# Supplementary material for: Marine bacteriophages disturb the associated microbiota of Aurelia aurita with a recoverable effect on host morphology
Source: Front Microbiol. 2024 Mar 11;15:1356337. doi: 10.3389/fmicb.2024.1356337 (PMC10964490; doi:10.3389/fmicb.2024.1356337)
Supplement: Supplementary file 1 [file Data_Sheet_1.ZIP › Supplementary_Material_Stante et al/Supplementary table 1_Stante et al..xlsx]

## Sheet: polyps counts and statistic
Supplementary Table S1: Statistical analyses of host-fitness parameter malformation of A. aurita Baltic Sea polyps. A significance cut-off of p ≤ 0.05 was employed in a proportionality test (specifically, a 2-proportions test without 'Yates' continuity correction) using the stats package version 4.2.3 in R, assessing significant differences between the proportion of healthy polyps and harmed poly…
	6 h	12 h	24 h	72 h	120 h
control polyps	48	48	48	48	48
KMM1_malformed polyps	4	4	2	2	2
KMM1_unaffected polyps	44	44	46	46	46
Chi-squared	4.1739	4.1739	2.0426	2.0426	2.0426
df	1	1	1	1	1
p-value	0.04105	0.04105	0.153	0.153	0.153
Proportion malformed polyps	0.916667	0.916667	0.958333	0.958333	0.958333
95 perc. Confidence interval	0.00514489, 0.16152178	0.00514489, 0.16152178	-0.01486348, 0.09819682	-0.01486348, 0.09819682	-0.01486348, 0.09819682
% malformed polyps	8.33333	8.33333	4.16667	4.16667	4.16667
KMM2_malformed polyps	3	5	2	0	0
KMM2_unaffected polyps	45	43	46	48	48
Chi-squared	3.0968	5.2747	2.0426
df	1	1	1
p-value	0.07845	0.02164	0.153
Proportion malformed polyps	0.9375	0.895833	0.958333
95 perc. Confidence interval	-0.005978323, 0.130978323	0.01774842, 0.19058492	-0.01486348, 0.09819682
% malformed polyps	6.25	10.4167	4.16667	0	0
KMM3_malformed polyps	3	6	1	1	1
KMM3_unaffected polyps	45	42	47	47	47
Chi-squared	3.0968	6.4	1.0105	1.0105	1.0105
df	1	1	1	1	1
p-value	0.07845	0.01141	0.3148	0.3148	0.3148
Proportion malformed polyps	0.9375	0.875	0.979167	0.979167	0.979167
95 perc. Confidence interval	-0.005978323, 0.130978323	0.0314408, 0.2185592	-0.01957167, 0.06123834	-0.01957167, 0.06123834	-0.01957167, 0.06123834
% malformed polyps	6.25	12.5	2.08333	2.08333	2.08333
KMM4_malformed polyps	4	4	0	0	0
KMM4_unaffected polyps	44	44	48	48	48
Chi-squared	4.1739	4.1739
df	1	1
p-value	0.04105	0.04105
Proportion malformed polyps	0.916667	0.916667
95 perc. Confidence interval	0.00514489, 0.16152178	0.00514489, 0.16152178
% malformed polyps	8.33333	8.33333	0	0	0
cocktail_malformed polyps	5	2	2	2	0
cocktail_unaffected polyps	43	46	46	46	48
Chi-squared	5.2747	2.0426	2.0426	2.0426
df	1	1	1	1
p-value	0.02164	0.153	0.153	0.153
Proportion malformed polyps	0.895833	0.958333	0.958333	0.958333
95 perc. Confidence interval	0.01774842, 0.19058492	-0.01486348, 0.09819682	-0.01486348, 0.09819682	-0.01486348, 0.09819682
% malformed polyps	10.4167	4.16667	4.16667	4.16667	0
