# Supplementary material for: Marine bacteriophages disturb the associated microbiota of Aurelia aurita with a recoverable effect on host morphology
Source: Front Microbiol. 2024 Mar 11;15:1356337. doi: 10.3389/fmicb.2024.1356337 (PMC10964490; doi:10.3389/fmicb.2024.1356337)
Supplement: Supplementary file 1 [file Data_Sheet_1.ZIP › Supplementary_Material_Stante et al/Supplementary table 2_Stante et al..xlsx]

## Sheet: ASV table
Supplementary Table S2: Bacterial amplicon sequencing variants (ASVs). After denoising, ASV filtering, and contaminant removal, 2,682 identified ASVs are listed with their taxonomic assignment and corresponding relative abundances in the various treatments.
Sample
ID		22Aug1098-DL156	22Aug1098-DL157	22Aug1098-DL158	22Aug1098-DL161	22Aug1098-DL162	22Aug1098-DL163	22Aug1098-DL164	22Aug1098-DL165	22Aug1098-DL167	22Aug1098-DL168	22Aug1098-DL169	22Aug1098-DL174	22Aug1098-DL177	22Aug1098-DL178	22Aug1098-DL179	22Aug1098-DL181	22Aug1098-DL183	22Aug1098-DL185	22Aug1098-DL186	22Aug1098-DL187	22Aug1098-DL188	22Aug1439-DL001	22Aug1439-DL002	22Aug1439-DL003	22Aug1439-DL004	22Aug1439-DL005	22Aug1439-DL006	22Aug1439-DL007	22Aug1439-DL008	22Aug1439-DL009	22Aug1439-DL010	22Aug1439-DL011	22Aug1439-DL012	22Aug1439-DL015	22Aug1439-DL016	22Aug1439-DL017	22Aug1439-DL018	22Aug1439-DL019	22Aug1439-DL020	22Aug1439-DL021	22Aug1439-DL022	22Aug1439-DL023	22Aug1439-DL024	22Aug1439-DL025	22Aug1439-DL026	22Aug1439-DL027	22Aug1439-DL028	22Aug1439-DL029
type		polyp	polyp	polyp	polyp	polyp	polyp	polyp	polyp	polyp	polyp	polyp	polyp	polyp	polyp	polyp	polyp	polyp	polyp	polyp	polyp	polyp	polyp	polyp	polyp	polyp	polyp	polyp	polyp	polyp	polyp	polyp	polyp	polyp	polyp	polyp	polyp	polyp	polyp	polyp	polyp	polyp	polyp	polyp	polyp	polyp	polyp	polyp	polyp
treatment		untreated	untreated	KMM3	untreated	KMM1	KMM1	KMM2	KMM4	KMM4	KMM4	KMM4	cocktail	cocktail	cocktail	cocktail	KMM1	cocktail	cocktail	cocktail	cocktail	cocktail	untreated	untreated	untreated	untreated	untreated	untreated	untreated	untreated	untreated	untreated	untreated	untreated	untreated	untreated	untreated	untreated	KMM1	KMM1	KMM1	KMM1	KMM1	KMM1	KMM2	KMM2	KMM2	KMM2	KMM2
timepoint		6 h	6 h	12 h	120 h	120 h	120 h	120 h	6 h	6 h	6 h	6 h	6 h	6 h	6 h	6 h	12 h	12 h	12 h	12 h	12 h	12 h	0 h	0 h	0 h	0 h	0 h	0 h	0 h	0 h	0 h	0 h	0 h	0 h	6 h	6 h	6 h	6 h	6 h	6 h	6 h	6 h	6 h	6 h	6 h	6 h	6 h	6 h	6 h
NCBI ref. name		polyp_t006_untreated_0_1	native_polyp_t006_untreated_0_2	native_polyp_t012_KMM3_10_6_2	native_polyp_t120_untreated_0_6	native_polyp_t120_KMM1_10_6_1	native_polyp_t120_KMM1_10_6_2	native_polyp_t120_KMM2_10_6_2	native_polyp_t006_KMM4_10_3_1	native_polyp_t006_KMM4_10_3_3	native_polyp_t006_KMM4_10_3_5	native_polyp_t006_KMM4_10_3_6	native_polyp_t006_cocktail_10_3_1	native_polyp_t006_cocktail_10_3_4	native_polyp_t006_cocktail_10_3_5	native_polyp_t006_cocktail_10_3_6	native_polyp_t012_KMM1_10_3_4	native_polyp_t012_cocktail_10_3_1	native_polyp_t012_cocktail_10_3_3	native_polyp_t012_cocktail_10_3_4	native_polyp_t012_cocktail_10_3_5	native_polyp_t012_cocktail_10_3_6	native_polyp_t000_untreated_0_1	native_polyp_t000_untreated_0_2	native_polyp_t000_untreated_0_3	native_polyp_t000_untreated_0_4	native_polyp_t000_untreated_0_5	native_polyp_t000_untreated_0_6	native_polyp_t000_untreated_0_7	native_polyp_t000_untreated_0_8	native_polyp_t000_untreated_0_9	native_polyp_t000_untreated_0_10	native_polyp_t000_untreated_0_11	native_polyp_t000_untreated_0_12	native_polyp_t006_untreated_0_3	native_polyp_t006_untreated_0_4	native_polyp_t006_untreated_0_5	native_polyp_t006_untreated_0_6	native_polyp_t006_KMM1_10_6_1	native_polyp_t006_KMM1_10_6_2	native_polyp_t006_KMM1_10_6_3	native_polyp_t006_KMM1_10_6_4	native_polyp_t006_KMM1_10_6_5	native_polyp_t006_KMM1_10_6_6	native_polyp_t006_KMM2_10_6_1	native_polyp_t006_KMM2_10_6_2	native_polyp_t006_KMM2_10_6_3	native_polyp_t006_KMM2_10_6_4	native_polyp_t006_KMM2_10_6_5
malformation status		non malformed	non malformed	non malformed	non malformed	malformed	non malformed	non malformed	non malformed	non malformed	malformed	non malformed	non malformed	non malformed	malformed	non malformed	non malformed	non malformed	non malformed	non malformed	non malformed	malformed	non malformed	non malformed	non malformed	non malformed	non malformed	non malformed	non malformed	non malformed	non malformed	non malformed	non malformed	non malformed	non malformed	non malformed	non malformed	non malformed	non malformed	malformed	malformed	non malformed	non malformed	non malformed	malformed	malformed	non malformed	non malformed	non malformed
ASV
ID	No.
7e87cffbfd4c318c10549f675b89932c	ASV_00001	89.8106	38.6703	66.1557	72.0889	76.6354	94.6607	89.9299	88.0439	96.7261	86.3555	91.9428	83.2948	86.7525	64.4751	73.4227	82.1889	96.4916	82.5553	89.4584	91.6473	92.3306	96.9143	83.6608	32.6238	58.5761	86.6316	50.661	71.1083	84.7329	92.203	79.7515	27.55	56.8802	42.475	40.1576	49.2282	45.2476	87.2018	24.2776	74.2054	81.2913	64.4911	57.39	48.8792	42.288	61.5315	35.7875	84.7482
8d01d7e513c3894a778df0fba3704396	ASV_00002	1.78301	49.3243	13.5356	3.04144	16.0379	0.647622	2.87607	0.830696	1.69326	4.11795	2.08054	8.16905	10.1826	15.2235	19.3061	9.10339	0	0.116926	0.648162	0.329079	0.66092	0.181512	0.910201	39.4288	31.9682	7.90985	13.9379	12.5705	8.72448	1.59398	7.93025	17.2248	27.1066	14.797	14.907	35.7908	13.7295	3.67373	19.5458	11.2425	12.9535	19.8828	22.4859	5.43792	1.4998	1.92363	13.5781	0.10934
fbd95ae704ce49a61072159c9ee66128	ASV_00003	1.30411	2.96405	8.09777	1.40965	0.73566	1.31683	2.13992	2.67009	0.456776	1.70063	0.736278	1.39331	0.749396	6.47349	1.32784	1.72919	0.0476032	0	0.0690173	0.048158	0	1.16686	6.02731	6.08698	1.73349	1.30053	9.99719	3.85967	2.05625	2.4812	3.02841	9.54887	2.57923	10.9551	8.42917	6.73738	9.22406	2.38064	10.3031	2.71163	1.35923	4.31582	6.53337	10.0202	11.6011	7.31226	6.51963	4.18751
57b163ad601c7392ff80c7b54d7a4d4f	ASV_00004	2.1158	2.43322	4.65224	0.341734	0.984193	0.295028	2.22115	2.10641	0.39304	1.57308	0	2.76059	1.01551	3.99688	1.48647	1.49588	1.69467	4.02966	3.94299	2.44803	3.64057	0.492675	2.5974	4.62878	2.12189	1.03952	5.86581	4.49704	1.56556	0.932331	4.42787	5.78084	3.60543	8.14421	6.40738	2.928	7.3806	4.04579	6.87903	4.8225	1.64527	4.5374	3.58245	8.05457	7.33794	6.16959	7.47204	1.76108
10257e58347b6cda99637ba26268cea3	ASV_00005	0.0378788	0	0.0231071	0	0	0	0	0	0	0.0121473	0	0	0	0	0	0	0	0	0	0	0	0	0.0259	0.0826	0	0	0	0.016343	0	0	0.0099783	0.316456	0	0	0.124057	0.0373469	0.0744148	0	0.172307	0	0	0.0172337	0.0311518	0.0744071	0.103805	0.0287722	0.115918	0
68105fb2a6981f7bf91a196c92c649ce	ASV_00006	0.716991	1.50928	1.96667	0	0.352918	0.733971	0.512768	0.751582	0.199707	0.564852	0.557787	0.534775	0.37011	2.33628	1.15131	1.1322	0	0.0598888	0	0	0.0550767	0.518605	1.9684	2.46212	0.842472	0.599197	3.75637	1.03778	0.736046	1.19549	1.73123	3.82323	0.878035	4.45792	2.94384	1.73538	3.10851	0.827371	3.69356	0.906608	0.511861	1.34669	2.62524	3.76376	4.18799	2.78269	2.86037	1.67035
4ae301c4d32fc04aa91e824ef7931e88	ASV_00007	0.441017	0.62552	0.213099	0	0.0869868	0.143916	0.152307	0.316456	0.0679853	0.270278	0.0753012	0.852749	0.0428226	0.257277	0.127923	0.212717	0	0.538999	0	0.0695615	0.0963842	0.0777907	0.651201	0.467008	0.565456	0.835244	1.98756	1.45453	0.341736	0	0.291865	3.95938	0.38414	2.05551	2.49455	0.246489	1.94155	0.30441	3.73332	1.74222	0.292492	1.16943	0.945881	3.1561	3.88732	3.01698	3.28958	0.197743
ee0c4764cbfc1af26f6071c856bedfb9	ASV_00008	0.102814	0.246765	0.451873	0	0.0720748	0	0.137077	0	0.0318681	0.0789578	0.0641455	0.511649	0.0275288	0.278067	0.0358185	0.0663312	0	0.0884072	0.0210053	0.173904	0.0275383	0	0.1295	0.746577	0.279872	0.120293	1.28754	0.236973	0	0.150376	0.11974	1.81778	0.115242	1.38763	1.34451	0.567673	0.649439	0.0598413	1.63029	0.270344	0.266684	1.05618	0.614539	0.985894	0.508287	0.332936	1.09339	0
7695914c625c91237bfdb0d299b1ba85	ASV_00009	0.0487013	0	0	0	0	0	0.0101538	0	0	0	0	0	0	0	0	0	0	0	0	0	0	0	0.0703001	0.0476538	0	0	0.115629	0	0.0116833	0.0300752	0	0.0883132	0	0.204254	0.120704	0	0.17589	0	0.194398	0.043692	0	0	0	0.10851	0.0823281	0.0986477	0	0
98a46e596f5c14d6a58a3abe783fdb96	ASV_00010	0	0.126252	0.246476	0.572405	0	0.035979	0.0101538	0.148339	0.0106227	0.0394789	0	0.0549228	0	0.236486	0	0.0800549	0	0.0114074	0.060015	0	0.0247845	0	0.3848	1.22312	0.185629	0.113484	1.59692	0.294174	0.137278	0	0.102278	1.56756	0.137193	1.339	1.34116	0.129469	0.514139	0.0702485	1.22824	0.188422	0.0365615	0.0861687	0.489932	3.32352	2.58439	0.982367	2.85097	0.148889
226db2ac503bb6b93c73c861999c4b90	ASV_00011	0.294913	0.384494	0.0308095	0.486971	0.126752	0	0.0583845	0.425237	0.00849816	0.0394789	0.301205	0.00867202	0.0214113	0.194906	0.301898	0.388838	0.173752	0.578925	0.450113	0.283597	0.311183	0	0.0962001	1.27712	0	0.0226968	0.118754	0.0381336	0.181091	0.180451	0.0399132	0.217103	0.0685965	0.924005	0.25482	0.0647346	0.270599	0.0286197	0.154635	0.150191	0.131191	0.224039	0.0906233	1.49124	0.787486	0.423363	0.156647	1.26323
23b43a8c3c6c6723b0e4096bc00df9d7	ASV_00012	0	0.286936	0	0	0.0671041	0.035979	0.0228461	0.306566	0.0169963	0.00911051	0.57452	0.0896109	0	0	0.225145	0.221866	0	0.00855554	0.036009	0.0160527	0	0.0259302	0.185	0.749754	0.25417	0	1.08128	0.0463051	0.0379706	0.0601504	0.217028	0.338534	0.0274386	0.392297	0.546521	0.0871427	0.314572	0.0624431	0.932226	0.0737302	0.0817257	0	0.297358	0.84328	3.61886	0.690534	1.36282	0.621147
485f781acc6cb052e0ad41317b16b4f8	ASV_00013	0	0.241026	0.197694	0.589492	0.0173974	0.107937	0.0406153	0.12856	0.0467399	0.0334052	0.0446229	0.147424	0.0672927	0.236486	0.23282	0.464318	0.0261817	0.0798517	0.060015	0.0775878	0.0220307	0.181512	0.2109	0.432062	0.228467	0.127102	0.665646	0.307793	0.0993078	0	0.236985	0.353253	0.0685965	0.220464	0.328583	0.169306	0.95048	0.0780539	1.15755	0.308575	0.0129041	0.10094	0.322846	0.167416	0.948563	0.448025	0.836492	0.127952
e0fbb5d63751ff7c5a8d8b2dbf844856	ASV_00014	0	0.218071	0.0410794	0	0.0969281	0	0	0	0.0127472	0.0516262	0	0.0780482	0	0.267672	0.176534	0.0663312	0.0642643	0.176814	0.24006	0.184606	0.286399	0	0.0999001	0.146138	0.119945	0	0.384387	0	0.192774	0	0.281887	0.213424	0.0685965	0.220464	0.251467	0	0.737383	0.150904	0.437395	0.032769	0.0494656	0.0196957	0.0792954	0.133313	0.615671	0.571335	0.585858	0.332674
ae1eddcadbfcd1840a6e1cf5f4294c1a	ASV_00015	0	0.0545178	0.177155	0	0	0.0287832	0.0329999	0	0	0	0.0641455	0.0404694	0	0	0.0690784	0	0	0	0	0	0	0	0.1739	0.190615	0.0485492	0	0.287509	0.171601	0.0262873	0	0.0748372	0.610833	0	0.38257	0.412406	0	0.233392	0	0.326942	0.647187	0.0258081	0.066473	0.0906233	0.536351	0.408061	0.176744	0.147248	0
4f8446b281ed544967693e366f15a2b4	ASV_00016	0	0.0487791	0.0872936	0	0.0571627	0	0.0355384	0.0890032	0.00637362	0.018221	0.0502008	0.0231254	0.0489401	0.257277	0.110014	0.166972	0	0.0199629	0.0660165	0.0936405	0.016523	0	0.1184	0.279569	0.0599726	0.049933	0.518766	0.122572	0.0379706	0	0.11475	0.677068	0.101523	0.405265	0.576697	0.0796733	0.409282	0.0858592	0.94548	0.0873839	0.109684	0.0812448	0.189743	0.988994	1.88639	0.624769	1.74504	0.437362
32f056cb4ca9ac64222d0a6d4785c732	ASV_00017	0	0.197986	0.3235	0	0	0	0.0837691	0.148339	0.00849816	0.00911051	0.0223115	0.0520321	0.0214113	0.322245	0.0255846	0.253888	0	0	0.0180045	0	0	0.116686	0.2257	0.575023	0.0799634	0.149799	0.218757	0.207011	0.146041	0	0.0498915	0.367972	0.0905474	0.68733	0.761106	0.0846529	0.311189	0.0338233	0.941062	0	0.0172054	0.179723	0.141599	1.68656	1.27788	0.854947	0.921081	0.113993
5f3dccb823a3dfb5228e436507eced9d	ASV_00018	0	0.146337	0.159183	0	0.0198827	0	0.0355384	0	0.0446154	0.0334052	0.105979	0.0375788	0.0152938	0.413202	0.00767538	0	0	0.00855554	0	0.0107018	0	0.0777907	0.2146	0.508308	0.142792	0	0.303134	0.0217906	0.0350498	0.0902256	0.23449	0.463644	0.0439018	0.304759	0.224644	0.224081	0.253687	0.013009	0.777591	0.101038	0.0602189	0.13787	0.223726	0.682065	1.2564	0.353488	0.410414	0.179132
4f6daf53eb1d06c8ee3f91194f5c05b9	ASV_00019	0.0541126	0	0	0.486971	0.0447361	0.345398	0	0.326345	0	0.0576999	0	0.0317974	0	0	0.0409354	0.354529	0	0	0	0	0	0	0.4662	0.765638	0.0999543	0	0.243758	0.103506	0.172328	0.075188	0	3.59876	0.203046	0.729477	0.965633	0	2.84468	0.0754521	2.14279	0.0573457	0	0.0123098	0.0764634	0.0434041	0.20761	0.119199	0.451142	0.0255903
22d2f4fbd3b825bc91e722ba2a02b0ce	ASV_00020	0	0	0.133508	0	0.161547	0.0215874	0.0431538	0.039557	0	0.0546631	0	0.0462508	0	0	0	0	0.130909	0.673036	0.810203	0.588597	0.184507	0	0.00740001	0	0	0	0.00937529	0.174325	0.0292082	0	0.0149674	0.051516	0	0.0486318	0.177703	0	0.0405899	0	0.14138	0.0163845	0.0537669	0.115712	0.0679675	0.0124012	0	0	0.0313293	0
17e0e2528734a22f90f810480e147aeb	ASV_00021	0.189394	0.103297	0	0	0	0	0	0	0	0.0819946	0.237059	0	0	0.0623701	0.115131	0.0182983	0	0	0	0	0.0110153	0	0	0.196969	0.0371259	0	0.32501	0	0	0	0	0.213424	0.0301825	0.47335	0.482816	0.0149388	0.1353	0	0.185562	0	0.0150547	0.0147718	0.116111	0.155015	1.14543	0.711086	2.54081	0.14191
fe69f52300246198f106236fce54ee6d	ASV_00022	0	0	0	0.469885	0.119296	0	0	0.207674	0	0	0	0.0375788	0	0.202703	0.0614031	0	0	0	0	0.0160527	0	0	0.0333	0.216031	0	0	0.409388	0.0844388	0	0	0.102278	0.13247	0	0.450655	0.566639	0	0.111622	0.0234162	0.238579	0.076461	0	0	0.113279	0.176717	1.20271	0.739858	2.10846	0.146563
ae87d84bce8ab5dd292991050fe1b2de	ASV_00023	0.0730519	0.0373017	0	0.230671	0	0	0	0.178006	0.0361172	0.0303684	0	0.017344	0	0.0805613	0	0	0	0	0	0	0	0	0.0296	0.317692	0	0.0476634	0.246883	0.032686	0.0993078	0.255639	0.0124729	0.0699146	0	0.317728	0.385583	0	0.395752	0.0234162	0.618538	0.0409612	0	0.12556	0.161423	0.533251	1.18123	1.33174	0.244369	0.518786
76de1032475f46a5940392126bd0bd6b	ASV_00024	0	0.00860807	0	0	0	0	0	0	0	0	0	0	0	0	0	0	0	0	0	0	0	0	0	0	0	0	0	0	0	0	0	0	0	0.0745688	0.0368818	0	0	0	0	0	0	0	0.0311518	0	0	0	0	0
6471c8e9320f39d51f460ab149980cd4	ASV_00025	0	0.0631259	0.110401	0	0	0	0.0939229	0	0.0212454	0	0	0	0	0.288462	0	0	0	0	0	0	0	0	0.0888001	0.1652	0.0199909	0.131642	0.0875027	0.144363	0.0730204	0.0977444	0.0648589	0.879452	0	0.920763	0.241408	0.181755	0.551346	0.0234162	0.552267	0	0.0301095	0.228963	0.22939	0.378236	0.361528	0.217847	0.20364	0
73f76e39b2aaa467a0c47d7dfae48517	ASV_00026	0	0	0	0	0	0	0	0	0	0	0	0	0	0	0	0	0.161851	1.46015	0.786197	0.805308	0.43786	0	0	0.0444769	0	0	0	0	0	0	0	0	0	0.0226949	0	0	0	0	0.0176725	0.0163845	0	0	0	0	0	0	0	0
3658274fec4ee00892dab517025895b0	ASV_00027	0	0.197986	0.223369	0	0	0.0431748	0.109154	0.0494462	0.0191209	0.23991	0	0.0693762	0	0.0909563	0	0.13495	0.0737849	0.193926	0.0810203	0.219386	0.162476	0	0.00740001	0.705277	0.228467	0	0.112504	0.501185	0.0847037	0	0.0249457	0.728584	1.4954	0.340423	0.942163	0.420775	0.503991	0.0234162	1.5596	0.128345	0	0.332365	0.150095	0.0496047	0.0214769	0.0164413	0.125317	0
dceebd20b4a580c4bf9949336ae967a2	ASV_00028	0.0892857	0.0344323	0	0.213584	0.00994135	0.0935454	0	0.0296677	0	0	0	0	0	0.0571726	0	0	0	0	0	0	0	0	0.0407	0.0476538	0	0	0.0343761	0	0	0	0	0	0	0.282065	0.214585	0.0149388	0.14883	0	0.0618538	0	0.0129041	0.0393914	0.0906233	0.120911	0.27562	0.542562	0.18171	0.0581598
e12dcc7f54297a1def159c6adb6ed6eb	ASV_00029	0	0.0258242	0.0436468	0.213584	0	0.035979	0	0.0494462	0	0.0334052	0	0.0867202	0	0.0155925	0	0	0.014281	0.168259	0.114029	0.0802633	0.0881227	0	0	0.216031	0.0114233	0	0.225007	0	0.0438122	0.037594	0	0	0.104267	0.110232	0.348701	0.0448163	0.388987	0.0364251	0.569939	0.0245767	0.105383	0	0.0396477	0.192218	0.329312	0.312384	1.22498	0.151216
372ab77c032b185c24b801c809e55222	ASV_00030	0.232684	0.0946888	0	0	0	0	0	0.356013	0	0	0	0.176331	0	0	0	0	0	0	0	0	0	0	0.1443	0.0794231	0	0	0.128129	0.133468	0	0	0.0673535	0.51516	0.175607	0.217222	0.516345	0	0.307807	0	0.441813	0.18296	0.0279588	0.115712	0.167087	0.452643	0.547661	0.427473	0.335224	0.0279167
ef7d541ce0f5f505fdea69d4a8b2b177	ASV_00031	0	0	0	0.213584	0	0.0575664	0.0177692	0	0.00849816	0	0.356983	0	0	0.31185	0.0409354	0	0	0	0	0	0	0.103721	0	0.108015	0.0142792	0	0.128129	0.0926102	0	0	0.0573752	0	0.0521334	0.544676	0.238055	0	0.1353	0	0.463904	0	0.0344108	0.157566	0.113279	1.1006	0.980778	0.25073	0	0.583925
0d92192f4ae03e0e37aa0859d465fe14	ASV_00032	0	0.071734	0.0770238	0	0.0472214	0	0	0	0	0.0607367	0.158969	0.135862	0	0.0987526	0	0.0343092	0	0.0427777	0	0	0	0	0.0925001	0.0889538	0	0.0590118	0.356261	0.182497	0	0	0	0.618193	0	0.119959	0.341995	0	0.21648	0.0728503	0.446231	0.180229	0.0150547	0.0812448	0	0.378236	0.504707	0.394591	0.300761	0.0162848
617effaaf6c9bff08e57114117debbd9	ASV_00033	0	0.0373017	0	0	0.0248534	0	0	0.0692247	0	0.0455526	0	0	0	0	0	0.0594694	0	0.136889	0	0	0	0	0.0888001	0.187438	0.0257025	0.0726299	0.231257	0.217906	0	0	0.0673535	0.474684	0	0.269096	0.261526	0	0.287512	0.0234162	0.481576	0.188422	0.0838764	0.103402	0.141599	0.52395	0.368687	0.39048	0.610921	0
c6dfda28eb7c0c120a3b098ae0375d62	ASV_00034	0	0	0	0	0	0	0	0	0	0	0	0	0	0	0	0	0	0	0	0	0	0	0	0	0	0	0	0	0	0	0	0	0	0	0	0	0	0	0	0	0	0	0	0	0	0	0	0
3bc5a3f67b3e6bf43f93ad402badba3b	ASV_00035	0	0.0774727	0.0744563	0	0.0124267	0.0647622	0	0.039557	0	0.0273315	0	0.0202347	0	0.0363825	0	0.0548948	0	0	0	0	0	0	0.0444	0.0857769	0.145648	0.00907874	0.190631	0.0735434	0	0.0300752	0.0124729	0.434207	0.101523	0.119959	0.761106	0.0199183	0.236774	0	2.22674	0.076461	0.0215068	0	0.192575	0	0.0572717	0	0.510668	0
47991d154fe22edbd26e7b7899734786	ASV_00036	0	0.0459097	0	0.0854336	0.00745601	0.0215874	0	0.0593354	0	0	0.0808791	0.0115627	0	0.0181913	0.0486108	0.00914913	0.00714048	0.0256666	0.0690173	0	0.0275383	0	0	0.200146	0.0285584	0	0.156255	0.0217906	0.0467331	0	0.0249457	0.13247	0.0603649	0.0324212	0.23135	0	0.564876	0	0.419723	0.0573457	0	0.0443153	0	0.248024	0.472492	0.341157	0.958677	0.0139584
307d5d50841e345f3089fdfa5390eb86	ASV_00037	0	0	0.0102698	0	0	0	0	0	0	0	0	0	0	0	0	0	0	0	0	0	0	0	0	0	0	0	0	0	0	0	0	0	0	0	0	0	0	0	0	0	0	0	0	0	0	0	0	0
46116ef7efc25965e5822e6350d324cf	ASV_00038	0.0487013	0.0143468	0.0154048	0	0	0	0	0	0	0	0	0	0	0	0	0	0	0	0	0	0	0	0	0.0762461	0	0	0	0.0217906	0.0175249	0	0	0	0.0137193	0.0421476	0.512992	0	0.0676498	0.0104072	0.0574357	0	0.0150547	0	0	0.0403038	0.0178974	0.106868	0.153514	0
df2bd799b7fc652beee1fddfdbc75a33	ASV_00039	0	0	0	0	0	0	0	0	0	0	0	0.0780482	0	0	0	0	0	0	0	0	0	0	0	0	0	0.122563	0	0.141639	0	0	0	0.434207	0	0.395539	0.388935	0	0.284129	0	0.256252	0.264883	0	0	0	0.554953	0.340051	0.201406	0.457408	0
76b32324c81f0c4d839070bfa5916dc7	ASV_00040	0	0.0286936	0	0	0	0	0	0	0	0.0121473	0	0	0	0.153326	0	0.0182983	0	0	0	0	0	0	0.0296	0.0889538	0	0	0.140629	0	0.0292082	0	0.0249457	0.217103	0	0.10699	0.281643	0	0.0541199	0.0312215	0.150216	0.043692	0.0193561	0.0713969	0.0651355	0.235622	0.655045	0.12742	0.617187	0.127952
73836f3f0394f80e26bf805616048594	ASV_00041	0	0	0	0	0	0.179895	0	0.158228	0.00424908	0	0	0.0317974	0	0	0	0	0	0	0	0	0	0	0.0333	0.136608	0.0257025	0	0.062502	0.0136192	0	0	0	0.353253	0.0466456	0.460381	0.113998	0.0796733	0.182655	0	0.269506	0.0354997	0.0365615	0.0418534	0.0792954	0.347233	0.282779	0.164413	0.137849	0.188438
dd799543e734fe04d260482cedc90250	ASV_00042	0	0.0659952	0	0	0	0	0.0659999	0	0	0.0242947	0	0.0375788	0	0.109148	0	0	0	0	0	0.0267544	0	0	0.1036	0.0444769	0	0	0.287509	0	0	0	0.23449	0.367972	0.038414	0.0453897	0.0201174	0.0771835	0.0777973	0	0.0530176	0.0300382	0	0.231424	0.0877913	0.31933	0.243405	0.12742	0.316426	0
a6a661cd3cf4f4681f1b62d4ba278432	ASV_00043	0	0.00860807	0	0	0	0.035979	0	0	0.00849816	0.112363	0	0.283286	0	0	0	0.0937786	0	0	0	0	0	0	0	0.130254	0.893877	0	0.0500016	0.934274	0	0	0	0.618193	2.90575	0.145895	0.392288	0	0.250304	0.0234162	0.499249	0.101038	0.0881777	0.066473	0.0538076	0.0155015	0	0	0.187976	0
c6234abdc320b62d51b10f718603f6b0	ASV_00044	0	0	0	0	0	0.071958	0	0	0	0	0	0	0	0	0	0	0	0	0	0	0	0	0.037	0	0.017135	0	0	0	0.0146041	0.0300752	0	0.0735943	0.0137193	0	0.0402347	0	0.0473549	0	0	0	0	0	0	0	0	0	0	0
4de89fea38dd353d0548c1c8d0956f1a	ASV_00045	0	0	0	0	0	0	0	0	0	0	0	0	0	0	0	0	0	0	0	0	0	0	0	0	0	0	0	0	0	0	0	0.13615	0	0.113474	0.201174	0	0	0	0	0	0	0	0	0	0	0	0	0
e57a0dcda93ba5cec620cb5e6b8a5486	ASV_00046	0	0	0.125806	0	0.196342	0	0	0	0	0	0	0.0838296	0	0	0.0793123	0	0	0	0	0	0	0	0.0222	0	0	0	0	0	0	0	0.0149674	0.0699146	0	0.0453897	0	0	0	0	0.132544	0.169306	0.0408629	0	0.0141599	0.083708	0.0250564	0.0246619	0	0
d4c9dbd8ddd538f390a344b9438d12dc	ASV_00047	0	0.0143468	0	0	0	0.0143916	0	0.118671	0	0.0303684	0	0	0	0	0.0639615	0	0	0	0	0.0588597	0	0	0	0.0254154	0	0	0.0375012	0	0	0	0	0.0809538	0.0548772	0	0.241408	0	0.16236	0	0.28276	0.0409612	0.0150547	0	0.0141599	0.10851	0.103805	0.0452135	0.28823	0.0442015
c3509d2bec3fe34376afa1dcc57c6b62	ASV_00048	0	0.0172161	0	0	0	0.0647622	0	0	0	0	0	0	0	0	0	0	0	0	0	0	0	0	0	0.108015	0.0199909	0	0.162505	0	0	0	0.017462	0.110392	0.0164632	0.116716	0.0402347	0	0.101475	0	0.185562	0	0	0	0	0.0620059	0.171815	0.213737	0.0971208	0.0255903
5b15be077591056141657b58e205c35d	ASV_00049	0	0.0229549	0.0102698	0	0	0.0215874	0	0.0197785	0	0.00911051	0	0	0	0	0.0230261	0.0434584	0	0.0114074	0	0	0	0	0.00740001	0.171554	0.0428376	0	0	0.0299621	0	0	0	1.01928	0	0.100506	0.284996	0	0	0	0.26067	0.0163845	0	0	0.203902	0.0155015	0	0	0.043861	0
759474a24c246931ce708bc7e72ce755	ASV_00050	0	0.0143468	0	0	0.014912	0	0	0.0494462	0	0	0	0.0115627	0	0	0.0127923	0.0571821	0	0.0171111	0	0	0	0	0.0222	0.0285923	0.0428376	0.043124	0.0343761	0	0	0	0	0.290698	0	0	0.0569992	0	0.01353	0	0.808518	0.0191152	0.0129041	0	0.0254878	0	0	0	0.404148	0
1fbb242954cd41924be1d1f2f41e81af	ASV_00051	0	0.0946888	0	0.401538	0	0	0	0	0	0.0698472	0	0	0	0.0233888	0	0.0823422	0	0	0	0	0	0	0.0222	0.381231	0.017135	0	0.0343761	0.0190668	0	0	0	1.26214	0.0411579	0	0.0502934	0	0.527669	0.00520359	0.132544	0.0409612	0	0.0418534	0	0	0	0.102758	0.297628	0
e3f689b2f247682f5e26d4e93f30c3e2	ASV_00052	0	0.0143468	0.0693214	0	0	0	0	0	0	0	0	0	0	0	0	0	0	0	0	0	0	0	0.0444	0.257331	0	0	0.0468765	0.0680958	0	0	0	0.298057	0.107011	0.376086	0.325231	0	0.179272	0	0.910135	0	0.0236574	0	0.0594716	0.0403038	0.0465333	0	0.043861	0
3002a423c56312276831876188c5c929	ASV_00053	0	0	0	0	0	0	0	0	0	0	0	0	0	0	0	0	0.0190413	0.142592	0.0780195	0.0428071	0.066092	0	0	0	0	0	0	0	0	0	0	0	0	0	0	0	0.0101475	0	0	0	0	0	0	0	0	0	0	0
6ca5c46dd6bfab77c4d3d8c17eb4ea6c	ASV_00054	0	0.0286936	0	0	0	0	0	0	0.00424908	0	0	0	0	0	0	0.0823422	0	0	0	0	0	0	0	0.0285923	0.0114233	0	0.381262	0	0	0	0.034924	0.0699146	0.0521334	0.0324212	0.154233	0	0.321337	0.0650449	0.132544	0.0409612	0.0258081	0.0787828	0.0538076	0.0682065	0.232666	0.604217	0.2569	0.113993
5d8cfae4bb73cf2ae6552506f2dd74d0	ASV_00055	0	0	0	0	0	0	0	0	0	0	0	0	0	0	0	0	0.30228	0.225296	0.228057	0.294299	0.223061	0	0	0	0	0	0	0	0	0	0	0	0	0	0	0	0	0	0	0	0	0	0	0	0	0	0	0
fa6871f80bfef335d7fcb8ebbf2af564	ASV_00056	0.194805	0	0.112968	0	0	0.0863496	0	0	0	0	0	0.0202347	0	0.197505	0	0.032022	0	0	0	0	0	0	0	0.00953077	0.0199909	0	0.103128	0.0381336	0.0204457	0	0.034924	0.0735943	0.332007	0.243159	0.211232	0.11453	0.16236	0.0598413	0.0265088	0.0163845	0	0	0.0169919	0.0775074	0.0429538	0.0657651	0.0250634	0.20007
0fa0dfddde8b9ce9ada83dbd862d0a99	ASV_00057	0	0	0	0	0	0	0	0	0	0	0	0	0	0	0	0	0	0	0	0	0	0	0	0.114369	0	0	0.062502	0	0	0.0526316	0	0.0294377	0	0.0842952	0.181056	0	0.145447	0	0.0309269	0.0163845	0	0	0.0169919	0	0	0.271281	0	0
e41829fa8692c777d3a71d0848e5e839	ASV_00058	0	0	0	0	0	0	0	0	0	0	0	0	0.0152938	0	0	0	0	0	0	0	0	0	0	0.0571846	0	0	0	0	0	0	0.0249457	0.0478363	0.0685965	0	0.107293	0	0.0304424	0	0.0706901	0.0409612	0.0215068	0.00984785	0.0169919	0.0341032	0.121702	0.0369929	0.147248	0.0814238
182495f1bebc808d2ba9e93aa4455d31	ASV_00059	0	0	0	0	0	0	0	0.0494462	0	0.00607367	0	0	0	0	0	0	0	0	0	0	0	0	0.0740001	0	0	0	0.256258	0.0136192	0.0116833	0	0	0.0993524	0.0548772	0.0551161	0.12741	0	0.372074	0.0572395	0.110453	0	0	0	0.0424797	0.0403038	0.0322153	0.147972	0.0720574	0.00465279
954044bb90d98caf4e77f7568c3427a5	ASV_00060	0.0351732	0.0459097	0.0205397	0	0.03728	0	0	0	0.00637362	0.00911051	0.100402	0.0346881	0	0.0363825	0.0358185	0.0114364	0	0	0	0	0	0	0	0.0349462	0	0	0.031251	0	0	0	0	0.025758	0.0109754	0.0356633	0.526404	0	0.01353	0	0.066272	0	0.00645203	0	0.0396477	0	0	0	0.0219305	0
e8b532b45c00de5b96f70402448de19e	ASV_00061	0	0	0	0	0.0472214	0	0.0355384	0	0	0	0	0	0	0	0.0511692	0	0	0	0	0	0	0	0.1147	0	0	0	0.0687521	0	0.032129	0	0	0.161908	0	0.132927	0.251467	0	0.0879448	0	0.0971989	0	0.0387122	0.0172337	0.0821274	0.117811	0.132441	0	0	0
1ce69e00f7b423ecbe2c4c4991e972d0	ASV_00062	0	0.0487791	0	0	0	0	0.0126923	0.0988924	0	0	0	0	0	0	0.0255846	0.0388838	0	0	0	0	0	0	0	0.0826	0.0428376	0	0	0	0.0233665	0	0.00748372	0.426847	0	0	0.0771165	0	0	0	0	0	0	0	0	0	0	0	0	0
e153a55eb680deca57faaf518718a7ab	ASV_00063	0	0.0373017	0.0744563	0	0	0.0287832	0	0	0	0	0	0	0	0	0	0	0	0	0	0	0	0	0	0.0508308	0	0	0.131254	0.0653719	0	0	0	0.0846335	0	0.158864	0.0335289	0	0.429577	0.0182126	0.11929	0	0	0	0.0538076	0.0155015	0.0214769	0.0575445	0.0595257	0
f824bee39345e6ae1d460c851ad73ae0	ASV_00064	0	0	0	0	0.00994135	0	0	0.0692247	0	0	0	0	0.00917628	0	0	0	0	0	0	0	0	0	0	0	0	0.124833	0	0	0	0	0.104772	0.78746	0	0	0	0.0846529	0	0	0	0.0682687	0	0	0	0	0	0	0	0
51f4d0b26ee31e0fba40ccb3d10ece12	ASV_00065	0	0.0143468	0.0359444	0	0	0	0	0	0	0.00911051	0	0	0	0	0	0	0.0428429	0.125481	0.0510128	0.0642106	0.0605844	0	0	0.0349462	0.0199909	0	0.0187506	0	0	0	0	0.161908	0	0.025937	0.093881	0	0	0	0.0309269	0	0.0107534	0	0.0141599	0	0	0	0.0532598	0
d1d6aaf46e96eb0a27711421bce98d65	ASV_00066	0	0.0114774	0	0	0	0	0	0.0296677	0	0	0	0	0.0734102	0	0.112572	0	0	0	0	0	0	0	0	0.158846	0.145648	0	0.115629	0.193392	0	0	0.0424078	0.0956727	0	0.0453897	0.0134116	0	0.0642674	0.0286197	0.393214	0.032769	0	0	0.104783	0.10541	0.103805	0.0287722	0.0939879	0
090fa21ca26a4e4654eee174ccae5f27	ASV_00067	0	0	0	0	0	0	0	0	0	0	0	0	0	0	0	0	0	0	0	0	0	0	0	0	0	0	0	0.016343	0	0	0	0	0	0	0	0	0	0	0	0	0	0	0	0.0930088	0.100226	0	0.0501269	0
190b090e7100c853fbe9fcd3c2bbf5ae	ASV_00068	0	0.0172161	0	0	0	0	0	0	0	0.0394789	0	0	0	0	0	0	0	0	0	0	0	0	0.0222	0	0	0	0.0812525	0	0	0	0.00748372	0.0294377	0	0.0421476	0.0771165	0.0672244	0.186037	0.0312215	0.110453	0	0	0	0.00849594	0.0217021	0.153918	0.0945374	0.112785	0.111667
f220880253b0e5799e488062289e3a93	ASV_00069	0	0.0172161	0.0359444	0	0	0	0	0	0	0.0334052	0	0.0202347	0	0	0	0	0	0	0.0270068	0	0	0	0	0	0.0199909	0	0.0375012	0.016343	0	0	0	0.724904	0	0.110232	0.0469405	0.0224081	0.0811798	0	0.33136	0	0	0	0	0.176717	0.157497	0.0657651	0.43861	0
67993692872d92c0c69b30f807670084	ASV_00070	0.0730519	0.0602565	0.0205397	0	0	0	0	0	0	0.0212579	0	0	0	0	0	0	0	0	0	0	0	0	0.0518001	0	0	0	0	0	0.0262873	0	0	0.150868	0	0	0.10394	0.12449	0	0.0572395	0	0.010923	0	0	0	0	0.311415	0.263061	0.200508	0.332674
0b38520de4d4c24111f091b5af164ba9	ASV_00071	0	0	0	0	0	0.0287832	0	0.0296677	0	0	0	0	0	0	0	0	0	0	0	0	0	0	0	0.254154	0	0	0	0.0354098	0	0	0	0.949367	0.079572	0.10699	0.432523	0	0.18942	0	0.220907	0	0	0	0.0453117	0	0	0	0	0
f9e96387ce952c2ccc45ab9ab26448bb	ASV_00072	0	0	0	0	0	0	0	0	0	0.0121473	0	0.00867202	0	0	0.0179092	0.0274474	0	0	0	0	0.0082615	0	0	0	0	0	0	0	0	0	0	0	0	0.025937	0	0	0	0	0	0	0	0	0	0	0	0.0205516	0	0
38ae8786d399cb5f4ffa3a32004fcd84	ASV_00073	0	0	0	0	0	0	0	0	0	0	0	0	0	0	0	0	0	0	0.0210053	0	0	0	0	0.0476538	0	0	0.0406263	0	0	0	0	0	0.0905474	0	0.0435876	0	0	0	0.0397632	0.0136537	0	0	0	0.0496047	0.200451	0.0452135	0.0407281	0.0232639
97451fce3f768ffcc7b411f95d3c0b0c	ASV_00074	0	0.0172161	0.13094	0	0	0	0	0	0.00424908	0	0	0.0202347	0	0.129938	0	0.0251601	0	0	0	0	0	0	0	0.177908	0.128513	0.0385846	0.0343761	0.130744	0	0	0	0.235502	0.20579	0.00972636	0.244761	0	0.0642674	0.0182126	0.424141	0	0	0	0	0.0155015	0	0	0.219305	0
379a9da81b6fe9e85df1208f74ad9f0d	ASV_00075	0	0	0	0	0	0	0	0.108782	0	0	0	0	0	0	0	0	0.0119008	0	0	0	0.0247845	0	0	0.0254154	0	0	0.0718772	0	0	0	0	0.0404769	0	0.0226949	0.144174	0	0.0811798	0.0286197	0	0	0	0	0	0.10541	0.0393743	0.546673	0.0971208	0.153542
9b0952f158a6a2b0d6a8f735cb3d995d	ASV_00076	0	0	0	0	0	0	0	0	0	0	0	0	0	0	0	0	0	0	0	0	0	0	0	0	0	0	0	0	0	0	0	0	0	0	0	0	0	0	0	0	0	0	0	0	0	0	0	0
f1d3c02c8ca36d63a81e51927097df57	ASV_00077	0	0.0459097	0	0	0	0	0	0	0	0	0	0.017344	0	0	0	0	0	0	0	0	0.00550767	0	0	0	0	0	0.0187506	0	0	0	0.0199566	0	0	0	0	0	0.0236774	0	0.0132544	0	0.0129041	0	0	0.142614	0.0572717	0.143861	0.244369	0.0465279
1d355913ac44a8974335c3a2c8f4c94c	ASV_00078	0	0	0	0	0	0	0	0	0	0	0	0	0	0	0	0	0	0	0	0	0	0	0	0	0	0	0	0	0	0	0	0	0	0	0	0	0	0	0	0	0	0	0	0	0	0	0	0
ac56d780218a0228aa907cc86f54fe9e	ASV_00079	0	0	0	0	0	0	0	0	0	0.0121473	0	0	0	0	0	0.0365965	0	0	0	0	0.0110153	0	0.0148	0.108015	0.0228467	0.0181575	0.031251	0.016343	0	0	0	0.106712	0.079572	0.0907794	0.372171	0	0.21648	0.0156108	0.176725	0	0	0	0.0594716	0	0	0.0698755	0.131583	0
03754eba7bdceef96240d29266d6d75b	ASV_00080	0	0.0229549	0	0	0.0745601	0	0	0	0	0	0	0	0	0	0	0	0	0	0	0	0	0	0	0	0.0514051	0	0	0.0354098	0	0	0	0.592435	0.178351	0	0.154233	0.0298775	0	0	0.154635	0	0	0	0.0254878	0	0	0	0.0250634	0
97fae0429e897ae5a8e7c34f24c9b49f	ASV_00081	0	0	0	0	0	0	0	0	0	0	0	0	0	0	0	0	0.0357024	0	0.0450113	0.0294299	0.0275383	0	0	0	0.017135	0	0	0	0	0	0.0149674	0.0331175	0.0439018	0.0421476	0.0167645	0	0	0	0.247415	0	0	0	0	0.0372035	0.0823281	0.0534342	0.0125317	0
67073ca6a346fbb8b4acc71e44f83c32	ASV_00082	0	0	0	0	0.0273387	0	0	0	0	0	0	0	0	0	0.0255846	0	0	0	0	0	0	0	0	0.0540077	0	0.0295059	0	0.0272383	0	0	0	0.0551958	0	0.0453897	0	0	0.115005	0.0156108	0.181143	0.0136537	0	0	0.0169919	0.0341032	0.0680102	0.0698755	0.119051	0
c79722c32fd0b4b3c6e22cbf5b33278a	ASV_00083	0	0	0	0	0	0	0	0	0	0	0	0	0	0	0	0	0	0	0	0	0	0	0.0296	0.0826	0	0	0	0.0136192	0	0	0	0.0809538	0	0	0.0569992	0	0.0947098	0	0.163471	0.00819224	0	0	0.0226558	0.083708	0.171815	0.13153	0.0250634	0
3399e281e41b1099749a479e835f6454	ASV_00084	0	0.0114774	0	0	0	0	0	0	0	0.00607367	0	0	0	0	0.0690784	0	0	0	0	0	0	0	0	0.0381231	0	0	0.0218757	0	0.0204457	0.0676692	0	0.0625552	0	0	0.0603521	0	0.0541199	0	0.0927808	0	0.0172054	0.0196957	0	0.148814	0.20761	0.0657651	0.0720574	0.011632
2e3d056cd636ca92fa6043707c44300e	ASV_00085	0	0	0	0	0	0	0	0	0	0	0	0	0	0	0	0	0.0166611	0.176814	0.0660165	0.0321053	0.049569	0	0	0	0	0	0	0	0	0	0	0	0.0301825	0.0129685	0.0838223	0	0	0	0	0	0	0	0.0198239	0	0	0	0	0
b920b53cc0afc77477bd24a0f1c3828d	ASV_00086	0	0	0	0	0.00745601	0	0	0	0	0	0	0	0	0	0	0	0	0	0	0	0	0	0	0.0349462	0	0	0	0	0	0	0	0.025758	0	0	0.144174	0	0.01353	0	0.181143	0	0	0	0	0	0.0250564	0	0.10652	0
e4158bcf1d2b1d7c17178c37db2c3871	ASV_00087	0	0	0	0	0	0.0863496	0	0	0	0.0121473	0	0	0	0.0857588	0	0	0	0	0	0	0	0	0.0444	0.0508308	0	0	0.0250008	0.0272383	0	0	0	0.0662349	0	0.119959	0	0	0.0439724	0	0.0530176	0	0	0	0.150095	0.164316	0.329312	0.106868	0.109653	0.0348959
a04c5be280c74a47fc5f19e0272c1918	ASV_00088	0	0	0	0	0	0	0	0	0	0	0	0	0	0	0	0	0.014281	0.10837	0.0420105	0.0294299	0.0440614	0	0	0.0349462	0	0	0	0	0	0	0	0	0	0	0	0	0	0	0	0	0	0	0	0	0	0	0.0125317	0
6118c409791fd5c7917fc4b7efb0cc12	ASV_00089	0	0	0	0	0	0	0	0.0296677	0	0	0	0	0	0	0	0	0	0	0	0	0	0	0	0.0762461	0	0	0.0375012	0.016343	0	0	0	0.051516	0	0.025937	0.0972339	0	0.128535	0	0.145798	0.0245767	0.0236574	0	0	0.0620059	0.114543	0.102758	0.435477	0.00930557
b6f03104282bc366e90187036dd33875	ASV_00090	0	0.00860807	0	0	0.0198827	0	0	0.0692247	0	0.0151842	0	0	0	0.101351	0	0	0	0	0	0	0.0082615	0	0	0	0.0228467	0	0.0250008	0	0	0	0	0.0367972	0	0	0.0871752	0.0149388	0	0	0.0751082	0	0	0.00492393	0	0.0279027	0.0572717	0.0575445	0.156647	0
6e1632f15e163937efe65fced6a12789	ASV_00091	0	0	0	0	0	0	0	0	0	0	0	0	0	0	0	0	0	0	0	0	0	0	0.0259	0	0.0828193	0	0.115629	0.0544766	0	0	0	0.154548	0	0	0.4057	0	0	0	0	0	0	0	0.0283198	0.0713068	0.128861	0.143861	0.20364	0
3e36cd5ee7e11961a1d354567714081d	ASV_00092	0	0	0	0	0	0	0	0.108782	0	0	0	0	0	0	0	0	0	0	0	0	0	0	0	0	0	0	0.112504	0	0	0	0	0.025758	0	0.0194527	0	0	0.104857	0	0.101617	0	0	0	0.0424797	0	0.0250564	0.012331	0.0281964	0
3dbc650111b25aa299fa40219a4abdf8	ASV_00093	0	0	0	0	0	0	0	0	0	0.0212579	0	0.0115627	0	0	0	0	0	0	0	0	0	0	0	0	0.0199909	0	0.0781274	0	0	0	0.0199566	0.117751	0	0	0.093881	0	0.0676498	0.013009	0	0.0245767	0	0	0	0	0.096646	0.0904271	0.0814562	0
8209286316907ed14b2f416c7b117741	ASV_00094	0	0	0	0	0	0	0	0	0	0	0	0	0	0	0	0	0	0	0.0390098	0.00535088	0.016523	0	0	0	0	0	0	0	0	0	0	0	0	0	0.187762	0	0.0101475	0	0	0	0	0	0	0	0	0	0.12845	0.0721182
4d094c4cbcb8c1d48bc0743b9bb3d28b	ASV_00095	0	0	0	0	0	0	0	0	0	0	0	0	0	0	0	0	0	0	0	0	0	0	0	0	0	0	0	0	0	0	0	0	0	0	0	0	0	0	0	0	0	0	0	0	0	0	0	0
eea95596790b0d4a30fe288f71f054bd	ASV_00096	0	0	0	0	0	0	0	0	0	0	0	0	0	0	0	0	0	0	0	0	0	0	0	0	0	0.0249665	0	0	0.00876245	0	0	0	0.0219509	0.0226949	0.0435876	0	0	0	0.11929	0	0	0	0	0.0155015	0.186133	0.0369929	0.178577	0
f87eb7563a1cf0fc21fc8d5be9742a4a	ASV_00097	0	0.0143468	0	0	0	0	0	0	0	0	0	0	0	0	0	0	0.0166611	0.0712962	0	0.0107018	0.016523	0	0	0.0413	0	0	0.00937529	0	0	0	0	0	0	0	0	0.0373469	0.0169125	0.013009	0	0	0	0	0	0	0	0	0	0
67780ca2cd5f0c19df54d7a9a5ceeb78	ASV_00098	0	0	0	0	0	0	0	0	0	0	0	0	0	0	0	0	0	0	0	0	0	0	0	0.0508308	0	0	0	0	0	0.0225564	0	0.0846335	0	0.0356633	0.0435876	0	0.0372074	0	0.185562	0	0	0	0.0339837	0.161215	0.103805	0.0411032	0.087722	0
d68f3821b296d4231779830bf033c9cd	ASV_00099	0	0.0258242	0	0	0	0	0	0	0	0	0	0.0260161	0	0.101351	0	0.0617566	0.00714048	0.0313703	0.0570143	0.0160527	0.016523	0	0	0	0.0199909	0	0	0	0	0	0	0	0	0	0	0	0	0	0	0	0	0	0	0	0	0	0.137849	0
a56d8a797aaf8f4c0bb61460dace0110	ASV_00100	0	0	0	0	0	0	0	0	0	0	0	0	0	0	0	0	0	0.0142592	0	0	0	0	0	0.0794231	0	0	0.100003	0.016343	0	0	0	0.301737	0.0164632	0.0324212	0.0670578	0	0.0744148	0	0.106035	0	0	0	0	0	0	0	0.043861	0
198058efc33768525fb3a2c416f985da	ASV_00101	0	0	0	0	0	0	0	0	0	0	0	0	0.00917628	0	0	0.0228728	0	0	0	0	0	0	0.0407	0.0158846	0	0	0.031251	0	0	0	0	0.025758	0.0137193	0.025937	0.0502934	0	0.104857	0	0.225325	0	0	0.0196957	0	0	0	0.0205516	0.100254	0
db98500e14f6bb71a6eaeb1c88a9f27f	ASV_00102	0	0	0	0	0	0.0143916	0	0.0494462	0	0	0	0	0	0	0	0	0.0119008	0.0114074	0	0	0.0440614	0	0	0	0	0	0	0	0	0	0.0124729	0	0	0	0.0201174	0	0	0	0.0839445	0.0191152	0	0	0	0	0.0107384	0.0246619	0.0313293	0
75a0222f18e5ff96ea659dd0af097285	ASV_00103	0	0	0	0	0	0	0	0	0	0	0	0	0	0	0	0	0	0	0	0	0	0	0.0111	0.101662	0	0	0	0	0	0	0	0	0.0603649	0	0	0	0	0	0.176725	0.00819224	0	0.0517012	0	0.117811	0.096646	0.168523	0.0532598	0.0837501
0fab917b9c7eabb6219441fef02cd7bc	ASV_00104	0	0	0	0	0	0	0	0	0	0	0	0.00867202	0	0	0	0	0	0.0142592	0.012003	0	0.0110153	0	0	0.142962	0	0	0.0906278	0	0	0	0	0	0	0	0.0435876	0	0.0980923	0.0104072	0.0795264	0.00819224	0	0	0	0.0651062	0.0751691	0.102758	0.156647	0
ca8e32d26366eb85aad44d63ada2a04a	ASV_00105	0	0.00860807	0	0	0	0	0	0	0	0	0	0	0	0	0	0	0	0	0	0	0.00550767	0	0	0	0	0	0.0500016	0.00817149	0	0	0	0.0919929	0	0.0162106	0.0737636	0	0.0710323	0.00780539	0	0	0	0	0	0.0124012	0.0465333	0.0328826	0.0125317	0.0581598
b043376104f956abfeaafe2b687806ed	ASV_00106	0	0	0	0	0	0	0	0	0	0	0	0	0	0	0	0	0	0	0	0	0	0	0	0	0	0	0	0	0	0	0	0	0	0	0	0	0	0	0	0	0	0	0	0	0	0	0	0
7103ef3d82f014785e3f3d5e1c67a81a	ASV_00107	0	0.0200855	0.0231071	0	0	0	0	0	0	0	0	0	0	0	0	0	0	0	0	0	0	0.0388954	0	0.0317692	0	0	0	0	0	0	0	0	0	0	0	0	0.0980923	0.0104072	0.0883626	0	0	0	0.0453117	0	0.100226	0	0.0971208	0
8141437d389fbc5553510baa74bcc8a0	ASV_00108	0.100108	0	0	0	0	0	0	0	0	0	0	0.00578135	0	0	0	0	0	0	0	0	0	0	0	0.0254154	0	0	0	0	0	0	0	0	0	0	0.113998	0	0.0473549	0	0.00883626	0	0	0	0	0	0.096646	0.0534342	0.0281964	0
cf469282c230de80ca7c689ec81dbeb9	ASV_00109	0	0	0	0	0	0	0	0	0	0	0	0	0	0	0	0	0	0	0	0	0	0	0	0	0	0	0	0	0	0.0225564	0	0.0993524	0	0.0648424	0	0	0.0575024	0	0	0	0	0.0517012	0.0113279	0.0558053	0	0.119199	0	0.0395487
578b5fe80d488099d3270cfdf50b6945	ASV_00110	0	0.00860807	0	0	0.0969281	0	0	0	0	0	0	0	0	0	0	0	0	0	0.036009	0	0	0	0	0.0254154	0.17135	0	0.0343761	0	0	0	0	0.728584	0.36219	0.0162106	0.227997	0	0.0236774	0	0.11929	0.00819224	0	0	0	0	0	0	0.0187976	0
f66b50b96e3dd578be95adcba9f69cf2	ASV_00111	0	0	0	0	0	0	0	0	0	0	0	0	0	0	0	0	0	0	0	0.048158	0	0	0	0	0	0	0	0	0	0	0	0	0	0	0	0	0	0	0	0	0	0	0	0	0	0	0	0
b16f64bf766e5efaabb7e50093336ae5	ASV_00112	0	0	0	0.538232	0	0	0	0	0	0	0	0	0	0	0	0	0	0.804221	0	0	0	0.0259302	0	0	0	0	0	0	0	0	0	0.0367972	0	0	0.0536463	0	0	0	0	0	0	0	0	0	0	0	0	0
e64fabceb4caa7692429895e99e52cf9	ASV_00113	0	0	0	0	0	0	0	0	0	0	0	0	0	0	0	0	0	0	0	0	0	0	0	0	0	0	0	0	0	0	0	0	0	0	0.0234702	0.0572652	0.223244	0	0	0	0	0	0	0	0	0	0	0
91371fd8faf3d0bb7e58c2a9b46d436e	ASV_00114	0	0	0	0	0	0	0	0	0	0	0.0502008	0	0.0183526	0	0	0	0.00714048	0	0	0	0	0	0	0	0.0314142	0	0	0	0	0	0	0	0	0	0	0	0	0	0	0	0	0	0	0	0	0	0	0
3d520115214c6368620eff31f7461a18	ASV_00115	0	0.00860807	0.0308095	0	0	0	0	0	0.00424908	0	0	0	0	0.0857588	0.0153508	0	0	0	0	0	0	0	0	0.0571846	0	0	0.112504	0.0272383	0	0	0	0.139829	0.0329263	0.110232	0.110645	0	0	0	0.176725	0	0	0	0	0	0	0	0.0156647	0
226d4ccb3e1b80b4ad93661ea1ac9635	ASV_00116	0	0	0	0	0	0	0	0	0	0	0	0	0	0	0	0	0	0	0	0	0	0	0	0	0	0	0.0156255	0	0	0	0.0124729	0	0	0.025937	0	0	0	0	0	0	0.0258081	0	0	0.0279027	0.125282	0.0698755	0.122184	0
89204914f7f46d127b876522e9460797	ASV_00117	0	0	0	0	0	0	0	0	0	0	0	0	0	0	0	0	0	0	0	0	0	0	0	0	0	0	0	0	0	0	0	0.051516	0	0	0.030176	0	0.0642674	0	0.0574357	0	0	0	0	0.155015	0.157497	0.119199	0.0657915	0
a2c46eb7fcd1d67a6e5f1c47bbbeb107	ASV_00118	0	0	0	0	0	0	0	0	0	0	0	0	0	0	0	0	0	0	0	0	0	0	0	0	0	0	0.0750023	0	0	0	0	0	0	0	0	0	0.142065	0	0.0618538	0	0	0	0	0	0.110964	0.0534342	0.347755	0
0e5b83ff9778466d470eaf5d6ec4d239	ASV_00119	0	0.0315629	0.094996	0	0	0	0	0	0	0	0	0	0	0	0	0	0	0	0	0	0	0	0	0	0	0	0	0	0	0	0	0	0	0.0324212	0	0.0174285	0	0	0	0	0	0	0	0	0	0	0	0
8098a6a204fa1f1a3933eefaca4d4549	ASV_00120	0	0	0	0	0	0	0	0	0	0	0	0	0	0	0	0	0	0	0	0	0	0	0	0	0	0	0	0	0	0	0	0.0294377	0	0.0129685	0	0	0	0	0	0	0	0	0	0.0496047	0	0	0	0.0209375
9d0fb8f7560efd1baee8ec0f6a35dcf0	ASV_00121	0	0	0.0231071	0	0	0	0.0152307	0	0	0	0	0	0	0	0	0	0	0	0	0	0	0	0	0	0	0	0	0.0136192	0	0	0	0.298057	0	0.025937	0.23135	0	0	0	0.128126	0	0	0.00738589	0.0254878	0	0	0	0.0657915	0
1b20a276e18f303732695745e27f9abd	ASV_00122	0	0	0	0	0	0	0	0	0	0	0	0	0	0	0	0	0	0	0	0	0	0	0	0	0	0	0	0	0	0	0	0.0294377	0	0.0324212	0.0603521	0	0	0	0.0485995	0.0136537	0	0	0	0.0403038	0.0501128	0.0411032	0	0
1e67cca32ea00fcee9d8568c7677322c	ASV_00123	0	0	0	0	0	0	0	0	0	0	0	0	0	0	0	0	0	0	0.00900225	0	0	0	0	0.0603615	0	0	0	0	0	0	0	0	0	0.0291791	0.110645	0	0.0101475	0	0	0	0	0	0	0.00930088	0	0	0	0
bb3e318ce86db7d7ce7162e982eae015	ASV_00124	0	0	0	0	0	0	0	0	0	0	0	0	0	0	0.0358185	0	0	0	0	0	0	0	0	0	0	0	0	0	0	0	0	0.0220783	0	0	0	0	0	0	0	0	0	0	0	0	0	0	0	0
37fdc2e31d7988365dc359ff06289143	ASV_00125	0	0	0.0154048	0	0	0	0.0177692	0	0	0	0	0	0	0	0.0690784	0	0	0	0	0	0.0302922	0	0	0	0	0	0	0	0	0	0	0	0	0	0	0	0	0	0	0	0	0	0.0226558	0	0	0	0	0
d2f0528806326fb1e64f73ab7d3a9fd0	ASV_00126	0	0	0	0	0	0	0	0	0	0	0	0	0	0	0	0	0	0	0	0	0	0	0	0	0	0	0	0	0	0	0	0	0.0301825	0.00972636	0	0	0	0	0	0	0	0	0.0226558	0.0713068	0.0536922	0.0863167	0.504402	0
8a3021dfd74c007c1ac4be9287ffe8a5	ASV_00127	0	0	0	0	0	0	0	0	0	0	0	0	0	0	0	0	0	0	0	0	0	0	0	0.0317692	0	0	0	0	0	0	0	0.298057	0	0	0	0	0.0947098	0	0.0618538	0	0	0	0	0.0341032	0	0	0.10652	0
760f35cf1995e5b911a6eff85c182f5d	ASV_00128	0	0	0	0	0	0	0	0	0	0	0	0	0	0.111746	0	0	0	0.0142592	0	0	0	0	0	0	0	0	0.0187506	0.0190668	0	0.180451	0	0	0	0.0226949	0.0335289	0	0.0405899	0	0.0265088	0	0	0	0	0.0217021	0.128861	0	0.0187976	0.0139584
1f5cd75286cbbbd9848115bb7eba1e0e	ASV_00129	0	0	0	0	0	0	0	0	0	0	0	0.0144534	0	0	0	0.0182983	0	0.0142592	0	0	0	0	0	0.0984846	0	0	0	0.00817149	0	0	0	0.217103	0	0	0.184409	0	0	0	0.0839445	0	0	0	0.0311518	0	0	0	0	0
c6c222030fcc50aa0c34a1d09478bba5	ASV_00130	0	0	0	0	0	0	0	0	0	0	0	0	0	0	0	0	0.00476032	0	0	0.024079	0.0110153	0	0.0222	0	0	0	0	0	0	0	0	0	0	0	0.0167645	0	0	0	0	0	0	0	0	0	0	0	0	0
34b0328d02f4fa000221bbcff7167593	ASV_00131	0	0	0	0	0	0	0	0.0791139	0	0	0	0	0	0	0	0.0182983	0	0	0	0	0.00550767	0	0	0	0	0	0	0	0	0	0.0149674	0.25758	0	0	0	0	0	0	0.0309269	0.0054615	0	0	0	0	0.0286359	0	0	0.00465279
d6e75769709078356a3d69ad4c6aa602	ASV_00132	0	0	0	0	0	0	0	0	0	0	0	0	0	0	0	0	0	0	0	0	0	0	0	0	0	0	0	0	0	0	0	0	0	0	0	0	0	0	0	0	0	0	0	0	0	0	0	0
685116d647eb0676ac02438d112e6ea3	ASV_00133	0	0	0	0	0	0	0	0	0	0	0	0	0	0.127339	0	0	0	0	0	0	0	0	0	0	0	0	0	0	0	0	0	0	0.038414	0.081053	0.0201174	0	0.0270599	0	0.0618538	0	0	0	0	0.0713068	0.0250564	0	0	0.0604862
8154964ea266ea501678d11c4a99b750	ASV_00134	0	0	0	0	0	0	0	0	0	0	0	0	0	0	0	0	0	0	0	0	0	0	0	0	0	0	0	0	0	0	0	0	0	0	0	0	0.00676498	0	0.0265088	0	0	0	0	0	0	0	0.100254	0
1b51dcbe23014cc7c4f646849e889f30	ASV_00135	0.4329	0	0.213099	0.768902	0.201312	0	0	0	0	0.1154	0.0223115	0	0.0489401	0.129938	0.0383769	0	0.0476032	0.58748	0.084021	0	0.033046	0	0	0	0	0	0	0	0	0	0	0	0	0	0	0	0	0	0	0	0	0	0	0	0	0	0	0
820a25019a3f541860792901eb654b77	ASV_00136	0	0	0	0	0	0	0	0	0	0	0	0	0	0	0	0	0	0	0	0	0	0	0	0	0	0	0	0	0.0175249	0	0	0	0	0	0.093881	0	0	0	0	0	0	0	0	0.0651062	0.0894871	0.0287722	0	0.0395487
865e20c239a9aa409e178c3f82d31b5c	ASV_00137	0	0	0	0	0	0	0	0	0	0	0	0	0	0	0	0	0	0	0	0	0	0	0	0	0	0	0.0562518	0.0190668	0.0204457	0	0	0.0294377	0	0	0.0100587	0	0.0169125	0	0	0	0.0129041	0	0	0	0.0357948	0.0369929	0.0187976	0.0302431
836d24cec5cf7550525a21c06338f8dd	ASV_00138	0	0	0	0	0	0	0	0	0	0	0	0	0	0	0	0	0	0	0	0	0	0	0	0	0	0	0.0437514	0	0	0	0	0	0	0	0	0	0	0	0	0.114691	0	0	0	0	0	0	0	0
c69d54c8708666922f21815e807c084f	ASV_00139	0	0	0	0	0	0	0	0	0	0	0	0	0	0	0	0	0	0.0228148	0.0150038	0	0	0	0	0	0	0	0	0	0	0	0	0	0	0	0	0	0	0	0	0	0	0	0	0.0248024	0	0	0	0
ccf4d3d2126911c2a61a9dc9513d8a9a	ASV_00140	0	0	0	0	0	0	0	0	0	0	0	0	0	0	0	0.0388838	0	0	0	0	0	0	0	0.0158846	0	0.0385846	0	0	0	0	0	0	0	0.0356633	0.0603521	0	0.0236774	0	0.0485995	0.010923	0	0	0	0	0	0	0	0
9d157b7460420535d64645635a0618c5	ASV_00141	0	0.0200855	0	0	0	0	0	0	0	0	0	0	0	0	0	0	0	0	0	0	0	0	0	0	0	0	0	0	0.0233665	0	0	0.121431	0	0	0	0	0	0	0.0176725	0	0	0	0	0	0	0	0	0
0d4ac213681f3f700f9b52f45751d618	ASV_00142	0	0	0.0359444	0	0.00497067	0	0	0	0	0.0151842	0	0	0	0	0	0	0	0	0	0	0	0	0	0	0	0	0	0	0	0	0	0	0	0	0	0	0	0	0.110453	0	0	0	0.00849594	0	0	0	0	0
0049b6141154beb8d9261ecb89c9f8fc	ASV_00143	0	0	0	0	0.00745601	0	0	0	0	0	0	0	0	0	0	0	0	0.037074	0	0	0	0	0	0.0127077	0	0	0	0	0	0	0	0	0	0	0	0	0	0	0	0	0	0	0	0	0	0	0	0
6331168d980bf0837c4e8646d96018cf	ASV_00144	0	0	0	0	0	0	0	0.0791139	0	0	0	0	0	0	0	0.0343092	0	0	0	0	0	0.0777907	0	0	0	0	0	0	0	0	0	0	0	0.0713267	0.030176	0	0	0	0.0971989	0	0	0	0	0.0155015	0.0214769	0	0.0125317	0.0209375
682397ebbaab9df9c7956c020c5a895a	ASV_00145	0	0	0	0	0	0	0	0	0	0	0	0	0	0	0	0	0	0	0	0	0	0	0	0	0	0	0	0	0	0	0	0	0	0	0	0	0	0	0	0	0	0	0	0	0	0	0	0
a86f5b4acc0b1c1720353e31a3491a21	ASV_00146	0	0	0.0359444	0	0	0.0287832	0	0	0	0	0	0	0	0	0	0	0	0	0	0	0	0	0	0.0444769	0.0199909	0	0	0.0190668	0	0	0	0.158228	0	0.0616003	0.0670578	0	0.0676498	0	0.0706901	0	0	0.00738589	0	0	0	0	0.0595257	0
3016b070726d0a9e6cdb87c4a3914d07	ASV_00147	0	0	0	0	0	0	0	0	0	0.0425157	0	0	0	0.296258	0	0	0	0.74148	0.55814	0	0.0357999	0	0	0	0	0	0	0	0	0	0	0	0	0	0	0	0	0.0104072	0	0	0	0	0	0	0	0	0	0
114d1a4075d9faa6afc926f27e462ad7	ASV_00148	0	0	0	0	0	0	0	0.0890032	0	0	0	0	0	0	0	0	0	0	0	0	0	0	0	0	0	0	0	0	0	0	0	0	0	0	0	0	0	0	0.0353451	0	0	0	0	0	0	0	0	0
90308b6254fc4f7c9efa491207552f4b	ASV_00149	0	0	0	0	0	0	0	0	0	0	0	0	0	0	0	0	0	0	0	0	0	0	0.0222	0	0	0	0	0	0	0	0	0.239182	0	0.0389055	0.030176	0	0.0236774	0	0.0485995	0	0	0	0	0.0403038	0	0	0.0783233	0
608de4762a85aad54a952c99e9fba806	ASV_00150	0	0	0	0	0	0	0	0	0	0	0	0	0	0	0	0	0.0166611	0.0199629	0	0	0	0	0	0	0	0	0	0	0	0	0	0	0	0	0	0	0	0	0	0	0	0	0	0	0	0	0	0
e710f2e4231775c0c565b2b45b836b5b	ASV_00151	0	0	0.0205397	0	0	0	0	0	0	0	0	0	0	0	0	0	0	0	0	0.0187281	0	0	0	0.0222385	0	0	0	0	0	0	0	0	0.019207	0	0	0.0174285	0	0	0	0	0	0	0	0	0	0	0	0
11b1ce6c7054d8d813528ee67f2d0487	ASV_00152	0	0	0	0	0	0	0	0	0	0	0	0	0	0	0	0	0	0	0	0	0	0	0	0	0	0	0	0.0544766	0	0	0.0548806	0	0	0	0	0	0	0	0	0	0	0	0	0	0	0	0	0.0186111
89ff1faf25fcaa4c78153a94b7098970	ASV_00153	0	0	0	0	0	0	0	0.0593354	0	0	0	0.00578135	0	0	0	0	0	0	0	0	0	0	0	0	0.0114233	0	0	0	0	0	0	0.0662349	0	0	0	0	0.0169125	0	0.0309269	0	0	0	0.0113279	0	0	0	0.043861	0
abf197b248fd69eacd34ee665a724f3c	ASV_00154	0	0	0	0	0	0	0	0	0	0	0	0	0	0	0	0	0	0	0	0	0	0	0	0	0	0	0	0	0	0	0	0	0	0	0.00670578	0	0	0	0	0	0	0	0	0	0	0	0	0
07ad45b0efcbc3f6a2037fb16900edf1	ASV_00155	0.0811688	0	0	0.444255	0.183915	0	0	0	0.0148718	0.352273	0	0.124299	0	0.114345	0	0	0	0	0.117029	0.144474	0.145953	0	0	0	0	0	0	0	0	0	0	0	0	0	0	0	0	0	0	0	0	0	0	0	0	0	0	0
8d05de6281a44a7911d014f61ea70e0c	ASV_00156	0	0	0	0	0	0	0	0	0	0	0	0	0	0	0	0	0	0	0	0	0	0	0	0	0	0	0	0	0	0	0.0224512	0.0846335	0	0	0	0	0.0338249	0	0.0265088	0	0	0	0	0	0	0	0	0
3e93cdcaec265f8cbd0646799238ccd8	ASV_00157	0	0	0	0	0	0	0	0	0	0	0	0	0	0	0	0	0	0	0	0	0.0110153	0	0	0	0.0542609	0	0.0156255	0	0	0	0.00748372	0	0	0	0	0	0	0	0	0.0163845	0	0	0	0.0279027	0.0608512	0	0	0
07f505d84aa34ab03b565b5f860362e7	ASV_00158	0	0	0	0	0	0	0	0	0	0	0	0	0	0	0	0	0	0	0	0	0	0	0	0	0	0	0	0	0	0	0	0	0	0	0	0	0	0	0	0	0	0	0	0	0	0	0	0
96936742a213f06cd3c99c20f64874bb	ASV_00159	0	0	0	0	0	0	0	0	0	0	0	0	0	0	0	0	0.233256	0	0	0	0	0	0	0	0	0	0	0	0	0	0	0	0	0	0	0	0	0	0	0	0	0	0	0	0	0	0	0
b33696da7ed3d773805bf136dabcf52a	ASV_00160	0	0	0	0	0	0	0	0.108782	0	0	0	0	0	0	0	0	0	0	0	0	0	0	0	0	0	0	0.0562518	0	0	0	0	0.0735943	0.0164632	0	0.093881	0	0.0405899	0	0	0	0	0	0	0	0	0.0534342	0.087722	0
64ce615425f1ae24b49d4e1564ee10fe	ASV_00161	0	0	0	0.179411	0	0	0	0	0	0	0	0	0	0	0	0	0	0	0	0	0	0	0	0.0413	0	0	0	0	0	0	0	0.0735943	0	0	0.25482	0	0	0	0.0971989	0	0	0	0	0	0	0	0.0281964	0
92e369541e246f82caf4b4e038da62d6	ASV_00162	0	0	0	0	0	0	0	0	0	0	0	0	0	0	0	0	0.0428429	0.0655925	0.0660165	0	0.0440614	0	0	0	0	0	0	0	0	0	0	0	0	0	0	0	0	0	0	0	0	0	0	0	0.0286359	0	0	0
788e629b5aba719b000f350b7ab1a725	ASV_00163	0	0	0	0	0	0	0	0	0	0	0	0	0	0	0	0	0	0.0399259	0	0.00802633	0.0137692	0	0	0	0	0	0	0	0	0	0	0	0	0	0	0	0	0	0	0	0	0	0	0	0	0	0	0
e97364e84cc140326194bb72546e5b32	ASV_00164	0	0	0	0	0	0	0	0	0	0	0	0	0	0	0	0	0	0	0	0	0	0	0	0	0	0	0.096878	0	0.0116833	0	0	0	0	0.0421476	0.030176	0	0	0	0	0	0	0	0	0.0558053	0	0.0369929	0	0.0418751
cad4728c86c247a8d9ea44c57bad9ba6	ASV_00165	0	0	0	0	0	0	0	0	0	0	0	0	0	0	0	0	0	0	0	0.0214035	0.0137692	0	0	0	0	0	0	0	0	0	0	0.0441566	0	0	0	0	0	0	0	0	0	0	0	0	0	0	0.0156647	0.00930557
fce75090d7fc2bf7b8ad51523d589cb1	ASV_00166	0	0	0	0	0	0	0	0	0	0	0	0.017344	0	0	0	0	0	0	0	0	0	0	0.037	0	0	0	0.0375012	0	0	0	0.00748372	0	0	0.0421476	0	0	0.0304424	0	0.0265088	0	0	0	0.0226558	0	0.0250564	0.00822064	0	0.011632
d2905d0ca4d996b6fa066dea45734137	ASV_00167	0	0	0	0	0	0	0	0	0	0	0	0	0	0	0.0383769	0	0	0.0228148	0.00900225	0	0	0	0.0296	0	0	0	0	0	0	0	0	0	0	0	0	0	0	0	0	0	0	0	0	0	0	0	0.0219305	0
35b6f487184d54daa7444d0384fb9ee1	ASV_00168	0	0	0	0	0	0	0	0	0	0	0	0	0	0	0	0.0228728	0	0	0	0	0	0	0	0	0	0	0	0	0	0	0	0	0	0	0	0	0	0	0	0	0	0	0	0.257324	0	0	0	0
8f7df0fc9bbe8531cccc31550b2705aa	ASV_00169	0	0	0	0	0	0	0	0	0	0	0	0	0	0	0	0	0.00952064	0	0	0	0.0110153	0	0	0	0	0	0.00937529	0	0	0	0	0.0441566	0	0	0.0368818	0	0.020295	0	0	0	0	0	0	0	0	0	0.134716	0.0162848
c67a20380542b5ffa3e9f3ddc85a720c	ASV_00170	0	0	0	0.452798	0	0.129524	0	0	0	0	0	0	0	0	0	0	0	0	0	0	0	0	0	0.0413	0	0	0	0	0	0	0	0	0	0.0291791	0.00670578	0	0	0	0.11929	0	0	0	0.0481436	0	0	0	0	0
2e0eab7c92035c2db39f069e30afc3a5	ASV_00171	0	0	0	0	0	0	0	0	0	0.036442	0	0	0	0	0	0	0	0	0	0	0	0	0	0	0	0	0.0156255	0.0190668	0	0	0	0	0	0.0324212	0	0	0	0.00520359	0	0	0	0	0	0	0	0	0	0
3f027e76e8f202d12e161f8cf7a1b480	ASV_00172	0	0.00860807	0	0.0768902	0.014912	0	0	0	0	0	0	0	0	0.0129938	0	0	0	0	0	0	0	0	0	0	0	0	0	0	0	0	0	0	0	0.00972636	0.0368818	0	0	0	0	0	0	0	0	0	0	0	0	0
a84591087cbc7b26ae82abc02ea21970	ASV_00173	0	0	0	0	0	0	0	0	0	0	0	0	0	0	0	0	0	0	0	0	0	0	0	0	0	0	0	0	0	0	0	0	0	0	0	0	0	0	0	0	0	0	0	0	0	0	0	0
681da483c3cb1fd6daedcd13f2dfe304	ASV_00174	0	0	0	0	0	0	0	0	0	0	0	0	0	0	0	0	0	0	0	0	0	0	0	0	0	0	0	0	0.0408914	0	0	0	0	0	0	0	0	0	0	0	0	0.0196957	0	0	0	0	0	0
12cbc319e21bc5d2c5ee4b54ff25973f	ASV_00175	0	0	0	0	0	0	0	0.0791139	0	0	0	0	0	0	0	0	0	0.0199629	0	0	0	0	0	0	0.017135	0.0295059	0.0250008	0	0	0	0	0	0	0	0	0	0	0	0.0441813	0	0	0	0	0	0	0	0	0
e8bbb0c33848dd6d48b1b6f86436b72e	ASV_00176	0	0	0	0	0	0	0	0	0	0	0	0	0	0	0	0	0	0	0	0	0	0	0	0	0	0	0.0562518	0	0	0	0	0.0956727	0	0	0	0	0	0	0.0132544	0	0	0	0	0	0	0.0287722	0.0250634	0.0674654
004dc93ab7b044794ab05c50afdda3d5	ASV_00177	0	0	0	0	0	0	0	0	0	0	0	0	0	0	0	0	0	0	0	0	0	0	0	0	0	0	0	0	0	0	0	0.0294377	0	0.0324212	0	0	0	0	0	0	0.0387122	0	0	0	0	0	0	0
8f2d2e59ab32a6355c9530a7070a80af	ASV_00178	0	0	0	0	0	0	0	0	0	0	0	0	0	0	0	0	0	0	0	0	0	0	0	0	0	0	0	0	0	0	0	0	0	0.0194527	0.117351	0	0.0372074	0	0.0441813	0	0	0	0	0	0	0	0.0532598	0
c9adda3ed7b79dd1bde706ba6a4566a8	ASV_00179	0	0	0	0	0	0	0	0	0	0	0	0	0	0	0	0	0	0	0	0	0	0	0	0	0	0	0	0	0	0	0	0.0588755	0	0	0.0234702	0	0	0	0	0	0	0	0	0	0	0	0	0
c3a47b42b4207f9d8a10d23e204c1d77	ASV_00180	0	0	0	0	0	0	0	0	0	0	0	0	0	0	0	0	0	0	0	0	0	0	0	0	0.0142792	0	0	0.0272383	0	0	0	0	0.00823158	0	0.0201174	0	0.0169125	0	0.0176725	0	0	0	0	0	0	0	0.0250634	0
fbc5ed3324fc865b2cd2178516bf0610	ASV_00181	0	0	0	0	0	0	0	0	0	0.0212579	0	0	0	0	0	0.0205855	0	0	0	0	0	0	0	0	0	0	0	0	0	0	0	0.294377	0	0	0.0905281	0	0.0101475	0	0	0	0	0	0	0	0	0	0.0281964	0
dc5d232a681274f64f4ad0afae842bf1	ASV_00182	0	0	0	0	0	0	0	0	0	0	0	0	0	0	0	0	0	0	0	0	0	0	0	0	0	0	0	0	0	0	0	0.209744	0	0	0.0335289	0	0	0	0.066272	0	0	0	0	0	0	0	0	0
1b79bedd4d7c540a3fc3c99668f24db7	ASV_00183	0	0.0200855	0.0231071	0	0	0	0	0	0	0	0	0	0	0	0	0	0	0	0	0	0	0	0	0	0	0	0	0	0	0	0	0	0	0.0453897	0	0	0	0	0.0220907	0	0	0	0	0.0589056	0	0	0	0.0302431
1e872c014b87d0eb502503c2ceb52e24	ASV_00184	0	0	0	0	0	0	0	0	0	0	0	0	0	0	0	0	0	0	0	0	0	0	0	0	0	0	0	0	0	0	0	0	0	0	0.177703	0	0	0	0	0	0	0	0	0	0	0	0	0
eef3b155b466e262e294dd6e58ccfc9c	ASV_00185	0	0	0	0	0	0	0	0	0	0	0	0	0	0	0	0	0	0	0	0	0	0	0	0	0	0	0	0	0	0	0	0	0	0	0	0	0	0	0	0	0	0	0	0	0	0	0	0
297d77d19c5775260146a80a62d596a4	ASV_00186	0.108225	0	0	0.290474	0	0	0.0685384	0	0	0	0	0	0.113174	0.14553	0	0	0	0	0	0.267544	0	0	0	0	0	0	0	0	0	0	0	0	0	0	0	0	0	0	0	0	0	0	0	0	0	0	0	0
2e60fd3e7ee4aaac8b1a1f088bd6e1f5	ASV_00187	0	0	0	0	0	0	0	0	0	0	0	0	0	0	0	0	0	0	0	0	0	0	0	0	0	0	0	0	0	0	0	0	0	0	0	0	0	0	0	0	0	0	0	0	0	0	0	0
965909861bb4ba5baebfc79d96777b9e	ASV_00188	0	0	0	0	0	0	0	0	0	0	0	0	0	0	0	0	0	0	0	0	0	0	0	0	0	0	0	0	0	0	0	0	0	0	0	0	0	0	0	0	0	0	0	0	0	0	0	0
5299c17bb44c0a2e4708bbea3a7dbfff	ASV_00189	0	0	0	0	0	0	0	0	0	0	0	0	0	0	0	0	0	0	0	0	0	0	0	0	0	0	0	0	0	0	0	0	0	0	0	0	0	0	0	0	0	0	0	0.0279027	0	0	0	0
429cbc16900b0182c399d241c25979cc	ASV_00190	0	0	0	0	0	0	0	0	0	0	0	0	0	0	0	0	0	0	0	0	0	0	0	0	0	0	0.0406263	0	0	0	0	0	0	0	0.0368818	0	0	0	0	0.021846	0	0	0	0	0.0501128	0	0	0
616931439153a63516595223a7dae7c4	ASV_00191	0	0	0	0	0	0	0	0	0	0	0	0	0	0	0	0	0	0	0	0	0	0	0	0	0	0	0	0	0	0	0	0	0	0	0	0	0	0	0	0	0	0	0	0	0	0	0	0
c6385382be44362c2e7e503c575e140e	ASV_00192	0	0	0	0	0	0	0	0	0	0.00911051	0	0	0	0	0	0	0	0	0	0	0	0	0.0259	0	0	0	0	0	0	0	0	0.0367972	0	0.0162106	0.030176	0	0.01353	0	0	0	0	0	0	0	0.0286359	0	0	0
75a4623cf6df78b6b8f59fa52e7c74ae	ASV_00193	0	0	0	0	0	0	0	0	0	0	0	0	0	0	0	0	0.00714048	0	0	0.0187281	0	0	0	0	0	0	0	0	0	0	0	0	0	0	0	0	0	0	0	0	0	0	0	0	0	0	0	0
c4adbd4b5a676d0cf551557d4fbdfd48	ASV_00194	0	0	0	0	0	0	0	0	0	0	0	0	0	0	0	0	0	0	0	0	0	0	0	0	0	0	0	0	0	0	0	0	0	0	0	0	0	0	0	0	0	0	0	0	0	0	0	0
f82861c093d0b2ed649a5930376a54f3	ASV_00195	0	0	0	0	0	0	0	0	0	0	0	0	0	0	0.03326	0	0	0	0	0	0	0	0	0	0	0	0	0	0	0	0	0	0	0	0	0	0	0	0	0	0	0	0	0	0	0	0	0
58391aa0f616a68699ff098765251781	ASV_00196	0	0	0	0	0	0	0	0	0	0	0	0	0	0	0	0	0	0	0	0	0	0	0	0.0158846	0	0	0	0	0	0	0	0	0	0	0.0704107	0	0	0	0	0	0	0	0	0	0	0	0	0
2bd2430a59f9b58c1527295a0a787399	ASV_00197	0	0	0	0	0	0	0	0	0	0	0	0	0	0	0	0	0	0	0	0	0	0	0	0	0	0.0272362	0	0	0	0	0	0.0772741	0.019207	0	0	0	0.0304424	0	0	0	0	0	0.0453117	0	0	0	0	0
fcfe43a96f62212ef3c347fa9432ec45	ASV_00198	0	0	0	0	0	0	0	0	0	0	0	0	0.012235	0	0	0	0	0	0	0	0.00550767	0	0	0	0	0	0	0	0	0	0.0099783	0	0	0	0	0	0.0169125	0	0	0	0	0	0	0	0	0	0	0
c798aa2bd63389bce1d873977847a947	ASV_00199	0	0	0	0	0	0	0	0	0	0	0	0	0	0	0	0	0	0	0.00900225	0	0	0	0	0	0	0	0	0	0	0	0	0	0	0	0	0	0	0	0	0	0	0.0172337	0	0	0	0	0	0
40483183392e99886a3fd27d5acade5a	ASV_00200	0	0	0	0	0	0	0	0	0	0	0	0	0	0	0	0	0	0	0	0	0	0	0	0	0	0	0	0	0	0	0	0.0919929	0.0137193	0	0	0	0.0101475	0	0	0	0	0	0.0226558	0	0	0	0	0
a8badf90fee92923f29aa09ba4807cd2	ASV_00201	0	0	0	0	0	0	0	0	0	0	0	0	0	0	0	0	0	0	0	0	0	0	0	0	0	0	0	0	0	0	0	0	0	0	0	0	0.0169125	0	0	0	0.00860271	0	0	0.0310029	0	0	0	0
efec2307eb2374e2ec5baa206b3b07e0	ASV_00202	0	0	0	0	0	0	0	0	0	0	0	0	0	0	0	0	0	0	0	0.0454825	0.0247845	0	0	0	0	0	0	0	0	0	0	0.0147189	0	0.0226949	0	0	0	0	0	0	0	0	0	0	0	0	0	0
b4ef063f19bbc2580b0e518f57dcdc0a	ASV_00203	0	0	0	0	0	0	0	0	0	0	0	0	0	0	0	0	0	0	0	0	0	0	0	0	0	0	0	0	0	0	0	0	0	0	0	0	0	0	0	0	0	0	0	0	0	0	0	0
36e58d045c62f3b769efaf0c054c46cf	ASV_00204	0	0	0	0	0	0	0	0	0	0	0	0	0	0	0	0	0	0	0	0	0	0	0	0	0	0	0	0	0	0	0	0	0	0	0	0	0	0	0	0	0	0	0	0	0	0	0	0
47f43dc17e5b87f6cf36b9af61437921	ASV_00205	0	0	0	0	0	0	0	0	0	0	0	0	0	0	0	0	0	0	0	0	0	0	0	0.0190615	0	0	0	0	0	0	0	0	0	0.0486318	0	0	0.01353	0	0.0927808	0.0382305	0.0623696	0	0.0311518	0	0	0	0.00939879	0
3302b93216955f93226d56831aad1599	ASV_00206	0	0	0	0.854336	0	0	0	0	0	0	0	0	0	0	0	0	0	0	0.339085	0	0	0	0	0	0	0	0	0	0	0	0	0	0	0	0	0	0	0	0	0	0	0	0	0	0	0	0	0
f70d3bbee1b77220cb6585885d881aff	ASV_00207	0	0	0	0	0	0	0	0	0	0	0	0	0	0	0	0	0	0	0	0	0	0	0	0	0	0	0	0	0	0	0	0.0294377	0	0	0	0	0	0	0	0	0	0	0	0	0	0.012331	0	0
c06321ab91d929bb7e717892feb423e7	ASV_00208	0	0.0200855	0	0	0	0	0	0	0	0	0	0	0	0	0	0	0	0	0	0	0	0	0	0	0	0	0	0	0.00584163	0	0	0	0	0.129685	0	0.0348571	0	0	0.0530176	0	0	0.0566251	0	0	0	0	0	0
a1808057b58fb3679f1a16ae9c834661	ASV_00209	0	0.166423	0	0	0.241078	0	0.147231	0	0.0424908	0	0	0	0	0	0	0	0	0	0.162041	0	0.192768	0	0	0	0	0	0	0	0	0	0	0	0	0	0	0	0	0	0	0	0	0	0	0	0	0	0	0
534906ab7a6e35a4869d0710774aa7c7	ASV_00210	0	0	0	0	0	0	0	0	0	0	0	0	0	0	0	0	0	0	0	0	0	0	0	0	0	0	0	0	0	0	0	0	0	0	0	0	0	0	0	0	0	0	0	0	0.0357948	0	0	0
1672725469ed4735dac2abcb917a5b25	ASV_00211	0	0	0	0	0	0	0	0	0	0	0	0	0	0	0	0	0	0	0	0	0	0	0	0	0	0	0.031251	0	0	0	0	0.0147189	0	0.0194527	0	0	0.0101475	0	0	0	0	0	0	0.0124012	0	0	0	0
8b2dd6c00162533ec6459886608ec63a	ASV_00212	0	0	0	0	0	0	0	0	0	0	0	0	0	0	0	0	0	0	0	0	0	0	0	0	0	0	0	0	0	0	0	0	0	0	0	0	0	0	0	0	0	0	0	0	0.0501128	0	0	0
d10c64a381d208eef70fe973303336d0	ASV_00213	0	0	0	0	0	0	0	0	0	0	0	0.0115627	0	0	0	0	0	0	0	0	0	0	0	0	0	0	0	0	0	0	0.0149674	0	0	0	0.0167645	0	0.0101475	0	0.0309269	0	0	0	0	0.00620059	0	0	0.00626586	0
89db618c70c97493128ff803d476ea4c	ASV_00214	0	0	0	0.794532	0.0273387	0	0	0.039557	0	0	0	0	0	0.010395	0.0204677	0	0	0.0342222	0.0180045	0	0	0	0	0	0	0	0	0	0	0	0	0	0	0	0	0	0	0	0	0	0	0	0	0	0	0	0	0
95d10ba872c006a509784c691be77779	ASV_00215	0	0	0	0	0	0	0	0	0	0	0	0	0	0	0	0	0	0	0	0	0	0	0	0	0	0	0.0687521	0	0	0	0	0	0	0	0.030176	0	0	0	0.0751082	0	0.0107534	0.00984785	0.0226558	0.0186018	0	0	0	0
683f9a30a790eb8cd1ea879c50b6f3ec	ASV_00216	0	0	0	0	0	0	0	0	0	0	0	0	0	0	0	0	0	0.0456295	0	0	0	0	0	0	0	0	0	0	0	0	0	0	0	0	0	0	0	0	0	0	0	0	0	0	0	0	0	0
6f31453ddd0f4f1f500c7022784432d3	ASV_00217	0	0	0	0	0	0	0	0	0	0	0	0	0	0	0	0	0	0	0	0	0	0	0	0	0	0	0	0.0136192	0	0	0	0	0	0.025937	0	0	0.0439724	0	0.11929	0	0	0	0	0	0	0	0	0
2a98f53d6aa8e14007351b266f8e01eb	ASV_00218	0	0	0	0	0	0	0	0	0	0	0	0	0	0	0	0	0	0	0	0	0	0	0	0.0127077	0	0	0	0	0	0.0526316	0	0	0	0	0	0	0	0	0	0	0	0	0	0	0	0	0	0
378e900b06868d99871ef5634b47ab30	ASV_00219	0	0	0	0.273387	0.0447361	0	0	0	0	0	0	0	0	0.0545738	0	0	0	0	0	0.0187281	0	0	0	0	0	0	0	0	0	0	0	0	0	0	0	0	0	0	0	0	0	0	0	0	0	0	0	0
880055cc1aa9820a48a63edaad7808ae	ASV_00220	0	0	0	0	0	0	0	0	0	0	0	0	0	0	0	0	0	0	0	0	0	0	0	0	0	0	0.0281259	0	0	0	0	0.025758	0	0	0	0	0	0	0	0	0	0	0	0.0186018	0.0787486	0	0	0
269df5f4b633e2f4043efdbbc9813a1c	ASV_00221	0	0	0	0	0	0	0	0	0	0	0	0	0	0	0	0	0	0	0	0	0	0	0	0	0	0	0	0	0	0	0	0	0	0	0	0	0	0	0.0132544	0	0	0	0.0141599	0.0341032	0	0	0	0
e1a95362b442e9e0affab42ef42d9848	ASV_00222	0	0	0	0	0	0	0	0	0	0	0	0	0	0	0	0	0	0	0	0	0	0	0	0	0	0	0	0	0	0	0	0	0	0	0	0	0	0	0	0	0	0	0	0	0	0	0	0
e9c9b25dbc0ca871879eadfed892232d	ASV_00223	0	0	0	0	0	0	0	0	0	0	0	0	0	0	0	0	0	0	0	0	0	0	0	0.0349462	0	0	0.031251	0	0	0	0	0	0	0	0	0	0.0405899	0.0156108	0	0	0	0	0	0.0186018	0	0	0	0
4c50ee893e2043d3e133bff885a16d95	ASV_00224	0	0	0	0	0	0	0	0	0	0	0	0	0	0	0	0	0	0	0	0	0	0	0	0	0	0	0	0	0	0	0	0	0	0	0	0	0	0	0	0	0	0	0	0	0	0	0	0
a7d7e3493e693301705805a700f56e5b	ASV_00225	0	0	0	0	0	0	0	0	0	0.00911051	0	0	0	0	0	0	0	0	0	0	0	0	0	0	0	0	0.0125004	0	0	0	0	0	0	0	0	0	0.020295	0	0.0309269	0	0	0	0	0	0	0	0.043861	0
2a3cc7f0bc855457f45845fd883a2236	ASV_00226	0	0	0	0	0	0	0	0	0	0	0	0	0	0	0	0	0	0	0	0	0	0	0	0	0	0	0	0	0	0	0	0	0	0	0	0	0	0	0	0	0	0	0	0	0	0	0	0
4efdaa2dc508448d7ab0e0848e230b18	ASV_00227	0	0	0	0	0	0	0	0	0	0	0	0	0	0	0	0	0	0.0228148	0	0	0	0	0	0	0	0	0	0	0	0	0	0	0	0.0291791	0	0	0	0	0	0	0	0	0	0	0	0	0.0125317	0
5c096134f63413d295c847d953c84102	ASV_00228	0	0.1779	0	0	0	0	0	0	0	0.151842	0	0.109846	0.14682	0	0	0	0.0404627	0	0	0	0	0	0	0	0	0	0	0	0	0	0	0	0	0	0	0	0	0	0	0	0	0	0	0	0	0	0	0
80713d0976ae418130e89bba3414dbcd	ASV_00229	0	0	0	0	0	0	0	0	0	0	0	0	0	0	0	0	0	0	0	0	0	0	0	0	0	0	0	0	0	0	0	0	0	0	0	0	0	0	0	0	0	0	0	0	0	0	0	0
d30cc0d0717126c1a44e6e0dc8f4680e	ASV_00230	0	0	0	0	0	0	0	0	0	0	0	0	0	0	0	0	0	0	0	0	0	0	0	0	0	0	0	0	0	0	0	0	0	0	0	0	0	0	0	0	0	0	0	0	0	0	0	0
24761f7c91fda1c3c7347b78947beb40	ASV_00231	0	0	0	0	0	0	0	0	0	0	0	0	0	0	0	0	0	0	0	0	0	0	0	0	0	0	0	0	0	0	0	0	0	0	0	0	0	0	0	0	0	0	0	0	0	0	0	0
4f1f3304104c9d995e0ca863ce1cdecd	ASV_00232	0	0	0	0	0	0	0	0	0	0	0	0	0	0	0	0	0	0	0	0	0	0	0	0.0603615	0	0	0	0	0	0	0	0	0	0	0	0	0	0	0	0	0	0	0	0	0	0	0	0
895cb124788124779626d25625eba344	ASV_00233	0	0	0	0	0	0.0431748	0	0	0	0	0	0	0	0	0	0	0	0	0	0	0	0	0.0185	0	0	0	0	0	0	0	0	0	0	0	0	0	0	0	0.0618538	0	0.0344108	0	0	0.00930088	0.0250564	0	0	0
b1d5a701e9da1de3647aac554b64029f	ASV_00234	0	0	0	0	0	0	0	0	0	0	0	0	0	0	0	0	0	0.0114074	0	0	0	0	0	0	0	0	0	0	0	0	0	0	0	0	0	0	0	0	0	0	0	0	0	0	0	0	0	0
8e8d924cdab635e95380bda499c11385	ASV_00235	0	0	0	0	0	0	0	0	0	0	0	0	0	0	0	0	0	0	0	0	0	0	0	0	0	0	0	0	0	0	0	0	0	0	0	0	0	0	0	0	0	0	0	0	0	0	0	0
d7143c0cb7986116792ad508eae9afd1	ASV_00236	0	0	0	0	0	0	0	0	0	0	0	0	0	0	0	0	0	0	0	0	0	0	0	0	0	0	0	0	0	0	0	0	0	0	0	0	0	0	0	0	0	0	0	0	0	0	0	0
63993ae6a555a4a19ac9363f8df09d98	ASV_00237	0	0	0	0.768902	0	0	0	0	0	0	0	0	0	0	0	0	0	0	0	0	0	0	0	0	0	0	0	0	0	0	0	0	0	0	0	0	0	0	0	0	0	0	0	0	0	0	0	0
2be7daf539a1856aa833d10610f4980f	ASV_00238	0	0	0	0	0	0	0	0	0	0	0	0	0	0	0	0	0	0	0	0	0	0	0	0	0	0	0	0	0	0	0	0	0	0	0	0	0	0	0	0	0	0	0	0	0	0	0	0
bafb1c805658c248cb00e26ecb2ab89b	ASV_00239	0	0	0	0	0	0.0431748	0	0	0	0	0	0	0	0	0	0	0	0	0	0	0	0	0	0	0	0	0.0375012	0	0	0	0	0	0	0	0	0	0	0	0	0	0	0	0.00849594	0	0	0	0	0
317ed0e53757ef5c3c701280fa67950b	ASV_00240	0	0	0	0	0	0	0	0	0	0	0.0976127	0	0	0.0337838	0	0	0	0.0228148	0.0180045	0	0	0	0	0	0	0.0158878	0	0	0	0	0	0	0	0	0.030176	0	0	0	0	0	0	0	0	0	0	0	0	0
3a71302bf2c0eb1e473f351984554992	ASV_00241	0	0.00860807	0	0	0	0	0	0	0	0	0	0	0	0	0	0.0297347	0	0	0	0	0	0	0	0.0190615	0	0	0	0	0	0	0	0	0	0	0.0603521	0	0	0	0	0	0	0	0	0	0	0	0	0
5fe39010d5bece903def2dd924947293	ASV_00242	0	0	0	0	0	0	0	0	0	0	0	0	0	0	0.00511692	0	0	0	0.0060015	0	0	0	0	0	0	0	0	0	0	0	0	0.13615	0	0	0.0603521	0	0	0	0	0	0	0	0.0113279	0	0	0	0	0
a296e5da12bd93ec3cb2eef1b0afaaf9	ASV_00243	0	0	0	0.316104	0.106869	0	0.154846	0	0	0	0	0	0	0	0.0793123	0	0	0.199629	0	0	0	0	0	0	0	0	0	0	0	0	0	0	0	0	0	0	0	0	0	0	0	0	0	0	0	0	0	0
8751dc749025d91ca42c0e7d3087f901	ASV_00244	0	0	0	0	0	0	0	0	0	0	0	0	0	0	0	0	0	0	0	0	0.0275383	0	0	0	0	0	0	0	0	0	0	0	0	0	0	0	0	0	0	0	0	0	0	0	0	0	0	0
42456d75c41681d56369e4dba2ff5d56	ASV_00245	0	0	0	0	0	0	0	0	0	0	0	0	0	0	0	0	0	0	0	0	0	0	0	0	0	0	0	0	0	0	0	0.0367972	0	0	0	0	0	0	0	0	0	0	0	0	0	0	0.0125317	0
657a29cf1540d244b4ec905b101bd840	ASV_00246	0	0	0	0	0	0	0	0	0	0	0	0	0	0	0	0	0	0	0	0	0	0	0	0	0	0	0	0	0	0	0	0	0	0	0	0	0	0	0	0	0	0	0	0	0	0	0	0
c562ff0cb93bba77d350533264f4cc73	ASV_00247	0	0	0	0	0	0	0	0	0	0	0	0	0	0	0	0	0	0	0	0	0	0	0	0	0	0	0	0	0	0	0	0	0	0	0	0	0	0	0	0	0	0	0	0	0	0	0	0
987285ceab6bd8b50f4dd45000c39e68	ASV_00248	0	0	0	0	0	0	0	0	0	0	0	0	0	0	0	0	0	0	0	0	0	0	0	0	0	0	0	0	0	0	0	0	0	0	0	0	0	0	0	0	0	0	0	0	0	0	0	0
58759dfc327ff86fd2adda7de42559df	ASV_00249	0	0	0	0	0	0	0	0	0	0	0	0	0	0	0	0	0	0	0	0	0	0	0	0	0	0	0	0	0	0	0	0	0	0	0	0	0	0	0	0	0	0	0	0	0	0	0	0
5cb07528b6bf4d837602625521213d1b	ASV_00250	0	0	0	0	0	0	0	0	0	0	0	0	0	0	0	0	0.00714048	0	0	0	0	0	0	0.0794231	0	0	0	0	0	0	0	0	0	0	0.0368818	0	0	0	0	0	0	0	0	0	0	0	0	0
573707d3ccd8bab203bd1a6c2820bf89	ASV_00251	0	0	0	0	0	0	0	0	0	0	0	0	0	0	0	0	0	0.0256666	0	0	0	0	0	0	0	0	0	0	0	0	0.017462	0	0	0	0	0	0	0	0	0	0	0	0	0	0	0	0	0
46eb774c7c927df58a373d521e472ec7	ASV_00252	0	0	0	0	0	0	0	0	0	0	0	0	0	0	0	0	0	0	0	0	0	0	0	0	0	0	0	0	0	0	0.017462	0	0	0	0	0	0	0	0	0	0	0	0	0	0	0	0	0
0fb7643e5170e41955d1be2ddd2d1d51	ASV_00253	0	0	0	0	0	0	0	0	0	0	0	0	0	0	0	0	0	0	0	0	0	0	0	0	0	0	0	0	0	0	0	0	0	0	0	0	0	0	0	0	0	0	0	0	0	0	0	0
261336515226fe3cbb02c1ebbf0788e3	ASV_00254	0	0	0	0	0	0	0	0	0	0	0	0	0	0	0	0	0	0	0	0	0	0	0	0	0	0	0	0	0	0	0.017462	0	0	0	0.00670578	0	0	0	0	0	0	0	0	0	0	0	0	0
b348b4e4a0f87c674487f8ddece0fcec	ASV_00255	0	0	0	0	0	0	0	0	0	0	0	0	0	0	0	0	0	0	0	0	0	0	0	0	0	0	0	0	0	0	0	0	0	0	0	0	0	0	0	0	0	0	0	0	0	0	0	0
8943a419ce2a73e4771f1b55e335393c	ASV_00256	0	0	0	0	0	0	0	0	0	0	0	0	0	0	0	0	0	0	0	0	0	0	0	0	0	0	0	0	0	0	0	0	0	0	0	0	0	0	0	0	0	0	0	0	0	0	0	0
3e58b129f1cab1397a3507876996eaf0	ASV_00257	0	0	0	0.820162	0	0	0	0	0	0	0	0	0	0	0	0	0	0	0	0	0	0	0	0	0	0	0	0	0	0	0	0	0	0	0	0	0	0	0	0	0	0	0	0	0	0	0	0
b3a9bd78c8e8b2f0ca329d6aac086d17	ASV_00258	0	0	0	0	0	0	0	0	0	0.0121473	0	0	0	0	0	0.0182983	0	0	0	0	0	0	0	0	0	0	0	0	0	0	0	0	0	0	0	0	0	0	0	0	0	0	0	0.0434041	0	0	0	0
5804666e6db160db1b6c587f6f169ef0	ASV_00259	0	0	0	0	0	0	0	0	0	0	0	0	0	0	0	0	0	0	0	0	0	0	0	0	0	0	0	0	0	0	0	0	0	0	0	0	0	0	0	0	0	0	0	0	0	0	0	0
168d8ecb915b789313e529ad2dddc777	ASV_00260	0.00811688	0	0	0.10252	0	0	0	0	0	0	0.0669344	0	0	0.02079	0.0358185	0	0	0.00855554	0	0	0	0	0	0	0	0	0	0	0	0	0	0	0	0	0	0	0	0	0	0	0	0	0	0	0	0	0	0
ccb301c83bca89b109ee2a920eafb7ed	ASV_00261	0	0	0	0	0	0	0	0	0	0	0	0	0	0	0	0	0	0	0	0	0	0	0	0	0	0	0	0	0	0	0	0.0883132	0	0.0162106	0.0134116	0	0.0169125	0	0.00883626	0	0.0537669	0	0	0	0	0	0	0.0162848
32a872c774ae7c2901cd9129cdecb6e2	ASV_00262	0	0	0	0.683469	0	0	0	0	0	0	0	0	0	0	0	0	0	0	0	0	0	0	0	0	0	0	0	0	0	0	0	0	0	0	0	0	0	0	0	0	0	0	0	0	0	0	0	0
c6a6229a834109da64845aa7e09d62bf	ASV_00263	0	0	0	0	0	0	0	0	0	0	0	0	0	0	0	0	0	0	0	0	0	0	0	0	0	0	0	0	0	0	0	0	0	0	0	0	0	0	0	0	0	0	0	0	0	0	0	0
c9efd3390d8c7054e5b7faf38f196855	ASV_00264	0	0	0	0	0	0	0	0	0	0	0	0	0	0	0	0	0	0	0	0.00535088	0	0	0	0	0	0	0	0	0	0	0	0	0	0	0	0	0	0	0	0	0	0	0	0	0	0	0	0
10eab25f45c238d85b631ee1dfdd05cc	ASV_00265	0	0	0	0	0	0	0	0	0	0	0	0	0	0	0	0	0	0	0	0	0	0	0	0	0	0	0	0	0	0	0	0	0	0	0	0	0	0	0	0	0	0	0	0	0	0	0	0
cd8ad4e6a4073e26852c079a56f684b7	ASV_00266	0	0	0	0	0	0	0	0	0	0	0	0	0	0	0	0	0	0	0	0	0	0	0	0	0	0	0	0	0	0	0	0	0	0	0	0	0	0	0	0	0	0	0	0	0	0	0	0
bb3941358372c1f4227b7cbd61a84182	ASV_00267	0	0	0	0	0	0	0	0	0	0	0	0	0	0	0	0	0	0	0	0	0	0	0	0	0	0	0	0	0	0	0	0	0	0.0162106	0	0	0	0	0	0	0	0	0	0	0	0	0	0
80a8332130890b6e5872904728a2a948	ASV_00268	0.219156	0	0.205397	0.0598035	0	0	0	0	0	0	0	0	0	0.0181913	0.104897	0.0617566	0	0	0	0.0561843	0	0	0	0	0	0	0	0	0	0	0	0	0	0	0	0	0	0	0	0	0	0	0	0	0	0	0	0
97ccc2959d6730dd789bc4433f377076	ASV_00269	0	0	0	0	0	0	0	0	0	0	0	0	0	0	0	0	0	0	0	0	0	0	0	0	0	0	0	0	0	0	0	0.183986	0	0	0.0100587	0	0	0	0.0265088	0	0	0	0	0	0	0	0	0
93100dfa9e08325def1bb34811e64242	ASV_00270	0	0	0	0	0	0	0	0	0	0	0	0	0	0	0	0	0	0	0	0	0	0	0	0	0	0	0	0	0	0	0	0	0	0	0	0	0	0	0	0	0	0	0	0	0	0	0	0
f764f250f0af323a594e9191880afd3d	ASV_00271	0	0	0	0	0	0	0	0	0	0	0	0	0	0	0	0	0	0	0	0	0	0	0	0	0	0	0	0	0	0	0	0	0	0	0	0	0	0	0	0	0	0	0	0	0.0715896	0.0863167	0.0626586	0.0186111
ce16bf949959c3411cfbd7aa1127078f	ASV_00272	0	0	0.18229	0	0.226166	0	0	0	0	0	0	0.0317974	0	0	0	0	0	0	0	0	0	0	0	0	0	0	0	0	0	0	0.00748372	0	0	0	0	0.126979	0	0	0	0	0	0	0	0	0	0	0	0
ff06207852cb44ca4ac35bea487e060a	ASV_00273	0	0	0	0	0	0	0	0	0	0	0	0	0	0	0	0	0	0	0	0	0	0	0	0	0	0	0	0	0	0	0	0	0	0	0	0	0	0	0	0	0	0	0	0	0.0143179	0	0	0
1b8ec3bdd02374188325cc141863426a	ASV_00274	0	0	0	0.0854336	0.280843	0	0.0583845	0	0	0	0	0.135862	0	0	0	0	0.00476032	0	0	0	0.0963842	0	0	0	0	0	0	0	0	0	0	0	0	0	0	0	0	0	0	0	0	0	0	0	0	0	0	0
4f003162a5706875ff470f8074c9c0ec	ASV_00275	0	0	0	0	0	0	0	0	0	0	0	0	0	0	0	0	0	0	0	0	0	0	0	0	0	0	0	0	0	0	0	0	0	0	0	0	0	0	0	0	0	0	0	0	0	0	0	0
1b66c9bcd783cbff0bbd26c72d542c37	ASV_00276	0	0	0	0.299018	0	0	0	0	0	0	0	0	0	0	0	0	0	0	0	0	0	0	0.0703001	0	0	0	0	0	0	0	0	0	0	0	0	0	0.0236774	0	0	0	0.0150547	0	0	0.0279027	0	0	0.0250634	0
ff68e2ffd4361d96cb3a50b4a11eba14	ASV_00277	0	0	0	0	0	0	0	0	0	0	0	0	0	0	0	0	0	0	0	0	0	0	0	0	0	0	0	0	0	0	0	0	0	0	0	0	0	0	0	0	0	0	0	0	0	0	0	0
ea6a8da5698d71cc388946f892b89453	ASV_00278	0	0	0	0.700555	0	0	0	0	0	0.036442	0	0	0	0	0	0	0	0	0	0	0	0	0	0	0	0	0	0	0	0	0	0	0	0	0	0	0	0	0	0	0	0	0	0	0	0	0	0
e88f2a05dc54385c87929b646946a4b2	ASV_00279	0	0	0	0	0	0	0	0	0	0	0	0	0	0	0	0	0	0	0	0	0	0	0	0	0	0	0	0	0	0	0	0	0	0	0	0	0	0	0	0	0	0	0	0	0.0214769	0	0	0
40e816d8970b7fe4838d6a22abbe6f84	ASV_00280	0	0	0	0	0	0	0	0	0	0	0	0	0	0	0	0	0	0	0	0	0	0	0	0.0222385	0	0	0	0	0	0	0	0	0	0	0	0	0	0	0	0	0	0	0	0	0	0	0	0
9864ed100feab236423ccd2f8b319b6f	ASV_00281	0	0	0	0	0	0	0	0	0	0	0	0	0	0	0	0	0	0	0	0.0107018	0	0	0	0	0	0	0	0	0	0	0	0	0	0	0	0	0	0	0.0220907	0	0	0	0	0	0	0	0	0
bf54178de59a1f6f3adc0b17a269f669	ASV_00282	0.0162338	0	0	0	0	0	0	0	0	0	0	0	0	0	0	0	0	0	0	0	0	0	0	0	0	0	0	0	0	0	0	0	0	0	0	0	0.0845623	0	0	0	0	0	0	0	0	0	0	0
a2e6149c69cd1c012abb29404b99e3e6	ASV_00283	0	0	0	0	0	0	0	0	0	0	0	0	0	0	0	0	0	0	0	0	0	0	0	0.0222385	0	0	0	0	0	0	0	0.051516	0	0	0.0201174	0	0	0	0.0265088	0	0	0.00492393	0	0	0	0	0	0
dcd910a2a22c080c2559b6a8d21e5fa8	ASV_00284	0	0	0	0	0	0	0	0	0	0	0	0	0	0	0	0	0	0	0	0	0	0	0	0	0	0	0	0	0	0	0	0	0	0.132927	0	0	0	0	0.106035	0	0.0129041	0	0	0	0	0	0	0
ef0dfffe5a8c3b8933665bc665ff418a	ASV_00285	0	0	0	0	0	0	0	0	0	0	0	0	0	0	0	0	0	0	0	0	0	0	0	0	0	0	0	0	0	0	0	0	0	0	0	0	0	0	0	0	0	0	0	0	0	0	0	0
a567c72542faa0be562cb602119d7c67	ASV_00286	0	0	0	0	0	0	0	0	0	0	0	0	0	0	0	0	0	0	0	0	0	0	0	0.0158846	0	0	0	0	0	0	0	0	0	0	0	0	0	0	0	0	0	0	0	0	0	0	0	0
dfb98b4b20bf228908b5321a169ae120	ASV_00287	0	0	0	0	0	0	0	0.0494462	0	0	0	0	0	0	0	0	0	0	0	0	0	0	0	0	0	0	0	0	0	0	0	0	0	0	0	0	0	0	0.0176725	0	0	0	0	0	0	0	0	0
3d506b3469f9f36d6872ebb38d7c8cd7	ASV_00288	0	0	0	0	0	0	0	0	0	0	0	0	0	0	0	0	0	0	0	0	0	0	0	0	0	0	0	0	0	0	0	0	0	0	0	0	0	0	0	0	0	0	0	0	0	0	0	0.0232639
fe043e5b5c838e7c8c17742826a6f36f	ASV_00289	0	0	0	0	0	0	0	0	0	0	0	0	0	0	0	0	0	0	0	0	0	0	0	0	0	0	0	0	0	0	0	0	0	0	0	0	0	0	0	0	0	0	0	0	0	0	0	0
6072c6cb2aafd99c3c80d9463ccdd3ee	ASV_00290	0	0	0	0	0	0	0	0	0	0	0	0	0	0	0	0	0	0	0	0	0	0	0	0	0	0	0	0	0	0	0	0	0	0	0	0	0	0	0	0	0	0	0	0	0	0	0	0
7cb5af002f109fef00285947ebee3f2a	ASV_00291	0	0	0	0	0	0	0	0	0	0	0	0.017344	0	0	0	0	0	0	0	0	0	0	0	0	0	0	0	0	0	0	0	0	0.0109754	0	0	0	0.0270599	0	0	0	0.0258081	0	0	0	0	0	0	0
ac0adcb47feb581d2deabcf759a83528	ASV_00292	0	0	0	0.649295	0	0	0	0	0	0	0	0	0	0	0	0	0	0	0	0	0	0	0	0	0	0	0	0	0	0	0	0	0	0	0	0	0	0	0	0	0	0	0	0	0	0	0	0
40875e0b0d37bb5e5c9c33af39b7975b	ASV_00293	0	0	0	0	0	0	0	0	0	0	0	0	0	0	0	0	0	0	0	0	0	0	0	0	0	0	0	0	0	0	0	0	0	0	0	0	0	0	0	0	0	0	0	0	0	0	0	0
183f081eb926abb6b7423d02ee2d6f32	ASV_00294	0	0	0	0	0	0	0	0	0	0	0	0	0	0	0	0	0	0	0	0	0	0	0	0.0285923	0	0	0	0	0	0	0	0	0	0	0	0	0	0	0	0	0.0129041	0	0.0141599	0	0	0	0	0
9a04b00f6f650e9587d782bfa90ed70e	ASV_00295	0	0.0516484	0	0	0	0	0	0	0	0	0	0	0	0	0	0	0	0	0	0	0	0	0	0	0	0	0	0	0	0	0	0	0	0	0	0	0	0	0	0	0	0	0	0	0	0.0164413	0	0.0302431
bce13ba8c5e6506c3f3598f5d96a3728	ASV_00296	0	0	0	0	0	0	0	0	0	0	0	0	0	0	0	0	0	0	0	0	0	0	0	0	0	0	0	0	0	0	0	0	0	0	0	0	0.0169125	0	0	0	0	0	0	0	0.0214769	0	0	0
03e596a524a149dd3cc188a2bebc4126	ASV_00297	0	0	0	0	0	0	0	0	0	0	0	0	0	0	0	0	0	0	0	0	0	0	0	0	0	0	0	0	0	0	0	0	0	0	0	0	0	0	0	0	0	0	0	0	0	0	0	0.00465279
f8a9d9c8ebf773273e9555aded66f383	ASV_00298	0	0	0	0	0	0	0	0	0	0	0	0	0	0	0	0	0	0	0	0	0	0	0	0	0	0	0	0	0	0	0	0	0	0	0	0	0	0	0	0	0	0	0	0	0	0	0	0
e659becde6a9a31a30855bacee92877d	ASV_00299	0	0.00860807	0.066754	0	0	0	0	0	0	0	0	0	0	0	0	0	0	0	0	0	0	0	0	0	0.03427	0	0	0	0	0	0	0.0220783	0.0603649	0	0	0	0	0	0	0	0	0	0.0311518	0	0	0	0	0
97924141ba4544ac8f2c418b4384e4f4	ASV_00300	0	0	0	0	0	0	0	0	0	0	0	0	0	0	0	0	0	0	0	0	0	0	0	0	0	0	0	0	0	0	0	0	0	0	0	0	0	0	0	0	0	0	0	0	0	0	0	0
2f514c8096687030cacbf489a4ae911d	ASV_00301	0	0	0	0	0	0	0	0	0	0	0	0	0	0	0	0	0	0	0	0	0	0	0	0	0	0	0	0	0	0	0	0	0	0	0	0	0	0	0	0	0	0	0	0	0	0	0	0
2e2f61ff8f0c7834f2a3a29665e44d7a	ASV_00302	0	0	0	0	0	0	0	0	0	0	0	0	0	0	0	0	0	0	0	0	0	0	0	0	0	0	0	0	0	0	0	0	0	0	0.0167645	0	0	0	0.00883626	0	0	0	0	0	0	0	0	0.0814238
bd7d9fa01bc0a258c95c8be847234585	ASV_00303	0	0	0	0	0	0	0	0	0	0	0	0	0	0	0	0	0	0	0	0	0	0	0	0	0	0	0	0	0	0	0	0	0	0	0	0	0	0	0	0	0	0	0	0	0	0	0	0
e47d801212c5c058b266dc95036126e1	ASV_00304	0	0	0	0	0	0	0	0	0	0	0	0	0	0	0	0.0251601	0	0	0	0	0	0	0	0.0190615	0	0	0.0250008	0	0	0	0	0	0	0	0	0	0.020295	0	0	0	0	0	0	0	0	0	0.0281964	0
16034ed18aa69e033fe0b7317b5e7a1c	ASV_00305	0	0	0	0	0	0	0	0	0	0	0	0	0	0	0	0	0	0	0	0	0	0	0	0	0	0	0	0	0	0	0	0	0	0	0	0	0	0	0	0	0	0	0	0	0	0	0	0
dbd15b33d22ac6637969a5d73c8bb5cc	ASV_00306	0	0	0	0	0	0	0	0	0	0	0	0	0	0	0	0	0	0	0	0	0	0	0	0	0	0	0	0	0	0	0	0	0	0	0	0	0	0	0	0	0	0	0	0	0	0	0	0
b0d64b28a33ff720ed0bc5dabe19d44a	ASV_00307	0	0	0	0	0.0571627	0	0	0	0	0	0	0	0	0	0	0	0	0	0	0	0	0	0	0	0	0	0	0	0	0	0	0	0	0	0	0	0	0	0	0	0	0	0	0	0	0	0	0
bc33611ac64636f5cd827f2dc58ab969	ASV_00308	0	0	0	0	0	0	0	0	0	0	0	0	0	0	0	0	0	0	0	0	0	0	0	0	0	0	0	0	0	0	0	0	0	0	0	0	0	0	0	0	0	0	0	0	0	0	0	0
6d4f6e7bf37673dc2dce21452a1bf748	ASV_00309	0	0	0	0	0	0	0	0	0	0	0	0	0	0	0	0	0	0	0	0	0	0	0	0	0	0	0.0375012	0	0	0	0	0	0	0	0	0	0.0270599	0	0	0	0	0	0.0141599	0	0.0393743	0	0	0
31a5748ea5ae8523d4283db5cc96ecd5	ASV_00310	0	0	0	0	0	0	0	0	0	0	0	0	0	0	0	0	0	0	0	0	0	0	0	0	0	0	0	0	0	0	0	0.0367972	0	0	0	0	0	0	0	0	0	0	0	0	0	0	0	0
1cbaad3db3f0b41e0472f669f183973b	ASV_00311	0	0	0	0	0	0	0	0	0	0	0	0	0	0	0	0	0	0	0	0	0	0	0	0	0	0	0	0	0	0	0	0.0110392	0	0	0	0	0	0	0.0220907	0	0	0	0	0	0	0	0	0
b2de98708c39ae08a7238af50639cf20	ASV_00312	0	0	0	0	0	0	0	0	0	0	0	0	0	0	0	0	0	0.564666	0	0	0	0	0	0	0	0	0	0	0	0	0	0	0	0	0	0	0	0	0	0	0	0	0	0	0	0	0	0
9d001fcaadf78212fce6085db48ef2b2	ASV_00313	0	0	0	0	0	0	0	0	0	0	0	0	0	0	0	0	0	0.564666	0	0	0	0	0	0	0	0	0	0	0	0	0	0	0	0	0	0	0	0	0	0	0	0	0	0	0	0	0	0
423eeb50783d5894dcc555694b714142	ASV_00314	0	0	0	0	0	0	0	0	0	0	0	0	0	0	0	0	0	0	0	0	0	0	0	0	0	0	0	0	0	0	0	0	0	0	0.0100587	0	0	0	0	0	0	0	0	0	0	0	0	0
107f2d07f3a6de65d7b49d1934db2676	ASV_00315	0	0	0	0	0	0	0	0	0	0	0	0	0	0	0	0	0	0	0	0	0	0	0	0	0	0	0	0	0	0	0	0	0	0	0	0	0	0	0	0	0	0	0	0	0	0	0	0
ae218b0c831c009018603ea094d96eb7	ASV_00316	0	0	0	0	0	0	0	0	0	0.0212579	0	0	0	0	0	0	0	0	0	0	0	0	0	0	0	0	0	0	0	0	0	0	0	0	0.0134116	0	0	0	0	0	0	0	0	0	0	0	0	0.00697918
644847f51d8f4930c374b45785e82477	ASV_00317	0	0	0	0	0	0	0	0	0	0	0	0	0	0	0	0	0	0	0	0	0	0	0	0	0	0	0	0	0	0	0	0	0	0	0	0	0	0	0	0	0	0	0	0	0	0	0	0
d5729462c76702da326ff23ac3074383	ASV_00318	0	0	0	0	0	0	0	0	0	0	0	0	0	0	0	0	0	0	0	0	0	0	0	0	0	0	0	0	0	0	0	0	0	0	0	0	0	0	0	0	0	0	0	0	0	0	0	0
4fd43a6931577ad34c9263de822b7b46	ASV_00319	0	0	0	0	0	0	0	0	0	0	0	0	0	0	0	0	0	0	0	0	0	0	0	0	0	0	0	0	0	0	0	0	0	0	0	0	0	0	0	0	0	0	0	0	0	0	0	0
06d7e5154c1d39e6c975ce6a9e2bf93f	ASV_00320	0	0	0	0	0	0	0	0	0	0.00911051	0	0	0	0	0	0	0	0	0	0	0	0	0	0	0	0	0	0	0	0	0	0.025758	0	0	0	0	0	0	0.00883626	0	0	0	0	0	0	0	0	0
6ac2f4da6d89c3bd73fd8a5feecb412c	ASV_00321	0	0	0	0	0	0	0	0	0	0	0	0	0	0	0	0	0	0	0	0	0	0	0	0	0	0	0	0	0	0	0	0	0	0	0	0	0	0	0	0	0	0	0	0	0	0	0	0
e671687020faac420fbfb5dbc45a0bf0	ASV_00322	0	0	0	0	0	0	0	0	0	0	0	0	0	0	0	0	0	0	0	0	0	0	0	0	0	0	0	0	0	0	0	0	0	0	0.0201174	0	0	0	0	0	0	0	0	0	0	0	0	0
b9be51f9df3888cf8a20f2efe2107e9b	ASV_00323	0	0	0	0	0	0	0	0	0	0	0	0	0	0	0	0	0	0	0	0	0	0	0	0	0	0	0	0	0	0	0	0	0	0	0	0	0	0	0	0	0	0	0	0	0	0	0	0
c3367f41d47ad8e82a9303dd36c7feb3	ASV_00324	0	0	0	0	0	0	0	0	0	0.0698472	0	0	0	0	0	0	0	0.193926	0	0	0	0	0	0	0	0	0	0	0	0	0	0	0	0	0	0	0	0	0	0	0	0	0	0	0	0	0	0
03654fb5376fab93820653f8ccaa8f20	ASV_00325	0.100108	0	0	0.239214	0	0	0	0.0791139	0	0	0	0	0	0.0883576	0	0	0	0.0285185	0	0	0	0	0	0	0	0	0	0	0	0	0	0	0	0	0	0	0	0	0	0	0	0	0	0	0	0	0	0
6075ab3f8e25ebb43f87d7ef781b6a42	ASV_00326	0	0	0	0	0	0	0	0	0	0	0	0	0	0	0	0	0	0	0	0	0	0	0	0	0	0	0	0	0	0	0	0	0	0	0	0	0	0	0	0	0	0	0	0	0	0	0	0
a114ae774b26114c38af8cb17f1def5f	ASV_00327	0	0	0	0.529688	0	0	0	0	0	0	0	0	0	0	0	0	0	0	0	0	0	0	0	0	0	0	0	0	0	0	0	0	0	0	0	0	0	0	0	0	0	0	0	0	0	0	0	0
042ebcb09fb4acfde642d1baa1bd4a79	ASV_00328	0	0	0	0	0	0	0	0	0	0	0	0	0	0	0	0	0	0	0	0	0	0	0	0	0	0	0	0	0	0	0	0	0	0	0	0	0	0	0	0	0	0	0	0	0	0	0	0
9385e7814c9cace3f878b90e55a45910	ASV_00329	0	0	0	0	0	0	0	0	0	0	0	0	0	0	0	0	0	0	0	0	0	0	0	0	0	0	0	0	0	0	0	0	0	0	0	0	0	0	0	0	0	0	0	0.0248024	0	0	0	0
3290bb063c6ccd7d7c3c27062b94b1c9	ASV_00330	0	0	0	0	0	0	0	0	0	0	0	0	0	0	0	0	0	0	0	0	0	0	0	0	0	0	0	0	0	0	0	0	0	0	0	0	0	0	0	0	0	0	0	0	0	0	0.0501269	0
0756d82ea5efbc9a175461283dde3903	ASV_00331	0	0	0.102698	0.162324	0	0	0	0	0.0169963	0	0	0	0	0	0	0.0503202	0	0	0	0	0	0	0	0	0	0	0	0	0	0	0	0	0	0	0	0.0298775	0	0	0	0	0	0	0	0	0	0	0	0
b0059d7504c6b6c17b48e10e55cf6cb5	ASV_00332	0	0	0	0	0	0	0	0	0	0	0	0	0	0	0	0	0	0	0	0	0	0	0	0	0	0	0	0	0	0	0	0	0	0	0	0	0	0	0.0220907	0	0	0	0	0	0	0	0.0219305	0
7cbfc7d00828d9462e108c255de92e07	ASV_00333	0	0	0	0	0	0	0	0	0	0.0425157	0	0	0	0	0	0	0	0	0	0	0	0	0	0	0	0	0	0	0	0	0	0	0	0	0.0268231	0	0	0	0	0	0	0.0172337	0	0	0	0	0	0
45d2dd46a10b169844b4ae3918dc1d5f	ASV_00334	0	0	0	0	0	0	0	0	0	0	0	0	0	0	0	0	0	0	0	0	0	0	0	0	0	0	0	0	0	0	0	0	0	0	0	0	0	0	0	0	0	0	0	0	0	0	0.0250634	0
15a2c3cd692fb4bf6dc98fd98f9fd85d	ASV_00335	0	0	0	0	0	0	0	0	0	0	0	0	0	0	0	0	0	0	0	0	0	0	0	0	0	0	0	0	0	0	0	0	0	0	0	0	0.182655	0	0	0	0	0	0	0	0	0	0	0
fb4495f8daa8ff7399518c0b21963596	ASV_00336	0	0	0	0	0	0	0	0	0	0	0	0	0	0	0	0	0	0.0256666	0	0	0	0	0	0	0	0	0	0	0	0	0	0	0	0	0	0	0	0	0	0	0	0	0	0	0	0	0	0
0ddde5b9f6cb4ff9c1fc3a7fd95e4ca3	ASV_00337	0.25974	0	0	0	0.022368	0	0.0329999	0	0	0	0	0	0	0.0727651	0	0.0846295	0	0	0.00900225	0	0	0	0	0	0	0	0	0	0	0	0	0	0	0	0	0	0	0	0	0	0	0	0	0	0	0	0	0
7d6688aa3668a11c4c9f333f97f53b8b	ASV_00338	0	0	0	0	0	0	0	0	0	0	0	0	0	0	0	0	0	0	0	0	0	0	0	0	0	0	0	0	0	0	0	0	0	0	0	0	0	0	0	0	0	0	0	0	0	0	0.0187976	0
d9fe84bff699951fdd75a0bb9f80343e	ASV_00339	0	0	0	0	0.0273387	0	0	0	0	0	0	0	0	0	0	0	0	0	0	0	0	0	0	0	0	0	0	0	0	0	0	0.0220783	0	0	0	0	0	0	0	0	0	0	0	0	0	0	0	0
c366a24d2cd92da6f5076c8f76d238b5	ASV_00340	0	0	0	0	0	0	0	0	0	0	0	0	0	0	0	0	0	0	0	0	0.00550767	0	0	0	0	0	0	0	0	0	0	0	0	0	0	0	0	0	0	0	0	0	0	0.00620059	0	0	0	0
d9db9d18e00e91da72f7010498b5f023	ASV_00341	0	0	0	0	0	0	0	0	0	0	0	0	0	0	0	0	0	0	0	0	0	0	0	0	0	0	0	0	0	0	0	0	0	0	0	0	0	0	0	0	0	0	0	0	0	0	0	0
81697ded1bbb2a8f3ed22f889448410c	ASV_00342	0	0	0	0.222127	0	0	0	0	0	0	0	0	0	0	0	0	0	0	0	0.267544	0	0	0	0	0	0	0	0	0	0	0	0	0	0	0	0	0	0	0	0	0	0	0	0	0	0	0	0
829c448923097692515a8684728c946e	ASV_00343	0	0	0	0	0	0	0	0	0	0	0	0	0	0	0	0	0	0	0	0	0	0	0	0	0	0	0	0	0	0	0	0	0	0	0	0	0	0	0	0	0	0	0	0	0	0	0	0
814fc894d244a6de045169396f2fdcd6	ASV_00344	0	0	0	0	0.14415	0	0	0	0	0	0	0	0	0	0	0	0	0.0884072	0	0	0	0	0	0	0	0	0	0	0	0	0	0	0	0	0	0	0	0	0	0	0	0	0	0	0	0	0	0
acdc4b05a3096b8b03e8130d16167300	ASV_00345	0	0	0	0	0	0	0	0	0	0	0	0	0	0	0	0	0	0	0	0	0	0	0	0	0	0	0	0	0	0	0	0	0	0	0	0	0	0	0	0	0	0	0	0	0	0	0	0
677274badba1ba2f740d57466e98a3ba	ASV_00346	0	0	0	0	0	0	0	0	0	0	0	0	0	0	0	0	0	0.119778	0	0	0	0	0	0	0	0	0	0	0	0	0	0	0	0	0	0	0	0	0	0	0	0	0	0	0	0	0	0
7e090eb8fe20150f58c59a6c8e9dc45b	ASV_00347	0	0	0	0	0	0	0	0	0	0	0	0	0	0	0	0	0	0	0	0	0	0	0	0	0	0	0	0	0	0	0	0	0	0	0	0	0	0	0	0	0	0	0	0	0	0	0	0
669ad19d26d7d0ef59504ecb1132b125	ASV_00348	0	0	0	0	0	0	0	0	0	0	0	0	0	0	0	0	0	0	0	0	0	0	0	0	0	0	0	0	0	0	0	0	0	0	0	0	0	0	0	0	0	0	0	0	0	0	0	0
f93d4080b63e3fe54072032b2b2f5762	ASV_00349	0	0	0	0	0	0	0	0	0	0	0	0	0	0	0	0	0	0	0	0	0	0	0	0	0	0	0	0	0	0	0	0	0	0	0.030176	0	0	0	0	0	0	0	0	0	0	0	0.0187976	0
786b1bafa78d7efe264c75c3454bbbb3	ASV_00350	0	0	0	0	0	0	0	0	0	0	0	0	0	0	0	0	0	0	0	0	0	0	0	0	0	0	0	0	0	0	0	0	0	0	0	0	0	0	0	0	0	0	0	0	0	0	0	0
e8664b3aeda18e0368d458889a110c45	ASV_00351	0	0	0	0.162324	0	0	0	0	0	0	0.136658	0	0	0	0	0	0	0	0	0	0	0	0	0	0	0	0	0	0	0	0	0	0	0	0	0	0	0	0	0	0	0	0	0	0	0	0	0
c316041aa4c5a46c30c74babd13cd7b6	ASV_00352	0	0	0	0	0	0	0	0	0	0	0	0	0	0	0	0.00457457	0	0	0	0	0	0	0	0	0	0	0	0	0	0	0	0.0809538	0	0	0.0167645	0	0	0	0.0220907	0	0	0	0	0	0	0	0	0
18f05e30f1bdb82571dad988c8694550	ASV_00353	0	0	0	0	0	0	0	0	0	0	0	0	0	0	0	0	0	0	0	0	0	0	0	0	0	0	0	0	0	0	0	0	0	0	0	0	0	0	0	0	0	0	0	0	0	0	0	0
747d5aebe21223bf4b8e6a20ee105ee6	ASV_00354	0	0	0	0	0	0	0	0	0	0	0	0	0	0	0	0	0	0	0	0	0.0082615	0	0	0.0158846	0	0	0	0	0	0	0	0	0	0.0486318	0	0	0	0	0	0	0	0	0	0	0	0	0	0
102b9955f89bec755e0304afd9241889	ASV_00355	0	0	0	0	0	0	0	0	0	0	0	0	0	0	0	0	0	0	0	0	0	0	0	0	0	0	0	0	0.0146041	0	0	0	0	0.0194527	0.0637049	0	0	0	0	0	0	0	0	0	0	0	0	0
02a1ea67fb1cb799c94c041bd2e73589	ASV_00356	0	0	0	0	0	0	0	0	0	0	0	0	0	0	0	0	0	0	0	0	0	0	0	0	0	0	0	0	0	0	0	0	0	0	0	0	0	0	0	0	0	0	0	0	0	0	0	0
264e6087ccd5bd1bddaf8155c8ea94fe	ASV_00357	0	0	0	0	0	0	0	0	0	0	0	0	0.0183526	0	0	0	0	0	0	0	0	0	0	0	0	0	0	0	0	0	0	0	0	0	0	0	0	0	0	0	0	0	0	0	0	0	0	0
f58c559e8f902df067c976634e389789	ASV_00358	0	0	0	0	0	0	0	0	0	0	0	0	0	0	0	0	0	0	0	0	0	0	0	0	0	0	0	0	0	0	0	0	0	0	0	0	0	0	0	0	0	0	0	0	0	0	0	0
f909a2ea3319ef5802d1319a791e8176	ASV_00359	0	0.00573872	0	0	0	0	0	0	0	0	0	0	0	0	0	0	0	0	0	0	0	0	0	0	0	0	0	0	0	0	0	0	0	0	0	0	0	0	0	0	0	0	0	0	0	0	0	0
df1fcc75a06782e749d0bbb4572823bf	ASV_00360	0	0	0	0	0	0	0	0	0	0.0242947	0	0	0	0	0	0	0	0	0	0	0	0	0	0	0	0	0.0125004	0	0	0	0	0.0147189	0	0.0356633	0	0	0	0	0	0	0	0	0	0	0	0.0698755	0	0
9799196fd59bd57ae0882c2aef113724	ASV_00361	0	0	0	0	0	0	0	0	0	0	0	0	0	0	0	0	0	0	0	0	0	0	0	0	0	0	0.0187506	0	0	0	0	0	0	0	0	0	0	0	0	0	0	0	0	0	0	0	0	0
cb45aa451aaaf8e0568f7c64a255dff0	ASV_00362	0	0	0	0	0	0	0	0	0	0	0	0	0	0	0	0	0	0	0	0	0	0	0	0	0	0	0	0	0	0	0	0	0	0	0	0	0	0	0	0	0	0	0	0	0	0	0	0
a06997925d1d31374eca19e05548c3f5	ASV_00363	0	0	0	0	0	0	0	0	0	0	0	0	0	0	0	0	0	0	0	0	0	0	0	0	0	0	0	0	0	0	0	0	0	0	0	0	0	0	0	0	0	0	0	0	0	0	0	0
d5cbfacef5f113b8d67b7ec8ddd729a0	ASV_00364	0	0	0	0	0	0	0	0	0	0.0212579	0	0	0	0.0883576	0	0.0182983	0.0166611	0.037074	0	0.0133772	0	0	0	0	0	0	0	0	0	0	0	0	0	0	0	0	0	0	0	0	0	0	0	0	0	0	0	0
3ad238d3a3357821eb4e618d75f3e543	ASV_00365	0	0	0	0	0	0	0	0	0	0	0	0	0	0	0	0	0	0	0	0	0	0	0	0	0	0	0.0218757	0	0	0	0	0.0772741	0	0	0	0	0.0236774	0	0	0	0	0.0467773	0	0	0	0	0	0
b40083f384b474e4b208961b42e3b4d9	ASV_00366	0	0	0	0	0.101899	0	0	0	0	0.176137	0	0	0	0	0	0	0	0	0	0	0	0	0	0	0	0	0	0	0	0	0	0	0	0	0	0	0	0	0	0	0	0	0	0	0	0	0	0
43f431a10d24448afb547d472b0a52e3	ASV_00367	0	0	0	0	0	0	0	0	0	0	0	0	0	0	0	0	0	0	0	0	0	0	0	0	0	0	0.00937529	0	0	0	0	0	0	0	0	0	0	0	0	0	0	0	0	0	0	0	0	0
f661912372ed1fe83147deaed5319bac	ASV_00368	0	0	0.0231071	0.401538	0	0	0	0	0	0	0	0	0	0	0	0	0	0	0	0	0	0	0	0	0	0	0	0	0	0	0	0	0	0	0	0	0	0	0	0	0	0	0	0	0	0	0	0
0564d6d4ea8ecaf595921bb0dcc0399e	ASV_00369	0	0	0	0	0	0	0	0	0	0	0	0	0	0.262474	0	0	0	0	0	0	0	0	0	0	0	0	0	0	0	0	0	0	0	0	0	0	0	0	0	0	0	0	0	0	0	0	0	0
76ccf692f7b928b365ad353f2f9a5fb5	ASV_00370	0	0	0	0	0	0	0	0	0	0	0	0	0	0	0	0	0	0	0	0	0	0	0	0	0	0	0	0	0	0	0	0	0	0	0	0	0	0	0	0	0	0	0	0	0	0	0	0
0819b25b8a8523213dfd6cba1acc7e23	ASV_00371	0	0	0	0	0	0	0.00761537	0	0	0	0	0	0	0	0	0	0	0	0	0	0	0	0	0	0	0	0	0	0	0	0	0	0	0	0.0737636	0	0	0	0	0	0	0	0	0	0	0	0	0
f03e748fb338963c5578452eb72db10d	ASV_00372	0	0	0	0	0	0	0	0	0	0	0	0	0	0	0	0	0	0	0	0	0	0	0	0	0	0	0	0	0	0	0	0	0	0	0	0	0	0	0	0	0	0	0	0	0	0	0	0
c0a20f8e5549ccd4fb5e49dc71bf3a87	ASV_00373	0	0	0	0	0	0	0	0	0	0	0	0	0	0	0	0	0	0.253814	0	0	0	0	0	0	0	0	0	0	0	0	0	0	0	0	0	0	0	0	0	0	0	0	0	0	0	0	0	0
1f7ffb8fba5eed02a5c20ef162b38777	ASV_00374	0	0.0200855	0	0.196497	0	0	0	0	0	0	0	0	0	0	0.0127923	0	0	0	0	0	0	0	0	0	0	0	0	0	0	0	0	0	0	0	0	0	0	0	0	0	0	0	0	0	0	0	0	0
6927a5bf2e63f53ddba1252252e31265	ASV_00375	0	0	0	0	0	0	0	0	0	0	0	0	0	0	0	0	0	0	0	0	0	0	0	0	0	0	0	0	0	0	0	0	0	0	0	0	0	0	0	0	0	0	0	0	0	0	0	0
471b15fdb78d9fbe0180cb8d75864a6b	ASV_00376	0	0	0	0	0	0	0	0	0	0	0	0	0	0	0	0	0	0	0	0	0	0	0	0	0	0	0	0	0	0	0	0	0	0	0.0234702	0	0	0	0	0	0	0	0	0	0	0	0	0
885869ae86c587e752ef894835953351	ASV_00377	0	0	0	0	0	0	0	0	0	0	0	0	0	0	0	0	0	0.0142592	0	0	0	0	0	0	0	0	0	0	0	0	0	0	0	0	0	0	0	0	0	0	0	0	0	0	0	0	0	0
0f3bf330eba698afd28509fbadebd479	ASV_00378	0	0	0	0	0	0	0	0	0	0	0	0	0	0	0	0	0	0	0	0	0	0	0	0	0	0	0	0	0	0	0	0	0	0	0	0	0	0	0	0	0	0	0	0	0	0	0	0
4418d4fc9b132967305fb45dc3ce757e	ASV_00379	0	0	0	0	0	0	0	0	0	0	0	0	0	0	0	0	0	0	0	0	0	0	0	0	0	0	0	0	0	0	0	0	0	0	0	0	0	0	0	0	0	0	0	0	0	0	0	0
c39dc36e2fef6c6304ca15a4c38c9d18	ASV_00380	0	0	0	0	0	0	0	0	0	0	0	0	0	0	0	0	0	0	0	0	0	0	0	0	0	0	0	0	0	0	0	0	0	0.0356633	0	0	0	0	0.154635	0	0	0	0	0	0	0	0	0
5f679ea11ca4f6e69f09202129069046	ASV_00381	0	0	0	0	0	0	0	0	0	0	0	0	0	0	0	0	0	0	0	0	0	0	0	0	0	0	0	0	0	0	0	0	0	0	0	0	0	0	0	0	0	0	0	0	0	0	0	0
f0852e4132bb21d74c1174f9fbbcde6d	ASV_00382	0	0	0	0	0	0	0	0	0	0	0	0	0	0	0	0	0	0	0	0	0	0	0	0	0	0	0	0	0	0	0	0	0	0	0	0	0	0	0	0	0	0	0	0	0	0	0	0
9557fb24bcb092eed02229a54dd6b8ac	ASV_00383	0	0	0	0	0	0	0	0	0	0	0	0	0	0	0	0	0	0	0	0	0	0	0	0	0	0	0	0	0	0	0	0	0	0	0	0	0	0	0	0	0	0	0	0	0	0	0	0
a4404c5bb510c43a7e02e6cc573a71ef	ASV_00384	0	0	0	0.341734	0	0	0	0	0	0	0	0	0	0	0	0	0	0	0	0	0	0	0	0	0	0	0	0	0	0	0	0	0	0	0	0	0	0	0	0	0	0	0	0	0	0	0	0
def7f462b0778d1c3be5f021fadd8d85	ASV_00385	0	0	0	0	0	0	0	0	0	0	0	0	0	0	0	0	0	0	0	0	0	0	0	0	0	0	0	0	0	0	0	0	0	0	0	0	0	0	0	0	0	0	0	0	0	0	0	0
e0ed8d271ed92e74344979fde7824565	ASV_00386	0	0	0	0	0	0	0	0	0	0	0	0	0	0	0	0	0	0.333666	0	0	0	0	0	0	0	0	0	0	0	0	0	0	0	0	0	0	0	0	0	0	0	0	0	0	0	0	0	0
6c5279f91fba973fbfe327a489dd9839	ASV_00387	0	0	0	0.230671	0	0	0	0	0	0	0	0	0	0	0	0	0	0	0	0	0	0	0	0	0	0	0	0	0	0	0	0	0	0	0	0	0	0	0	0	0	0	0	0	0	0	0	0
527d56d668631a6512eb4c9204093843	ASV_00388	0	0	0	0.384451	0	0	0	0	0	0	0	0	0	0	0	0	0	0	0	0	0	0	0	0	0	0	0	0	0	0	0	0	0	0	0	0	0	0	0	0	0	0	0	0	0	0	0	0
74312fe8d1cc1a49d24bb6543611792f	ASV_00389	0	0	0	0.341734	0	0	0	0	0	0	0	0	0	0	0	0	0	0	0	0	0	0	0	0	0	0	0	0	0	0	0	0	0	0	0	0	0	0	0	0	0	0	0	0	0	0	0	0
4dad67208a33efacf5c02194726e81ea	ASV_00390	0	0	0	0.367364	0	0	0	0	0	0	0	0	0	0	0	0	0	0	0.0150038	0	0	0	0	0	0	0	0	0	0	0	0	0	0	0	0	0	0	0	0	0	0	0	0	0	0	0	0	0
ec1b8811b2275fc7ce2751de283f5862	ASV_00391	0	0	0	0	0	0	0	0	0	0	0	0	0	0	0	0	0	0.0228148	0	0	0	0	0	0	0	0	0	0	0	0	0	0	0	0	0	0	0	0	0	0	0	0	0	0	0	0	0	0
bca8c6308d6657e54fdba464c62354be	ASV_00392	0	0	0	0	0	0	0	0	0	0	0	0	0	0	0	0	0	0	0	0	0	0	0	0	0	0	0	0	0	0	0	0	0	0	0	0	0	0	0	0	0	0	0	0	0	0	0	0
450fdccc20f1c39fe5ab0d2f508dcdaf	ASV_00393	0	0	0	0	0	0	0	0	0	0	0	0	0	0	0	0	0	0.379296	0	0	0	0	0	0	0	0	0	0	0	0	0	0	0	0	0	0	0	0	0	0	0	0	0	0	0	0	0	0
6038b5679edda03ac5ceccd390b79a4b	ASV_00394	0	0	0	0	0	0	0	0	0	0	0	0	0	0	0	0	0	0	0	0	0	0	0	0	0	0	0	0	0	0	0	0	0	0	0	0	0	0	0	0	0	0	0	0	0	0	0	0
30ef8794d1fe94401a2fe5b10d7330b9	ASV_00395	0	0	0	0	0.0994135	0	0	0.039557	0	0	0.0251004	0	0	0	0	0	0.014281	0	0	0	0.0605844	0	0	0	0	0	0	0	0	0	0	0	0	0	0	0	0	0	0	0	0	0	0	0	0	0	0	0
5e1cd61597710750429f4b5c020d4477	ASV_00396	0	0	0	0	0	0	0	0	0	0	0	0	0	0	0	0	0	0	0	0.147149	0	0	0	0	0	0	0	0	0	0	0	0	0	0	0	0	0	0	0	0	0	0	0	0	0	0	0	0
c3aa0cdaa12a46085d96f7101e17ecb2	ASV_00397	0	0	0	0	0	0	0	0	0	0	0	0	0	0	0	0	0	0	0	0	0	0	0	0	0	0	0	0	0	0	0	0	0	0	0	0.0348571	0	0	0	0	0	0.0221577	0.0396477	0	0	0	0	0
6ed2e75d569cac77cc2460c64fea84e6	ASV_00398	0	0	0	0	0	0	0	0	0	0	0	0	0	0	0	0	0	0	0	0	0	0	0	0	0	0	0	0	0	0	0	0	0	0	0	0	0	0	0	0	0	0	0	0	0	0	0	0
ac05b6e0ad1d7c6ed7faf0d872f33f87	ASV_00399	0	0	0	0	0	0	0	0	0	0	0	0	0	0	0	0	0	0	0	0	0	0	0	0	0	0	0	0	0	0	0	0	0	0	0	0	0	0	0	0	0	0	0	0	0	0	0	0
ea0c36a51753b8992f9f8d3775a4ef4a	ASV_00400	0	0	0	0	0	0	0	0	0	0	0	0	0	0	0	0	0	0	0	0	0	0	0	0	0	0	0	0	0	0	0	0	0	0	0	0	0	0	0	0	0	0	0	0	0	0	0	0
d00540805a57214a6946d80595cf2c64	ASV_00401	0	0	0	0	0	0	0	0	0	0	0	0	0	0	0	0	0	0	0	0	0	0	0	0	0	0	0	0	0	0	0	0	0	0	0	0	0	0	0.0176725	0	0	0	0	0.0155015	0	0	0	0
2ab71e7aae340b66c0d4b968e3f9c3d4	ASV_00402	0	0	0	0	0	0	0	0	0	0	0	0	0	0	0	0	0	0	0	0	0	0	0	0	0.0114233	0	0	0	0	0	0	0	0	0	0	0	0	0	0	0	0	0	0	0	0.0107384	0	0	0
6f81af49797d8bd21ebf80812292ce4d	ASV_00403	0	0	0	0	0	0	0	0	0	0	0	0	0	0	0	0	0	0	0	0	0	0	0	0	0	0	0	0	0	0	0	0.0147189	0	0	0	0	0	0	0	0.00819224	0	0	0	0	0	0	0.0187976	0
c796be5d66b27b867e93f91b9d02028f	ASV_00404	0	0	0	0	0	0	0	0	0	0	0	0	0	0	0	0	0	0	0	0	0	0	0	0	0	0	0	0	0	0	0	0	0	0	0	0	0.0372074	0	0	0	0	0	0	0	0	0	0.043861	0
a25f800281314180bdf9fad457b75f0c	ASV_00405	0	0	0	0	0	0	0	0	0	0	0	0	0	0	0	0	0	0	0	0	0	0	0	0	0	0	0	0	0	0	0	0	0	0	0	0	0	0.0182126	0	0	0	0	0	0	0	0	0	0.00465279
43b372874a4efae6bfa228f09caa8b36	ASV_00406	0	0	0	0	0	0	0.276692	0	0	0	0	0	0	0	0	0	0	0	0	0	0	0	0	0	0	0	0	0	0	0	0	0	0	0	0	0	0	0	0	0	0	0	0	0	0	0	0	0
dd8c89cdc68321c971b05c3934b9b9cb	ASV_00407	0	0	0	0	0	0	0	0	0	0	0	0	0	0	0	0	0	0	0	0	0	0	0	0	0	0	0	0	0	0	0	0	0	0	0	0	0	0	0	0	0	0	0	0	0	0	0	0
a4fe9dd03c91b46ae36af3c4ff0920c7	ASV_00408	0	0	0	0	0	0	0	0	0	0	0	0	0	0	0	0	0	0	0	0	0.0275383	0	0	0	0	0	0	0	0	0	0	0	0	0	0	0	0	0	0	0	0	0	0	0	0	0	0	0
ed143929179f9fb664183f4d6361e850	ASV_00409	0	0	0	0	0	0	0	0	0	0	0	0	0	0	0	0	0	0	0	0	0	0	0	0	0	0	0	0	0	0	0	0	0	0	0	0	0	0	0	0	0	0	0	0	0	0	0	0
6b213cc8f7d7e47ed6bc3df2d57e39dc	ASV_00410	0	0	0	0	0	0	0	0	0	0	0	0	0	0	0	0	0	0	0	0	0	0	0	0	0	0	0	0	0	0	0	0	0	0	0	0	0	0	0	0	0	0	0	0	0	0	0	0
0c013f8a59e7bf77dbc706a16841eb22	ASV_00411	0	0	0	0.333191	0	0	0	0	0	0	0	0	0	0	0	0	0	0	0	0	0	0	0	0	0	0	0	0	0	0	0	0	0	0	0	0	0	0	0	0	0	0	0	0	0	0	0	0
8933704713d5bc5db21b3a6239e5f4db	ASV_00412	0	0	0	0	0	0	0	0	0	0	0	0	0	0	0	0	0	0	0	0	0	0	0	0	0	0	0	0	0	0	0	0	0	0	0	0	0	0	0	0	0	0	0	0	0	0	0	0
949353dcbeced104916ef4cdc7047d72	ASV_00413	0	0	0	0	0	0	0.0786922	0	0	0	0	0	0	0	0	0	0	0	0	0	0	0	0	0	0	0	0	0	0	0	0	0	0	0	0	0	0	0	0	0	0	0	0	0	0	0	0	0
b109e3f40be2105e8b1e635be4b0a0bd	ASV_00414	0	0	0	0	0	0	0	0	0	0	0	0	0	0	0	0	0	0	0	0	0	0	0	0	0	0	0	0	0	0	0	0	0	0	0	0	0	0	0	0	0	0	0	0	0	0	0	0
438ad0bb680b9add5d44cf4c78d5e773	ASV_00415	0	0	0	0	0	0	0	0	0	0	0	0	0	0	0	0	0	0	0	0	0	0	0	0	0	0	0.0437514	0	0	0	0	0	0	0	0	0	0	0	0	0	0	0	0	0	0	0	0	0
97abf7232366c478f86b82acd0622688	ASV_00416	0	0	0	0	0	0	0	0	0	0	0	0	0	0	0	0	0	0	0	0	0	0	0	0	0	0	0	0	0	0	0	0	0	0	0	0	0	0	0	0	0	0	0	0	0	0	0	0
44c5d38aeae226ed25505c44020326b6	ASV_00417	0	0	0.0539167	0	0	0	0	0	0	0	0	0	0	0	0	0.0228728	0	0	0	0	0	0	0	0	0	0	0	0	0	0	0	0	0	0	0	0	0	0	0	0	0	0	0	0	0	0	0	0
7c1bc8fa68a1420589462d1eb7f491a6	ASV_00418	0	0	0	0	0	0	0	0	0	0	0	0	0	0	0	0	0	0	0	0	0	0	0	0	0	0	0	0	0	0	0	0	0	0	0	0	0	0	0	0	0	0	0	0	0	0	0	0
ebe9eddac5b60cbbb4b1bfbb0a22199b	ASV_00419	0	0	0	0	0	0	0	0	0	0	0	0	0	0	0	0	0	0	0	0	0	0	0	0	0	0	0	0	0	0	0	0	0	0.0162106	0	0	0	0	0.0176725	0	0	0	0	0	0	0	0	0
fddd22835d607efd484526c3d9f74275	ASV_00420	0	0	0	0	0	0	0	0	0	0	0	0	0	0	0	0	0	0	0	0	0	0	0	0	0	0	0	0	0	0	0	0	0	0	0	0	0	0	0	0	0	0	0	0	0	0	0	0
a81e124df736d2cf644d264e99c62626	ASV_00421	0	0	0	0.0170867	0	0	0	0	0	0.0576999	0	0	0	0	0	0	0	0	0	0	0	0	0	0	0	0	0	0	0	0	0	0	0	0	0	0	0	0	0	0	0	0	0	0	0	0	0	0
0b38426c4020cbf464af97393af81c9a	ASV_00422	0	0	0	0	0	0	0	0	0	0	0	0	0	0	0	0	0	0	0	0	0	0	0	0	0	0	0	0	0	0	0	0	0	0	0	0	0	0	0	0	0	0	0	0	0	0	0	0
8a705e884d4ec81e9e4765aa659f7bac	ASV_00423	0	0	0.0179722	0	0	0	0.00761537	0	0	0	0	0	0	0	0	0	0	0	0	0.0214035	0	0	0	0	0	0	0	0	0	0	0	0	0	0	0	0	0	0	0	0	0	0	0	0	0	0	0	0
70916de2b7769070772200754ae342fe	ASV_00424	0	0	0	0	0	0	0	0	0	0	0	0	0	0	0	0	0	0.162555	0	0	0	0	0	0	0	0	0	0	0	0	0	0	0	0	0	0	0	0	0	0	0	0	0	0	0	0	0	0
41d6f4641bef88db2a0a8dc3561b6e46	ASV_00425	0	0	0	0	0	0	0	0	0	0	0	0	0	0	0	0	0	0	0	0	0	0	0	0	0	0	0	0	0	0	0	0	0	0	0	0	0	0	0	0	0	0	0	0	0	0	0	0
b1e8870f01ebfe462371229992e61dc8	ASV_00426	0	0.0114774	0	0	0	0	0	0	0	0	0	0	0	0	0	0	0	0.0256666	0	0	0	0	0	0	0.00856751	0	0	0	0	0	0	0	0	0	0	0	0	0	0	0	0	0	0	0	0	0	0	0
cf4559d8b065dca5d52195c2e0adc6c9	ASV_00427	0	0	0	0.341734	0	0	0	0	0	0	0	0	0	0	0	0	0	0	0	0	0	0	0	0	0	0	0	0	0	0	0	0	0	0	0	0	0	0	0	0	0	0	0	0	0	0	0	0
d92e89415de0bf1ec94fb50c862b0fd4	ASV_00428	0	0	0	0	0	0	0	0	0	0	0	0	0	0	0	0	0	0	0	0	0	0	0	0	0	0	0	0	0	0	0	0	0	0	0	0	0	0	0	0	0	0	0	0	0	0	0	0
d86b4a22b47b9cab604e728e9c9bb849	ASV_00429	0	0	0	0	0	0	0	0	0	0	0	0	0	0	0	0	0	0	0	0	0	0	0	0	0	0	0	0	0	0	0	0	0	0	0	0	0	0	0	0	0	0	0	0	0	0	0	0
e00f87e3be2fdacac41a42b1c3cd556b	ASV_00430	0	0	0	0	0	0	0	0	0	0	0	0	0	0	0	0	0	0	0	0	0	0	0	0	0	0	0	0	0	0	0	0	0	0	0	0	0	0	0	0	0	0	0	0	0	0	0	0
beb8b9da10c14d77f09dc17b9d0d7cc8	ASV_00431	0	0	0	0	0	0	0	0	0	0	0	0	0	0	0	0	0	0	0	0	0	0	0	0	0	0	0	0	0	0	0	0	0	0	0	0	0	0	0	0	0	0	0	0	0	0	0	0
e255dde74b78936d1c305b3349b3fcf2	ASV_00432	0	0	0	0	0	0	0	0	0	0	0	0	0	0	0	0	0	0	0	0	0	0	0	0	0	0	0	0	0	0	0.00498915	0	0	0	0.0335289	0	0	0	0	0	0	0	0	0	0.0536922	0	0	0.0232639
382c3a8cf03d1a2bdb1139f730c831f7	ASV_00433	0	0	0	0	0	0	0	0	0	0	0	0	0	0	0	0	0	0	0	0	0	0	0	0	0	0	0	0	0	0	0	0	0	0	0	0	0	0	0	0	0	0	0	0	0	0	0	0
6a9fbe6a3058dd6000895624d6c48008	ASV_00434	0	0	0	0	0	0	0	0	0	0	0	0	0	0	0	0	0	0	0	0	0	0	0	0	0	0	0	0	0	0	0	0	0	0	0	0	0	0	0	0	0	0	0	0	0	0	0	0
99b7dde814963edd7465b0271f68d049	ASV_00435	0	0	0	0	0	0	0	0	0	0	0	0	0	0	0	0	0	0	0	0	0	0	0	0	0.03427	0	0	0	0	0	0	0	0	0	0	0	0	0	0	0	0	0	0	0	0.0859076	0	0	0
986c184c64268601b67a0ad145d3d9d7	ASV_00436	0	0	0	0	0	0	0	0	0	0	0	0	0	0	0	0	0	0	0	0	0	0	0	0	0	0	0	0	0	0	0	0	0	0	0	0	0	0	0	0	0	0	0	0	0	0	0	0
2c89332b2f149797ed0cf66c5ea77ba7	ASV_00437	0	0	0	0	0	0	0	0	0	0	0.276104	0	0	0	0	0	0	0	0.0450113	0	0	0	0	0	0	0	0	0	0	0	0	0	0	0	0	0	0	0	0	0	0	0	0	0	0	0	0	0
ec540ef289b0b95753067107bdef0c3e	ASV_00438	0	0	0	0	0	0	0	0	0	0	0	0	0	0	0	0	0	0	0	0	0	0	0	0	0	0	0	0	0	0	0	0	0	0	0	0	0	0	0	0	0	0	0	0	0	0	0	0
7853ba582729d6f9389b4602663d97c2	ASV_00439	0	0	0	0	0	0	0	0	0	0	0	0	0	0	0	0	0	0	0	0	0	0	0	0	0	0	0	0	0	0	0	0	0	0	0	0	0	0	0	0	0	0	0	0	0	0	0	0
0dff24d061841590ba8bb12082383c56	ASV_00440	0	0	0	0	0	0	0	0	0	0	0	0	0	0	0	0	0	0.0142592	0	0	0	0	0.0444	0	0	0	0	0	0	0	0	0	0	0	0.0670578	0	0	0	0	0	0	0	0	0	0	0	0	0
45a1a55a4e73050936cf8feb070fec5f	ASV_00441	0	0	0	0	0	0	0	0	0	0	0	0	0	0	0	0	0	0	0	0	0	0	0	0	0	0	0	0	0	0	0	0	0	0	0	0	0	0	0	0	0	0	0	0	0	0	0	0
46fcf42b3988dfe5485499dae001f3e6	ASV_00442	0	0	0	0	0	0	0	0.0988924	0	0	0	0	0	0	0.0230261	0	0	0	0	0	0	0	0	0	0	0	0	0	0	0	0	0	0	0	0.0201174	0	0	0	0	0	0	0	0	0	0	0	0	0
c58c4c0c9a684ca27f1db6bcc26c5b29	ASV_00443	0	0	0	0	0	0	0	0	0	0	0	0	0	0	0	0	0	0	0.0210053	0	0	0	0	0	0	0	0	0	0	0	0.0099783	0	0	0	0	0	0	0	0.0176725	0	0	0	0	0	0	0	0	0
2de864bf57839efae3b3a2fdcfd6fdbc	ASV_00444	0	0	0	0	0	0	0	0	0	0	0	0	0	0	0	0	0	0	0	0	0	0	0	0	0	0	0	0	0	0	0	0	0.0219509	0	0	0	0.020295	0	0	0	0	0	0	0	0	0	0	0
e6109dc6882b4d89bcb54701b3a0ed47	ASV_00445	0	0	0	0	0	0	0	0	0	0	0	0	0	0	0	0	0	0	0	0	0	0	0	0	0	0	0	0	0	0	0	0	0	0	0	0	0	0	0	0	0	0	0	0	0	0	0	0
91b0cead3069c2e450af8f5cbe3ea57e	ASV_00446	0	0	0	0	0	0	0	0	0	0	0	0	0	0	0	0	0	0	0	0	0	0	0	0	0	0	0	0	0	0	0	0	0	0	0	0	0	0	0	0	0	0	0	0	0	0	0	0
967d44c8613cbaa6355d4ad12d0c1ba2	ASV_00447	0	0	0	0	0	0	0	0	0	0	0	0	0	0	0	0	0	0	0	0	0	0	0	0	0	0	0	0	0	0	0.00748372	0	0	0	0	0	0	0	0	0	0	0	0	0	0	0	0	0
eb9b1d2c70360f5eb9cfb4cb88126338	ASV_00448	0	0	0	0	0	0	0	0	0	0	0	0	0	0	0	0	0	0	0	0	0	0	0	0	0	0	0	0	0	0	0	0	0	0	0	0	0	0	0	0	0	0	0	0	0	0	0	0
cb817b56720e4281da9a37f39e6db42d	ASV_00449	0	0	0	0	0	0	0	0	0	0	0	0	0	0	0	0	0	0	0	0	0	0	0	0	0	0	0	0	0	0	0	0	0	0	0	0	0	0	0	0	0	0	0	0	0	0	0	0
9afb35e261d544d4dba289782c120c64	ASV_00450	0	0	0	0	0	0	0	0	0	0	0	0	0	0	0	0	0	0	0	0	0	0	0	0	0	0	0	0	0	0	0	0	0	0	0	0	0	0	0	0	0	0	0	0	0	0	0	0
7ae4f1e2f20566f75ce34712ffd11ee8	ASV_00451	0	0	0	0	0	0	0	0	0	0	0	0	0	0	0	0	0	0	0	0	0	0	0	0	0	0	0	0	0	0	0	0	0	0	0	0	0	0	0	0	0	0	0	0	0	0	0	0
eea0c16b1e7938302d3a84553c0b1fa5	ASV_00452	0	0	0	0	0	0	0	0	0	0	0	0	0	0	0	0	0	0	0	0	0	0	0	0	0	0	0	0	0	0	0	0	0	0	0	0	0	0	0	0	0	0	0	0	0.0250564	0	0.0125317	0
23e22d31a2632c98baa7a72424357492	ASV_00453	0	0	0	0	0	0	0	0	0	0	0	0	0	0	0	0	0	0	0	0	0	0	0	0.0444769	0	0	0	0	0	0	0.0099783	0	0	0	0	0	0	0	0.0176725	0.0409612	0	0	0	0	0	0	0	0
5d7509a88b89aa8655ad855745bc7814	ASV_00454	0	0	0	0	0.0323094	0	0	0	0	0	0	0	0	0	0	0	0	0	0	0	0	0	0	0	0	0	0	0	0	0	0	0	0.019207	0	0	0	0	0	0	0	0	0	0	0	0	0	0	0
b66b9056f3f87eb2bd916f951676e5ee	ASV_00455	0	0	0	0	0	0	0	0	0	0	0	0	0	0	0	0	0	0	0	0.024079	0	0	0	0	0	0	0	0	0	0	0	0	0	0	0	0	0	0	0	0	0	0	0	0	0	0	0	0
39f1bce14980dd8bc944c9baf0ba2f77	ASV_00456	0	0	0.0205397	0	0	0	0	0.0296677	0	0	0	0.0144534	0	0	0	0	0	0	0	0	0	0	0	0	0	0	0	0	0	0	0	0	0	0	0.0100587	0	0	0	0	0	0	0	0	0	0	0	0	0
0c63f38d385dec809ebf16029bfc4bb5	ASV_00457	0	0	0	0.213584	0	0	0	0	0	0	0	0	0	0	0	0	0	0	0	0	0	0	0	0	0	0	0	0	0	0	0	0	0	0	0	0	0	0	0	0	0	0	0	0	0	0	0	0
2293b4ce013c3df6e5c95457ff224c33	ASV_00458	0	0	0	0	0	0	0	0	0	0	0	0	0	0	0	0	0	0	0	0	0	0	0	0	0	0	0	0	0	0	0	0	0	0	0	0	0	0	0	0	0	0	0	0	0	0	0	0
e91f3552bd9f0a96422a8d83bc8cc207	ASV_00459	0	0	0	0	0	0	0	0	0	0	0	0	0	0	0	0	0	0	0	0	0	0	0	0	0	0	0	0	0	0	0	0	0	0	0	0	0	0	0	0	0	0	0	0	0	0	0	0
0daa4f768b374049e29bed8dc3e42357	ASV_00460	0	0	0	0	0	0	0	0	0	0	0	0	0	0	0	0	0	0	0	0	0	0	0	0	0	0	0	0	0	0	0	0	0	0	0.0335289	0	0	0	0	0	0	0	0	0	0.0178974	0	0	0
feb8758d6310d0523adb55d97de99285	ASV_00461	0	0	0	0.307561	0	0	0	0	0	0	0	0	0	0	0	0	0	0	0	0	0	0	0	0	0	0	0	0	0	0	0	0	0	0	0	0	0	0	0	0	0	0	0	0	0	0	0	0
5ac0ddcc30a702b76ba94739e0cc9318	ASV_00462	0	0	0	0	0	0	0	0	0	0	0	0	0	0	0	0	0	0	0	0	0	0	0	0	0	0	0	0	0	0	0	0	0	0	0	0	0	0	0	0	0	0	0	0	0	0	0	0
2122f387c861539bd3df5e7ff3737e3d	ASV_00463	0	0	0	0	0	0	0	0	0	0	0	0	0	0	0	0	0	0	0	0	0	0	0	0	0	0	0	0	0	0	0	0	0	0	0	0	0	0	0	0	0	0	0	0	0	0	0	0
f42a7944fbbf69331b019abae19615a1	ASV_00464	0	0	0	0	0	0	0	0	0	0	0	0	0	0	0	0	0	0	0	0	0	0	0	0	0	0	0	0	0	0	0	0	0	0	0	0	0	0	0	0	0	0	0	0	0	0	0	0
2ac855d208e4767ef27aa6cb603fe1fc	ASV_00465	0	0	0	0	0	0	0	0	0	0	0	0	0	0	0	0	0	0	0	0	0	0	0	0	0	0	0	0	0	0	0	0	0	0	0	0	0	0	0	0	0	0	0	0	0	0	0	0
ab025a421daac1f16b5802a5708b3d72	ASV_00466	0	0	0	0	0	0	0	0	0	0	0	0	0	0	0	0	0	0	0	0	0	0	0	0	0	0	0	0	0	0	0	0	0	0	0	0	0	0	0	0	0	0	0	0	0	0	0	0
613f626214c1e9f3cc95063bd585b29e	ASV_00467	0	0	0	0	0	0	0	0	0	0	0	0	0	0	0	0	0	0	0	0	0	0	0	0.0127077	0	0.0272362	0	0	0	0	0	0	0	0	0.0234702	0	0	0	0	0	0	0	0	0	0	0.0205516	0	0
6be358f02d05f3fef8f5e618a9ea5f5c	ASV_00468	0	0	0	0	0	0	0	0	0	0	0	0	0	0	0	0	0	0.037074	0	0	0	0	0	0	0	0	0	0	0	0	0	0	0	0	0	0	0	0	0	0	0	0	0	0	0	0	0	0
8f2572ed77af4f8aede98d05db17759d	ASV_00469	0	0	0	0	0	0	0	0	0	0	0	0	0	0	0	0	0	0	0	0	0	0	0	0	0	0	0	0	0	0	0	0	0	0	0	0	0	0	0	0	0	0	0	0	0	0	0	0
b517399dd7e50088ca015ffc0795d81a	ASV_00470	0	0	0	0	0	0	0	0	0	0	0	0	0	0	0	0	0	0	0	0	0	0	0	0	0	0	0	0	0	0	0	0	0	0	0	0	0	0	0	0	0	0	0	0	0	0	0	0
14e0ea1b14b539ff885bbd6a06559201	ASV_00471	0	0	0	0	0	0	0	0	0	0	0	0	0	0	0	0	0	0	0	0	0	0	0	0	0	0	0	0	0	0	0	0	0	0	0	0	0	0	0	0	0	0	0	0	0	0	0	0
4e5bf37c66b082e90373ee7e487a12da	ASV_00472	0	0	0	0	0.253504	0	0	0	0	0	0	0	0	0	0	0	0	0	0	0	0	0	0	0	0	0	0	0	0	0	0	0	0	0	0	0	0	0	0	0	0	0	0	0	0	0	0	0
46b3e7d8658597e7db9618f64b4b2770	ASV_00473	0	0.0573872	0	0	0	0	0	0	0	0	0	0	0	0	0	0	0	0	0	0	0	0	0	0	0	0	0	0	0	0	0	0	0	0	0	0	0	0	0	0	0	0	0	0	0	0	0.00939879	0
a6660c8e220e2d9e593b463733f3e3ef	ASV_00474	0	0	0	0	0	0	0	0	0	0	0	0	0	0	0	0	0	0	0	0	0	0	0	0	0	0	0	0	0	0	0	0	0	0	0.0234702	0	0	0	0	0	0	0	0	0	0	0	0	0
51fd373dc53afec680648dcbc529713d	ASV_00475	0	0	0	0	0	0	0	0	0	0	0	0	0	0	0	0	0	0	0	0	0	0	0	0	0	0	0	0	0	0	0	0	0	0	0	0	0	0	0	0	0	0	0	0	0	0	0	0
c75cc21931adb220efc8b167e8546c84	ASV_00476	0	0	0	0	0	0	0	0	0	0	0	0	0	0	0	0	0	0	0	0	0	0	0	0	0	0	0	0	0	0	0	0	0	0	0	0	0	0	0	0	0	0	0	0	0	0	0	0
405bba0dc463e2e71845db08feb73a91	ASV_00477	0	0	0	0	0	0	0	0	0	0	0	0	0	0	0	0	0	0	0	0	0	0	0	0	0	0	0	0	0	0	0	0	0	0.181559	0	0	0	0	0	0	0	0	0	0	0	0	0	0
6e2abee159abbd5706a45840d74b613a	ASV_00478	0	0	0	0	0	0	0	0	0	0	0	0	0	0	0	0	0	0	0	0	0	0	0	0	0	0	0	0	0	0	0	0	0	0	0	0	0	0	0	0	0	0	0	0	0	0	0	0
f1ba3461e82c8b8a7a4bcf81eed4b4e6	ASV_00479	0.238095	0	0.033377	0	0	0	0	0	0	0	0	0	0	0	0	0	0	0	0	0	0	0	0	0	0	0	0	0	0	0	0	0	0	0	0	0	0	0	0	0	0	0	0	0	0	0	0	0
785347abdaa76f335ab13998dc4570aa	ASV_00480	0	0	0	0	0	0	0	0	0	0	0	0	0	0	0	0	0	0	0	0	0	0	0.0629001	0	0	0	0	0	0	0.0526316	0	0	0	0	0.0368818	0	0	0	0	0	0	0	0	0	0	0	0	0
d1554d291b4475f10e6582b51718ea65	ASV_00481	0	0	0	0	0	0	0	0	0	0	0	0	0	0	0	0	0	0	0	0	0	0	0	0	0	0	0	0	0	0	0	0	0	0	0	0	0	0	0	0	0	0	0	0	0	0	0	0
cd9c42427401b12ad23dc36cf920e969	ASV_00482	0	0	0	0	0	0	0	0	0	0	0	0	0	0	0	0	0	0.0256666	0	0	0	0	0	0	0	0	0	0	0	0	0	0	0	0	0	0	0	0	0	0	0	0	0	0	0	0	0	0
9b57802e0fcbe1b97f7b40b451865ecb	ASV_00483	0	0	0	0	0	0	0	0	0	0	0	0	0	0	0	0	0	0	0	0	0	0	0	0	0	0	0	0	0	0	0	0	0	0	0	0	0	0	0	0	0	0	0	0	0	0	0	0
0111a8d87c138173d80379b23f120734	ASV_00484	0	0	0	0	0	0	0	0	0	0	0	0	0	0	0.00511692	0	0	0	0	0	0	0	0	0	0	0	0	0	0	0	0	0.0588755	0	0	0	0	0	0	0	0	0	0	0	0	0	0	0.00939879	0
eeb82dccdef7328ff2716b06ddacc736	ASV_00485	0	0	0	0	0	0	0	0	0	0	0	0	0	0	0	0	0	0	0	0	0	0	0	0	0	0	0	0	0	0	0	0	0	0	0	0	0	0	0	0	0	0	0	0	0	0	0	0
3841019ea299cf5de720b61e15931de0	ASV_00486	0	0	0	0	0	0	0	0	0	0	0	0	0	0	0	0	0	0	0	0	0	0	0	0	0	0	0	0	0.00876245	0	0	0	0	0	0	0	0	0	0	0	0	0	0	0	0	0	0	0
6c779acaf67937545c506e6bccd8c1a2	ASV_00487	0	0	0	0	0	0	0	0	0	0	0	0	0	0	0	0	0	0	0	0	0	0	0	0	0	0	0	0	0	0	0.00748372	0	0	0	0.0234702	0	0.01353	0	0.0220907	0	0	0	0	0	0	0	0.0125317	0
49f5099e20f063b61381ae77470ba62e	ASV_00488	0	0	0	0	0	0	0	0	0	0	0	0	0	0	0	0	0	0	0	0	0	0	0	0	0	0	0	0	0	0	0	0	0	0	0	0	0	0	0	0	0	0	0	0	0	0	0	0
e2bd3de6009722f124da0f88f9011d4f	ASV_00489	0	0	0	0	0	0	0	0	0	0	0	0	0	0	0	0	0	0	0	0	0	0	0	0	0	0	0	0	0	0	0	0	0	0	0	0	0	0	0	0	0	0	0	0	0	0	0	0
ee097676120d1e95460ccf006ae9cca7	ASV_00490	0	0	0	0	0	0	0	0	0	0	0	0	0	0	0	0	0	0	0	0	0	0	0	0	0	0	0	0	0	0	0	0	0	0	0	0	0	0	0	0	0	0	0	0	0	0	0	0
9420faedd7dfcd8ce788ed220a3b70c0	ASV_00491	0	0	0	0	0	0	0	0	0	0.0212579	0	0	0	0	0.0409354	0	0	0	0	0	0	0	0	0	0	0	0	0	0	0	0	0	0	0	0	0	0	0	0	0	0	0	0	0	0	0	0	0
33ba92b667ae4d1c31f79483b9171361	ASV_00492	0	0	0	0	0	0	0	0	0	0	0	0	0	0	0	0	0	0	0	0	0	0	0	0	0	0	0	0	0	0	0	0	0	0	0	0	0	0	0	0	0	0	0	0	0	0	0	0
2c600df0c0fa204f9ab4e2efa0e95155	ASV_00493	0	0	0	0	0	0	0	0	0	0	0	0	0	0	0	0	0	0	0	0	0	0	0	0	0	0	0	0	0	0	0	0	0	0	0	0	0	0	0	0	0	0	0	0	0	0	0	0
2a23aa2a9ecbe481926766b3ed28925d	ASV_00494	0	0	0	0	0	0	0	0	0	0	0	0	0	0	0	0	0	0	0	0	0	0	0	0	0	0	0	0	0	0	0	0	0	0	0	0	0	0	0	0	0	0	0	0	0	0	0	0
664a4ed35804c852b6c945a354aedb0f	ASV_00495	0	0	0	0.264844	0	0	0	0	0	0	0	0	0	0	0	0	0	0	0	0	0	0	0	0	0	0	0	0	0	0	0	0	0	0	0	0	0	0	0	0	0	0	0	0	0	0	0	0
466ec4d31c5a6a0e9b3a64686b2bc9b8	ASV_00496	0	0	0	0	0	0	0	0	0	0	0	0	0	0	0	0	0	0	0	0	0	0	0	0	0	0	0	0	0	0	0	0	0	0	0	0	0	0	0	0	0	0	0	0	0	0	0	0
830e3d914b56ab12adafeb09bbffd771	ASV_00497	0.197511	0	0	0	0	0	0	0	0	0	0	0	0	0	0	0	0	0	0	0	0	0	0	0	0	0	0	0	0	0	0	0	0.0329263	0	0	0	0	0	0	0	0	0	0	0	0	0	0	0
7bea8952e8831bb7ac89ba3aa292476e	ASV_00498	0	0	0	0.15378	0	0	0	0	0.0148718	0	0	0	0	0.0649688	0	0	0	0	0	0	0	0	0	0	0	0	0	0	0	0	0	0	0	0	0	0	0	0	0	0	0	0	0	0	0	0	0	0
f24a66f99b67e8edcdef5fe993ae6837	ASV_00499	0	0	0	0	0	0	0	0	0	0	0	0	0	0	0	0	0	0	0	0	0	0	0	0	0	0	0	0	0	0	0	0	0	0	0	0	0	0	0.0530176	0	0	0	0	0	0	0	0	0
daf718da26ad05d114c16462e6dd00e2	ASV_00500	0	0	0	0	0	0	0	0	0	0	0	0	0	0	0	0	0	0	0	0	0	0	0	0	0	0	0	0	0	0	0	0	0	0	0	0	0	0	0	0	0	0	0	0	0	0	0	0
ae998461b435b349ed6213afbfedb170	ASV_00501	0	0	0	0	0	0	0	0	0	0	0	0	0	0	0	0	0	0	0	0	0	0	0	0	0	0	0	0	0	0	0	0	0	0	0	0	0	0	0	0	0	0	0	0	0	0	0	0
d03dbc14689586c85a5b62b301757ffc	ASV_00502	0	0	0	0	0	0	0	0	0	0	0	0	0	0	0	0	0	0	0	0	0	0	0	0	0	0	0	0	0	0	0	0	0	0	0	0	0	0	0	0	0	0	0	0	0	0	0	0
3681f9217f5016f6f3539f0ee1a11479	ASV_00503	0	0	0	0.205041	0	0	0	0	0	0	0	0	0	0	0	0	0	0.0513332	0	0	0	0	0	0	0	0	0	0	0	0	0	0	0	0	0	0	0	0	0	0	0	0	0	0	0	0	0	0
98d96123ac15da674275b07eba76382d	ASV_00504	0	0	0	0	0	0	0	0	0	0	0	0	0	0	0	0	0	0	0	0	0	0	0	0	0	0	0	0	0	0	0	0	0	0	0	0	0	0	0	0	0	0	0	0	0	0	0	0
46d11e4f6c8f6e11ff61aa1601e7f9da	ASV_00505	0	0	0	0.256301	0	0	0	0	0	0	0	0	0	0	0	0	0	0	0	0	0	0	0	0	0	0	0	0	0	0	0	0	0	0	0	0	0	0	0	0	0	0	0	0	0	0	0	0
407f2a01d449bdd5928bf22aebe3aa29	ASV_00506	0	0	0	0.256301	0	0	0	0	0	0	0	0	0	0	0	0	0	0	0	0	0	0	0	0	0	0	0	0	0	0	0	0	0	0	0	0	0	0	0	0	0	0	0	0	0	0	0	0
85ce65c9e2e39f03ec0859758707ed76	ASV_00507	0	0	0	0.230671	0	0	0	0	0	0	0	0	0	0	0	0	0	0	0	0	0	0	0	0	0	0	0	0	0	0	0	0	0	0	0	0	0	0	0	0	0	0	0	0	0	0	0	0
a779451e92ac21b6aa25713de6d2f0b0	ASV_00508	0	0	0	0	0	0	0	0	0	0	0	0	0	0	0	0	0	0	0	0	0	0	0	0	0	0	0	0	0	0	0	0	0	0	0	0	0	0	0	0	0	0	0	0	0	0	0	0
341b0022576f7d6c15849bbe035e577c	ASV_00509	0	0	0	0	0	0	0	0	0	0	0	0	0	0	0	0	0	0.253814	0	0	0	0	0	0	0	0	0	0	0	0	0	0	0	0	0	0	0	0	0	0	0	0	0	0	0	0	0	0
a37f8cb87d2427ea739419bed9e95533	ASV_00510	0	0	0	0	0	0	0	0	0	0	0	0	0	0	0	0	0	0	0	0	0	0	0	0	0	0	0	0	0	0	0	0	0	0	0	0	0	0	0	0	0	0	0	0	0	0	0	0
9709d040020a20f4bce065e289a015be	ASV_00511	0	0	0	0	0	0	0	0	0	0	0	0	0	0	0	0	0	0	0	0	0	0	0	0	0	0	0	0	0	0	0	0	0	0	0	0	0	0	0	0	0	0	0	0	0	0	0	0
bd3aa9cc501804b4250889a2a0bb59e2	ASV_00512	0	0	0	0	0	0	0	0	0	0	0	0	0	0	0	0	0	0	0	0	0	0	0	0	0	0	0	0	0	0	0	0	0	0	0	0	0	0	0	0	0	0	0	0	0	0	0	0
2fcbf1851f5a2d7861e0fdb73cddd1b9	ASV_00513	0	0	0	0	0	0	0	0	0	0	0	0	0	0	0	0	0	0	0	0	0	0	0	0	0	0	0	0	0	0	0	0	0	0	0	0	0	0	0	0	0	0	0	0	0	0	0.0187976	0
3d56b3c1deab7bcdeb63f151b274e563	ASV_00514	0	0	0	0	0	0	0	0	0	0	0	0	0	0	0	0	0	0	0	0	0	0	0	0	0	0	0	0	0	0	0	0	0	0	0	0	0	0	0	0	0	0	0	0	0	0	0	0
d8467c61b5b4dda1f594227f48222d0f	ASV_00515	0	0	0	0	0	0	0	0	0	0	0	0	0	0	0	0	0	0	0	0	0	0	0	0	0	0	0	0	0	0	0	0	0	0	0	0	0.0236774	0.0234162	0	0	0	0	0	0	0	0	0	0
2129c7f0d14b8ec2de119ab6ae4fe341	ASV_00516	0	0	0	0	0	0	0	0	0	0	0	0	0	0	0	0	0.00952064	0	0	0	0.00550767	0	0	0	0	0	0	0	0	0	0	0	0	0	0	0	0	0	0	0	0	0	0	0	0	0	0	0
7292b8d977dcecfb82ea3c6ff9f6923f	ASV_00517	0.0243506	0	0	0	0.0273387	0	0	0	0.0169963	0.0273315	0	0	0.0642339	0	0	0	0.0380825	0.0199629	0	0	0	0	0	0	0	0	0	0	0	0	0	0	0	0	0	0	0	0	0	0	0	0	0	0	0	0	0	0
e63e601a7e772aadfa4a3f13bd59c71d	ASV_00518	0	0	0	0	0	0	0	0	0	0	0	0	0	0	0	0	0	0	0	0	0	0	0	0	0	0	0	0	0	0	0	0	0	0	0	0	0	0	0	0	0	0	0	0	0	0	0	0
c820eb8f2e61d2376d71138b9bce0db6	ASV_00519	0	0	0	0	0	0	0	0	0	0	0	0	0	0	0	0	0	0	0	0	0	0	0	0	0	0	0	0	0	0	0	0	0	0	0	0	0	0	0	0	0	0	0	0	0	0	0	0
ff7c08745f25b8985c530fd0264e3623	ASV_00520	0	0	0	0	0	0	0	0	0	0	0	0	0	0	0	0	0	0	0	0	0	0	0	0	0	0	0	0	0	0	0	0	0	0	0	0	0	0	0	0	0	0	0	0	0	0	0	0
4e53ad9a4f28a34d15b79764ae438135	ASV_00521	0	0	0	0	0	0	0	0	0	0	0	0	0	0	0	0	0	0	0	0	0	0	0	0	0	0	0	0	0	0	0	0	0	0	0	0	0	0	0	0	0	0	0	0	0	0	0	0
c2c6265b31a8caee46d45b253b0550c7	ASV_00522	0	0	0	0	0	0	0	0	0	0	0	0	0	0	0	0	0	0	0	0	0	0	0	0	0	0	0	0	0	0	0	0	0	0	0	0	0	0	0	0	0	0	0	0	0	0	0	0
1de594477eb9fdd619c7210cefbc61b1	ASV_00523	0	0	0	0	0	0	0	0	0	0	0	0	0	0	0	0	0	0	0	0	0	0	0	0	0	0	0	0	0	0	0	0	0	0	0	0	0	0	0	0	0	0	0	0	0	0	0	0
fdcc4be98e488eeeecd671aeb135fa5b	ASV_00524	0	0	0	0	0	0	0	0	0	0	0	0	0	0	0	0	0	0	0	0	0	0	0	0	0	0	0	0	0	0	0	0	0	0	0	0	0	0	0	0	0	0	0	0	0	0	0	0
7ee31a184e693b9785d0fac47c9f86a6	ASV_00525	0	0	0	0	0	0	0	0	0	0	0	0.017344	0	0	0	0	0	0	0	0	0	0	0	0	0	0	0	0	0	0	0	0	0	0	0	0	0	0	0	0	0	0	0	0	0	0	0	0
c250b7605a4c613beaf1b66cd5596e6b	ASV_00526	0	0	0	0.230671	0	0	0	0	0	0	0	0	0	0	0	0	0	0	0	0	0	0	0	0	0	0	0	0	0	0	0	0	0	0	0	0	0	0	0	0	0	0	0	0	0	0	0	0
db6c0f84980fb8fc9db795046d300227	ASV_00527	0	0	0	0	0	0	0	0	0	0	0	0	0	0	0	0	0	0	0.0630158	0	0	0	0	0	0	0	0	0	0	0	0	0	0	0	0	0	0	0	0	0	0	0	0	0	0	0	0	0
1ff2519c2a8fcf3fe98a3e1a39c86964	ASV_00528	0	0	0	0	0	0	0	0	0	0	0	0	0	0	0	0	0	0	0	0	0	0	0	0	0	0	0	0	0	0	0	0	0	0	0	0	0	0	0	0	0	0	0	0	0	0	0	0
0d247c8f8647fe246d5199122431758b	ASV_00529	0	0	0	0	0	0	0.0812306	0	0	0.036442	0	0	0	0	0	0	0	0	0	0	0	0	0	0	0	0	0	0	0	0	0	0	0	0	0	0	0	0	0	0	0	0	0	0	0	0	0	0
06efd3d20d0ed0a8f5942fc505e8fb93	ASV_00530	0	0	0	0	0	0	0	0	0	0	0	0	0	0	0	0	0	0.0199629	0	0	0	0	0	0	0	0	0	0	0	0	0	0	0	0	0	0	0	0	0	0	0	0	0	0	0	0	0	0
2b769d76849ec4e57707219e538904b7	ASV_00531	0	0	0.228504	0	0	0	0	0	0	0	0	0	0	0	0	0	0	0	0	0	0	0	0	0	0	0	0	0	0	0	0	0	0	0	0	0	0	0	0	0	0	0	0	0	0	0	0	0
9a79063c1b298e9c29d5685f136e0178	ASV_00532	0	0	0	0	0	0	0	0	0	0	0	0	0	0	0	0	0	0	0	0	0	0	0	0	0	0	0	0	0	0	0	0	0	0	0	0	0	0	0	0	0	0	0	0	0	0	0	0
7223f7e3343854d0ca0de20fc060979e	ASV_00533	0	0	0	0.196497	0	0	0	0	0	0	0	0	0	0	0	0	0	0	0.0210053	0	0	0	0	0	0	0	0	0	0	0	0	0	0	0	0	0	0	0	0	0	0	0	0	0	0	0	0	0
b521c078cd2c353d19d7c33b1c587401	ASV_00534	0	0	0	0	0	0	0	0	0	0	0	0	0	0	0	0	0	0	0	0	0	0	0	0	0	0	0	0	0	0	0	0.025758	0	0	0	0	0	0	0	0	0	0	0	0	0	0	0	0
4451354016585e272e55cf2ed0be25ee	ASV_00535	0	0	0	0	0	0	0	0	0	0	0	0	0	0	0	0	0	0	0	0	0	0	0	0	0	0	0	0	0	0	0	0	0	0	0	0	0	0	0	0	0	0	0	0	0	0	0	0
9e941d49b1b0c0edca866d5db63fc3bf	ASV_00536	0	0	0	0	0	0	0	0	0	0	0	0	0	0	0	0	0	0	0	0	0	0	0.0444	0	0	0	0	0	0	0	0	0	0	0	0	0	0	0	0	0	0	0	0	0	0	0	0	0
7ca33905be656d6af03c7da8126707e6	ASV_00537	0	0	0	0	0	0	0	0	0	0	0	0	0	0	0	0	0	0	0	0	0	0	0	0	0	0	0	0	0	0	0	0	0	0	0.0134116	0	0	0	0	0	0	0	0.0113279	0	0	0	0	0
0edeb5e2679784439a66b55538e54505	ASV_00538	0	0	0	0	0	0	0.0304615	0	0	0	0.153391	0	0	0	0	0	0	0	0	0	0	0	0	0	0	0	0	0	0	0	0	0	0	0	0	0	0	0	0	0	0	0	0	0	0	0	0	0
aa45a7b3f07282825ed642f6fce0131a	ASV_00539	0	0	0	0	0	0	0	0	0	0	0	0	0	0	0	0	0	0	0	0	0	0	0	0	0	0	0	0	0	0	0	0	0	0	0	0	0	0	0	0	0	0	0	0	0	0	0	0
8f008414819d5f7ca914fccd444d6039	ASV_00540	0	0	0	0.205041	0	0	0	0	0	0	0	0	0	0	0	0	0	0	0	0	0	0	0	0	0	0	0	0	0	0	0	0	0	0	0	0	0	0	0	0	0	0	0	0	0	0	0	0
45ecf0f9f4bb62299254011c4c449d03	ASV_00541	0	0	0	0.222127	0	0	0	0	0	0	0	0	0	0	0	0	0	0	0	0	0	0	0	0	0	0	0	0	0	0	0	0	0	0	0	0	0	0	0	0	0	0	0	0	0	0	0	0
7d1c1d23e45aad9c4a2c5aadca6af949	ASV_00542	0	0	0	0	0	0	0	0	0	0	0	0	0	0	0	0	0	0	0	0	0	0	0	0	0	0	0	0	0	0	0	0	0	0	0	0	0	0	0	0	0	0	0	0	0	0	0	0
eabdfa72206850c95e6b52e8052f6b69	ASV_00543	0	0	0	0	0	0	0	0	0	0	0	0	0	0	0	0	0	0	0	0	0	0	0	0	0	0	0	0	0	0	0	0	0	0	0	0	0	0	0	0	0	0	0	0	0	0	0	0
104fb117131012ddd0cd3f4b1085caa1	ASV_00544	0	0	0	0	0	0	0	0	0	0	0	0	0	0	0	0	0	0	0	0	0	0	0	0	0	0	0	0	0	0	0	0	0	0	0	0	0.0405899	0	0	0	0	0	0	0	0	0	0	0
0e57baeb4b9a8856771ed3466a04404d	ASV_00545	0	0	0	0	0	0	0	0	0	0	0	0	0	0	0	0	0	0	0	0	0	0	0	0	0	0	0	0	0	0	0	0	0	0	0	0	0	0	0	0	0	0	0	0	0	0	0	0
fcf0f038031d6ddc03962f77ea238b56	ASV_00546	0	0	0	0	0	0	0	0	0	0	0	0	0	0	0	0	0	0	0	0	0	0	0	0	0	0	0	0	0	0	0	0	0	0	0	0	0	0	0	0	0	0	0	0	0	0	0	0
40ba8ff1720138e46540280a0b217750	ASV_00547	0	0	0	0	0	0	0	0	0	0	0	0	0	0	0	0	0	0	0	0	0	0	0	0	0	0	0	0	0	0	0	0	0	0	0	0	0	0	0	0	0	0	0	0	0	0	0	0
aa761507715b8034e779acdb1b9ae912	ASV_00548	0	0	0	0	0	0	0	0	0	0	0	0	0	0	0	0	0	0	0	0	0	0	0	0	0	0	0.0125004	0	0	0	0	0	0	0	0	0	0	0	0	0	0	0	0	0	0	0	0	0
054bda1817e664661e130ae8c79dc852	ASV_00549	0	0	0	0	0	0	0	0	0	0	0	0	0	0	0	0	0	0	0	0	0	0	0	0	0	0	0	0	0	0	0	0	0	0	0	0	0	0	0	0	0	0	0	0	0	0	0	0
a9e0c652f77662543d70aa4b2779a20b	ASV_00550	0	0	0	0	0	0	0	0	0	0	0	0	0	0	0	0	0	0	0	0	0	0	0	0	0	0	0	0	0	0	0	0	0	0	0	0	0	0	0	0	0	0	0	0	0	0	0	0
079c6724605595d69298f4537b877152	ASV_00551	0	0	0	0	0	0	0	0	0	0	0	0	0	0	0	0	0	0	0	0	0	0	0	0	0	0	0	0	0	0	0	0	0	0	0	0	0	0	0	0	0	0	0	0	0	0	0	0
d28d86f8380db06585672c68c2049518	ASV_00552	0	0	0.215667	0	0	0	0	0	0	0	0	0	0	0	0	0	0	0	0	0	0	0	0	0	0	0	0	0	0	0	0	0	0	0	0	0	0	0	0	0	0	0	0	0	0	0	0	0
06badfeda8ed45b6a33ae5230261004c	ASV_00553	0	0	0	0	0	0	0	0	0	0	0	0	0	0	0	0	0	0	0	0	0	0	0	0	0	0	0	0	0	0	0	0	0	0	0	0	0	0	0	0	0	0	0	0	0	0	0	0
fa6b999034bcf948743aad328f627160	ASV_00554	0	0	0	0	0	0	0	0	0	0	0	0	0	0	0	0	0	0	0	0	0	0	0	0	0	0	0	0	0	0	0	0	0	0	0	0	0	0	0	0	0	0	0	0	0.0322153	0	0	0
9dd4cb4ba9f9073257277f07ce27f248	ASV_00555	0	0	0	0.213584	0	0	0	0	0	0	0	0	0	0	0	0	0	0	0	0	0	0	0	0	0	0	0	0	0	0	0	0	0	0	0	0	0	0	0	0	0	0	0	0	0	0	0	0
96c7b398d3859fa40d8ce946781c97e4	ASV_00556	0	0	0	0	0	0	0	0	0	0	0	0	0	0	0	0	0	0	0	0	0	0	0	0	0	0	0	0	0	0	0	0	0	0	0	0	0	0	0	0	0	0	0	0	0	0	0	0
9b81d9dbd0b91fd9bc67f47ddb89ca52	ASV_00557	0	0	0	0	0	0	0	0	0	0.191321	0	0	0	0	0	0	0	0	0	0	0	0	0	0	0	0	0	0	0	0	0	0	0	0	0	0	0	0	0	0	0	0	0	0	0	0	0	0
a3dd1d6a388e259708ffc8a468b45608	ASV_00558	0	0	0	0	0	0	0	0	0	0	0	0	0	0	0	0	0	0	0	0	0	0	0	0	0	0	0	0	0	0	0	0	0	0	0	0	0	0	0	0	0	0	0	0	0	0	0	0
1c30b195b4c2a700345602d0a1e86b62	ASV_00559	0	0	0	0	0	0	0	0	0	0	0	0	0	0	0	0	0	0	0	0	0	0	0	0	0	0	0	0	0	0	0	0	0	0	0	0	0	0	0	0	0	0	0	0	0	0	0	0
27f060a0d1a18d8195a72a003fb5e818	ASV_00560	0	0	0	0	0	0	0	0	0	0	0.211959	0	0	0	0	0	0	0	0	0	0	0	0	0	0	0	0	0	0	0	0	0	0	0	0	0	0	0	0	0	0	0	0	0	0	0	0	0
720c61cc374e676c8aa48852599c1da8	ASV_00561	0	0	0	0	0	0	0	0	0	0	0	0	0	0	0	0	0	0.211037	0	0	0	0	0	0	0	0	0	0	0	0	0	0	0	0	0	0	0	0	0	0	0	0	0	0	0	0	0	0
d8974cce64685f551a9b32c40ee72d4f	ASV_00562	0.0405844	0	0	0	0	0	0	0	0	0	0	0	0	0	0	0	0	0	0	0	0	0	0	0	0	0	0	0	0	0	0	0	0	0	0	0	0	0	0	0	0	0	0	0	0	0	0.0156647	0
92f6f9e36d78161e5a2fee75feee6764	ASV_00563	0	0	0	0	0	0	0	0	0	0	0	0	0	0	0	0	0	0	0	0	0	0	0	0	0	0	0	0	0	0	0	0	0	0	0	0	0	0	0	0	0	0	0	0	0	0	0	0
d5c02788d2eabca8e4974479c3f89121	ASV_00564	0	0	0	0	0	0	0	0	0	0	0	0	0	0	0	0	0	0	0	0	0	0	0	0	0	0	0	0	0	0	0	0	0	0	0	0	0	0	0	0	0	0	0	0	0	0	0	0
baecf869495294689980d287924f9bb4	ASV_00565	0	0	0	0	0	0	0	0	0	0	0	0	0	0	0	0	0	0	0	0	0	0	0	0	0	0	0	0	0	0	0	0	0	0	0	0	0	0	0	0	0	0	0	0	0	0	0	0
62734ed65895adb6bb1719284ea0b59a	ASV_00566	0	0	0	0	0	0	0	0	0	0	0	0	0	0	0	0	0	0	0	0	0	0	0	0	0	0	0	0	0	0	0	0	0	0	0	0	0	0	0	0	0	0	0	0	0	0	0	0
a0a4aee9da8f848b280691eabf8ee38b	ASV_00567	0	0	0	0	0	0	0	0	0	0	0	0	0	0	0	0	0	0	0	0	0	0	0	0	0	0	0	0	0	0	0	0	0	0	0	0	0	0	0	0	0	0	0	0	0	0	0	0
583452f6b4a9ab54ec795c8640c53261	ASV_00568	0	0	0	0	0	0	0	0	0	0	0	0	0	0	0	0	0	0	0	0	0	0	0	0	0	0	0	0	0	0	0	0	0	0	0	0	0	0	0	0	0	0	0	0	0	0	0	0
ab8a31ef861219a85d0ea69b35acb754	ASV_00569	0	0	0	0	0	0	0	0	0	0.154879	0	0	0	0	0	0	0	0	0	0	0	0	0	0	0	0	0	0	0	0	0	0	0	0	0	0	0	0	0	0	0	0	0	0	0	0	0	0
0f8d960ef4703ae11fc0493b524f471d	ASV_00570	0	0	0	0.205041	0	0	0	0	0	0	0	0	0	0	0	0	0	0	0	0	0	0	0	0	0	0	0	0	0	0	0	0	0	0	0	0	0	0	0	0	0	0	0	0	0	0	0	0
8dc0379745ed7e26ba96cfa60d2b67a7	ASV_00571	0	0	0	0	0	0	0	0	0	0	0	0	0	0	0	0	0	0	0	0	0	0	0	0	0	0	0	0	0	0	0	0	0	0	0	0	0	0	0	0	0	0	0	0	0	0	0	0
cd841d8a79b8dd8facf067fa42e518e5	ASV_00572	0	0	0	0	0	0	0	0	0	0	0	0	0	0	0	0	0	0	0	0	0	0	0	0	0	0	0	0	0	0	0	0	0	0	0	0	0	0	0	0	0	0	0	0	0	0	0	0
3a416b8b1ad1fbc5a88d971006402f04	ASV_00573	0	0	0	0	0	0	0	0	0	0	0	0	0	0	0	0	0	0	0	0	0	0	0	0	0	0	0	0	0	0	0	0	0	0	0	0	0	0	0	0	0	0	0	0	0	0	0	0
b039a12f1ff4c139d98946034e2135f4	ASV_00574	0	0	0	0	0	0	0	0	0	0	0	0	0	0	0	0	0	0	0	0	0	0	0	0	0	0	0	0	0	0	0	0	0	0	0	0	0	0	0	0	0	0	0	0	0	0	0	0
725dcca3aead5856264561c02b840918	ASV_00575	0	0	0	0	0	0	0	0	0	0	0	0	0	0	0	0	0	0	0	0	0	0	0.0222	0	0	0	0	0	0	0	0	0	0	0	0	0	0	0	0	0	0	0	0	0	0	0	0	0
802ca2ed580972169b25081e2c3b3dd1	ASV_00576	0	0	0	0	0	0	0	0	0	0	0	0	0	0	0	0	0	0	0	0	0	0	0	0	0	0	0	0	0	0	0	0	0	0	0	0	0	0	0	0	0	0	0	0	0	0	0	0
8054f654062c3ac76111c3e42fedbb6f	ASV_00577	0	0	0	0	0	0	0	0	0	0	0	0	0	0	0	0	0	0	0	0	0	0	0	0	0	0	0	0	0	0	0	0	0	0	0	0	0	0	0	0	0	0	0	0	0	0	0	0
18898768e536bdab540e072aa11a446c	ASV_00578	0	0	0	0	0	0	0	0	0	0	0	0	0	0	0	0	0	0	0	0	0	0	0	0	0	0	0	0	0	0	0	0	0	0	0	0	0	0	0	0	0	0	0	0	0	0	0	0
f05bffe03fdc75433172d968a249cda6	ASV_00579	0	0	0	0	0	0	0	0	0	0	0	0	0	0	0	0	0	0.156852	0	0	0	0	0	0	0	0	0	0	0	0	0	0	0	0	0	0	0	0	0	0	0	0	0	0	0	0	0	0
5131b1ac0f420369a5c043c15848af7f	ASV_00580	0	0	0	0	0	0	0	0	0	0	0	0	0	0	0	0	0	0	0	0	0	0	0	0	0	0	0	0	0	0	0	0	0	0	0	0	0	0	0	0	0	0	0	0	0	0	0	0
35ea16f6f0a814135a095d316614a1b7	ASV_00581	0	0	0	0	0	0	0	0	0	0	0	0	0	0	0	0	0	0	0	0	0	0	0	0	0	0	0	0	0	0	0	0	0	0	0	0	0	0	0	0	0	0	0	0	0	0	0	0
95da764ae5d9fc9e31990661142b69f5	ASV_00582	0	0	0	0	0	0	0	0	0	0	0	0	0	0	0	0	0	0	0	0	0	0	0	0	0	0	0	0	0	0	0	0	0	0	0	0	0	0	0	0	0	0	0	0	0	0	0	0
3c1842656380ba360ba8463204e70df2	ASV_00583	0	0	0	0	0	0	0	0	0	0	0	0	0	0	0	0	0	0	0	0	0	0	0	0	0	0	0	0	0	0	0	0	0	0	0	0	0	0	0	0	0	0	0	0	0	0	0	0
05c7e9b8142808ad05c1a53cb77561a8	ASV_00584	0	0	0	0	0	0	0	0	0	0	0	0	0	0	0	0	0	0	0	0	0	0	0	0	0	0	0	0	0	0	0	0	0	0	0	0	0	0	0	0	0	0	0	0	0	0	0	0
94f235f874ac37d6c3cdaf785d30faaf	ASV_00585	0	0	0	0	0	0	0	0	0	0	0	0	0	0	0	0	0	0	0	0	0	0	0	0	0	0	0	0	0	0	0	0	0	0	0	0	0	0	0	0	0	0	0	0	0	0	0	0
0cca30c583cfd345602fd5f4c5b29b1c	ASV_00586	0	0	0	0	0	0	0	0	0	0	0	0	0	0	0	0	0	0	0	0	0	0	0	0	0	0	0	0	0	0	0	0	0	0	0	0	0	0	0	0	0	0	0	0	0	0	0	0
c8098d2e484c74dd73f3cbac69795a5c	ASV_00587	0	0	0	0	0	0	0	0	0	0	0	0	0	0	0	0	0	0	0	0	0	0	0	0	0	0	0	0	0	0	0	0	0	0	0	0	0	0	0	0	0	0	0	0	0	0	0	0
720ceab950e6914c47ce9af4d19cb459	ASV_00588	0	0	0	0	0	0	0	0	0	0	0	0	0	0	0	0	0	0	0	0	0	0	0	0	0	0	0	0	0	0	0	0	0	0	0	0	0	0	0	0	0	0	0	0	0	0	0	0
d0ac73bc393f67262b0195504820bbe1	ASV_00589	0	0	0	0	0	0	0	0	0	0	0	0	0	0	0	0	0	0	0	0	0	0	0	0	0	0	0	0	0	0	0	0	0	0	0	0	0	0	0	0	0	0	0	0	0	0	0	0
0cb6e1d3a95d95dabbb32c2e80e08f43	ASV_00590	0	0	0	0	0	0	0	0	0	0	0	0	0	0	0	0	0	0	0	0	0	0	0	0	0	0	0	0	0	0	0	0	0	0	0	0	0	0	0	0	0	0	0	0	0	0	0	0
32f3b704dcd05a11708f2f453837e897	ASV_00591	0	0	0	0	0	0	0	0	0	0	0	0	0	0	0	0	0	0	0	0	0	0	0	0	0	0	0	0	0	0	0	0	0	0	0	0	0	0	0	0	0	0	0	0	0	0	0	0
41c9e4009ec297558959916d50b25543	ASV_00592	0	0	0	0	0	0	0	0	0	0	0	0	0	0	0	0	0	0	0	0	0	0	0	0	0	0	0	0	0	0	0	0	0	0	0	0	0	0	0	0	0	0	0	0	0	0	0	0
b1e8863e1c68e8555841afc40c2aca70	ASV_00593	0	0	0	0	0	0	0	0	0	0	0	0	0	0	0	0	0	0	0	0	0	0	0	0	0	0	0	0	0	0	0	0	0	0	0	0	0	0	0	0	0	0	0	0	0	0	0	0
9653a88ef7b31ffdb3fe751a4726cad3	ASV_00594	0	0	0	0.187954	0	0	0	0	0	0	0	0	0	0	0	0	0	0	0	0	0	0	0	0	0	0	0	0	0	0	0	0	0	0	0	0	0	0	0	0	0	0	0	0	0	0	0	0
805a98cbbfaf01b7663e8c3bf9f61967	ASV_00595	0	0	0	0	0.161547	0	0	0	0	0	0	0	0	0	0	0	0	0	0	0	0	0	0	0	0	0	0	0	0	0	0	0	0	0	0	0	0	0	0	0	0	0	0	0	0	0	0	0
4e02d5677bc6a48388a0e031b429581e	ASV_00596	0	0	0	0	0	0	0	0	0	0	0	0	0	0	0	0	0	0	0	0	0	0	0	0	0	0	0	0	0	0	0	0	0	0	0	0	0	0	0	0	0	0	0	0	0	0	0	0
2708a1525fa1a7fc4f1239c85bb45547	ASV_00597	0	0	0	0	0	0	0	0	0	0	0	0	0	0	0	0	0	0	0	0	0	0	0	0	0	0	0	0	0	0	0	0	0	0	0	0	0	0	0	0	0	0	0	0	0	0	0	0
a00d9dc41cdaa7f47ae160e37ca6f7ea	ASV_00598	0	0	0	0	0	0	0	0	0	0	0	0	0	0	0	0	0	0	0	0	0	0	0	0	0	0	0	0	0	0	0	0	0	0	0	0	0	0	0	0	0	0	0	0	0	0	0	0
6b9a400788031a2399cff61c44e9ed11	ASV_00599	0	0	0	0	0	0	0	0	0	0	0	0	0	0	0	0	0	0	0	0	0	0	0	0	0	0	0	0	0	0	0	0	0	0	0	0	0	0	0	0	0	0	0	0	0	0	0	0
4a00c2024db4ec28be74068a870a469d	ASV_00600	0	0	0	0	0	0	0	0	0	0	0	0	0	0	0	0	0	0	0	0	0	0	0	0	0	0	0	0	0	0	0	0	0	0	0	0	0	0	0	0	0	0	0	0	0	0	0	0
4a303bf2de12f792abcaba07f3d98af2	ASV_00601	0	0	0	0	0	0	0	0	0	0	0	0	0	0	0	0	0	0	0	0	0	0	0	0	0	0	0	0	0	0	0	0	0	0	0	0	0	0	0	0	0	0	0	0	0	0	0	0
f2a9b5ced1d713d3cd45db6fa28c28e1	ASV_00602	0	0	0	0	0.0497067	0	0.0152307	0	0	0	0	0	0	0	0	0	0	0	0	0	0	0	0	0	0	0	0	0	0	0	0	0	0	0	0	0	0	0	0	0	0	0	0	0	0	0	0	0
468f61c16434306210ab941a352bf984	ASV_00603	0	0	0	0	0	0	0	0	0	0	0	0	0	0	0	0	0	0	0	0	0	0	0	0	0	0	0	0	0	0	0	0.0220783	0	0	0	0	0	0	0	0	0	0	0	0	0.0501128	0	0	0
1438eca3c9bf413457563041082ff6e8	ASV_00604	0	0	0	0	0	0	0	0	0	0	0	0	0	0	0	0	0	0	0	0	0	0	0	0	0	0	0	0	0	0	0	0	0	0	0	0	0	0	0	0	0	0	0	0	0	0	0	0
5d1108f7f2525b510594b3568172587d	ASV_00605	0	0	0	0	0	0	0	0	0	0	0	0	0	0	0	0	0	0	0	0	0	0	0	0	0	0	0	0	0	0	0	0	0	0	0	0	0	0	0	0	0	0	0	0	0	0	0	0
c63ca1c336c43f1803dbaaba4f88fd50	ASV_00606	0	0	0	0	0	0	0	0	0	0	0	0	0	0	0	0	0	0	0	0	0	0	0	0	0	0	0	0	0	0	0.00748372	0	0	0	0	0	0	0	0	0	0	0	0	0	0	0	0	0
11d390d4f730df121a10f7c9babe0528	ASV_00607	0	0	0	0	0	0	0	0	0	0	0	0	0	0	0	0	0	0	0	0	0	0	0	0	0	0	0	0	0	0	0	0	0	0	0	0	0	0	0	0	0	0	0	0	0	0	0	0
2ff1b036f108557331fb3522f178a988	ASV_00608	0	0	0	0	0	0	0	0	0	0	0	0	0	0	0	0	0	0	0	0	0	0	0	0	0	0	0	0	0	0	0	0	0	0	0	0	0	0	0	0	0	0	0	0	0	0	0	0
b23ffd5af163645fd63ac736fd65493e	ASV_00609	0	0	0	0	0	0	0	0	0	0	0	0	0	0	0	0	0	0	0	0	0	0	0	0	0	0	0	0	0	0	0	0	0	0	0	0	0	0	0	0	0	0	0	0	0	0	0	0
e4e0520fdd818c54164004f0370e0611	ASV_00610	0	0	0	0	0	0	0	0	0	0	0	0	0	0	0	0	0	0	0	0	0	0	0	0	0	0	0	0	0	0	0	0	0	0	0	0	0	0	0	0	0	0	0	0	0	0	0	0
5169186592c1ff488ddc5c143f5f9b0a	ASV_00611	0	0.0286936	0	0	0	0	0	0	0	0	0.128291	0	0	0	0.0204677	0	0	0	0	0	0	0	0	0	0	0	0	0	0	0	0	0	0	0	0	0	0	0	0	0	0	0	0	0	0	0	0	0
5e46fecbb625f0ccf54a117eca460ac3	ASV_00612	0	0	0	0	0	0	0	0	0	0	0	0	0	0	0	0	0	0	0	0	0	0	0	0	0	0	0	0	0	0	0	0	0	0	0	0	0	0	0	0	0	0	0	0	0	0	0	0
ce1bd575ed95071995396d02c3681b55	ASV_00613	0	0	0	0	0	0	0	0	0	0	0	0	0	0	0	0	0	0	0	0	0	0	0	0	0	0	0	0	0	0	0	0	0	0	0	0	0	0	0	0	0	0	0	0	0	0	0	0
230b427e0780d2346a947fe08f865a3d	ASV_00614	0	0	0	0	0	0	0	0	0	0	0	0	0	0	0	0	0	0	0	0	0	0	0	0	0	0	0	0	0	0	0	0	0	0	0	0	0	0	0	0	0	0	0	0	0	0	0	0
abf54b1694bf8bac8d6885505859a564	ASV_00615	0	0	0	0	0	0	0	0	0	0	0	0	0	0	0	0	0	0	0	0	0	0	0	0	0	0	0	0	0	0	0	0	0	0	0	0	0	0	0	0	0	0	0	0	0	0	0	0
fa2c31b3e4849ad18c5310c6e5c6d43f	ASV_00616	0	0	0	0	0	0	0	0	0	0	0.0585676	0	0	0	0	0	0	0	0	0	0	0	0	0	0	0	0	0	0	0	0	0	0	0	0	0	0	0	0	0	0	0	0	0	0	0	0	0
de4bdc071a1f68a270d30c7a1cdd2d64	ASV_00617	0	0	0	0	0	0	0	0.039557	0	0	0	0	0	0	0	0	0	0	0	0	0	0	0	0	0	0	0	0	0	0	0	0	0	0	0	0	0	0	0.00883626	0	0	0	0	0	0	0	0	0
c89d68f2f7b85cdcff5d802cb9fab5e6	ASV_00618	0	0	0	0	0	0	0	0	0	0	0	0	0	0	0	0	0	0	0	0	0	0	0	0	0	0	0	0	0	0	0	0	0	0	0	0	0	0	0	0	0	0	0	0	0	0	0	0
8867c10461fb5ea6aed42b8a31316065	ASV_00619	0	0	0	0	0	0	0	0	0	0	0	0	0	0	0	0	0	0	0	0	0	0	0	0	0	0	0	0	0	0	0	0	0	0	0	0	0	0	0	0	0	0	0	0	0	0	0	0
99bb9cf2b03ab27d95a119bff833cbdf	ASV_00620	0	0	0	0	0	0	0	0	0	0	0	0	0	0	0	0	0	0	0	0	0	0	0	0	0	0	0	0	0	0	0	0	0	0	0	0	0	0	0	0	0	0	0	0	0	0	0	0
d1a432634b40fec9961353448f00b8de	ASV_00621	0	0	0	0.0768902	0	0	0	0	0	0	0	0	0	0	0	0	0	0	0	0	0	0	0	0	0	0	0	0	0	0	0	0	0	0	0	0	0	0	0	0	0	0	0	0	0	0	0	0
7fb1dd7c2321ec02edafee14160f35ad	ASV_00622	0	0	0	0	0	0	0	0	0	0	0	0	0	0	0	0	0	0	0	0	0	0	0	0	0	0	0	0	0	0	0	0.0294377	0	0	0	0	0	0	0	0	0	0	0	0	0	0	0	0
63482ad27dda9a08b8d1117812ddcb30	ASV_00623	0	0	0	0	0	0	0	0	0	0	0	0	0	0	0	0	0	0	0	0	0	0	0	0	0	0	0	0	0	0	0	0	0	0	0	0	0	0	0	0	0	0	0	0	0	0	0	0
9bc75c65657f167db49ae0f250b8d520	ASV_00624	0	0	0	0.170867	0	0	0	0	0	0	0	0	0	0	0	0	0	0	0	0	0	0	0	0	0	0	0	0	0	0	0	0	0	0	0	0	0	0	0	0	0	0	0	0	0	0	0	0
3fb7e5342c35b78781e9884d896de71a	ASV_00625	0	0	0	0	0	0	0	0	0	0	0	0	0	0	0	0	0	0	0	0	0	0	0	0	0	0	0	0	0	0	0	0.0183986	0	0	0	0	0	0	0	0	0	0	0	0	0	0	0	0
3270085df766b6fa1221e55f5b7d6f5f	ASV_00626	0	0	0	0	0	0	0	0	0	0.170063	0	0	0	0	0	0	0	0	0	0	0	0	0	0	0	0	0	0	0	0	0	0	0	0	0	0	0	0	0	0	0	0	0	0	0	0	0	0
59bd49dd10668816b03c2ccd5cf0c324	ASV_00627	0	0	0	0	0	0	0	0	0	0	0	0	0	0	0	0	0	0	0	0	0	0	0	0	0	0	0	0	0	0	0	0	0	0	0	0	0	0	0	0	0	0	0	0	0	0	0	0
ce3eb8cf675a18e78b4567bb1b822740	ASV_00628	0	0	0	0	0	0	0	0.168117	0	0	0	0	0	0	0	0	0	0	0	0	0	0	0	0	0	0	0	0	0	0	0	0	0	0	0	0	0	0	0	0	0	0	0	0	0	0	0	0
a92969653cc37d281e162955902a0ff6	ASV_00629	0	0.0545178	0	0	0	0	0	0	0	0	0	0	0	0	0	0	0	0	0	0	0	0	0	0	0	0	0	0	0	0	0	0	0	0	0	0	0	0	0	0	0	0	0	0	0	0	0	0
83b0a9db758b5edb839026538b922736	ASV_00630	0	0	0	0	0	0	0	0	0	0	0	0	0	0	0	0	0	0	0	0	0	0	0	0	0	0	0	0	0	0	0	0	0	0	0	0	0	0	0	0	0	0	0	0	0	0	0	0
46f5c373a61b90360471ad9dc9ea1cbf	ASV_00631	0	0	0	0	0	0	0	0	0	0	0	0	0	0	0	0	0	0	0	0	0	0	0	0	0	0	0	0	0	0	0	0	0	0	0	0	0	0	0	0	0	0	0	0	0	0	0	0
07b644ba6916229ccd11131ae786f7b6	ASV_00632	0	0	0	0	0	0	0	0	0	0	0	0	0	0	0	0	0	0	0	0	0	0	0	0	0	0	0	0	0	0	0	0	0	0	0	0	0	0	0	0	0	0	0	0	0	0	0	0
12856d960d37e6d78577a2bfd3adc1e8	ASV_00633	0	0	0	0	0	0	0	0	0	0	0	0	0	0.0935551	0	0	0	0	0	0	0	0	0	0	0	0	0	0	0	0	0	0	0	0	0	0	0	0	0	0	0	0	0	0	0	0	0	0
6d6b53217944081fa5c982e88b64cedc	ASV_00634	0	0	0	0	0	0	0	0	0	0	0	0	0	0	0	0	0	0	0	0	0	0	0	0	0	0	0	0	0	0	0	0	0	0	0.0167645	0	0	0	0	0	0	0	0	0	0	0	0	0
d3c8bc61ff1f9fa30228a293b9fe0e9a	ASV_00635	0	0	0	0	0	0	0	0	0	0	0	0	0	0.140333	0	0	0	0	0	0	0	0	0	0	0	0	0	0	0	0	0	0	0	0	0	0.0248979	0	0	0	0	0	0	0	0	0	0	0	0
ac9198e7370c9d9994e9fbcf5f2319bb	ASV_00636	0	0	0	0	0	0	0	0	0	0	0	0	0	0	0	0	0	0	0	0	0	0	0	0	0	0	0	0	0	0	0	0	0	0	0	0	0	0	0	0	0	0	0	0	0	0	0	0
5f30e2a551c1536957f9a1c22561cc7e	ASV_00637	0	0	0	0	0	0	0	0	0	0	0	0	0	0	0	0	0	0	0	0	0	0	0	0	0	0	0	0	0	0	0	0	0	0	0	0	0	0	0	0	0	0	0	0	0	0	0	0
c8836e367c9ee1d02bfb7d2a3bfcdc23	ASV_00638	0	0	0	0.162324	0	0	0	0	0	0	0	0	0	0	0	0	0	0	0	0	0	0	0	0	0	0	0	0	0	0	0	0	0	0	0	0	0	0	0	0	0	0	0	0	0	0	0	0
c96c7bbe7b0867246b3106336f676182	ASV_00639	0	0	0	0.162324	0	0	0	0	0	0	0	0	0	0	0	0	0	0	0	0	0	0	0	0	0	0	0	0	0	0	0	0	0	0	0	0	0	0	0	0	0	0	0	0	0	0	0	0
e5fc036770c1d0e796de733bac859721	ASV_00640	0	0	0	0	0	0	0	0	0	0	0	0	0	0	0	0	0	0	0	0	0	0	0	0	0	0	0	0	0	0	0	0	0	0	0	0	0	0	0	0	0	0	0	0	0	0	0	0
3812d65c41291695466c31f6ecbd246c	ASV_00641	0	0	0	0	0	0	0	0	0	0	0	0	0	0	0	0	0	0	0	0	0	0	0	0	0	0	0	0	0	0	0	0	0	0	0	0	0	0	0	0	0	0	0	0	0	0	0	0
155ffbcec3561256a1084c394e343844	ASV_00642	0	0	0	0	0	0	0	0	0	0	0	0	0	0	0	0	0	0	0	0	0	0	0	0	0	0	0	0	0	0	0	0	0	0	0	0	0	0	0	0	0	0	0	0	0	0	0	0
c480b77a8d98d69ae4089d0404660adc	ASV_00643	0	0	0	0	0	0	0	0	0	0	0	0	0	0	0	0	0	0	0	0	0	0	0	0	0	0	0	0	0	0	0	0	0	0	0	0	0	0	0	0	0	0	0	0	0	0	0	0
3e5c873c0f59e926a879cbf4d99ab9c8	ASV_00644	0	0	0	0	0	0	0	0	0	0	0	0	0	0.0883576	0.03326	0.0205855	0	0	0	0	0	0	0	0	0	0	0	0	0	0	0	0	0	0	0	0	0	0	0	0	0	0	0	0	0	0	0	0
07792bb80a21c0fb96a13ce41e08d20d	ASV_00645	0	0	0	0	0	0	0	0	0	0	0	0	0	0	0	0	0	0	0	0	0	0	0	0	0	0	0.00937529	0	0	0	0	0.0331175	0	0	0	0	0	0	0.0485995	0	0	0	0	0	0	0	0	0
1f81d87704d8e4585a804a6980005ed8	ASV_00646	0	0	0	0	0	0	0	0	0	0	0	0	0	0	0	0	0	0	0	0	0	0	0	0	0	0	0	0	0	0	0	0	0	0	0	0	0	0	0	0	0	0	0	0	0	0	0	0
558f061bbea105c55a2d9aabc5598be6	ASV_00647	0	0	0	0	0	0	0	0	0	0	0	0	0	0	0	0	0.0380825	0	0	0	0	0	0	0	0	0	0	0	0	0	0	0	0	0	0	0	0	0	0	0	0	0	0	0	0	0	0	0
b7286ae3de719d76556bc434f75595fe	ASV_00648	0	0	0	0	0	0	0	0	0	0	0	0	0	0	0	0	0	0	0	0	0	0	0	0	0	0	0	0	0	0	0	0	0	0	0	0	0	0	0	0	0	0	0	0	0	0	0	0
14639d9be51c7318a19b911c4d7f947d	ASV_00649	0	0	0	0	0	0	0	0	0	0	0	0	0	0	0	0	0	0	0	0	0	0	0	0	0	0	0	0	0	0	0	0	0	0	0	0	0	0	0	0	0	0	0	0	0	0	0	0
dc65b8e352202750d36829760d764562	ASV_00650	0	0	0	0	0	0	0	0	0	0	0	0	0	0	0	0	0	0	0	0	0	0	0	0	0	0	0.0187506	0	0	0	0	0	0	0.00972636	0	0	0	0	0	0	0	0	0	0	0	0	0	0
460171ff6e52376ea02b790ea375df01	ASV_00651	0	0	0	0.15378	0	0	0	0	0	0	0	0	0	0	0	0	0	0	0	0	0	0	0	0	0	0	0	0	0	0	0	0	0	0	0	0	0	0	0	0	0	0	0	0	0	0	0	0
e3292a63fdd962eece8da00a1b110874	ASV_00652	0	0	0	0.15378	0	0	0	0	0	0	0	0	0	0	0	0	0	0	0	0	0	0	0	0	0	0	0	0	0	0	0	0	0	0	0	0	0	0	0	0	0	0	0	0	0	0	0	0
ab29c13a9e1cd5e732db7df9ed936beb	ASV_00653	0	0	0	0	0	0	0	0	0	0	0	0	0	0	0	0	0	0	0	0	0	0	0	0	0	0	0	0	0	0	0	0	0	0	0	0	0	0	0	0	0	0	0	0	0	0	0	0
eda7de121c310e55c11a0d28878c26f1	ASV_00654	0.0649351	0	0	0	0	0	0.00507692	0	0	0	0	0	0	0	0	0.016011	0.0119008	0	0	0	0	0	0	0	0	0	0	0	0	0	0	0	0	0	0	0	0	0	0	0	0	0	0	0	0	0	0	0
3835a0dd5da2b35fbfd1aa7e1fd806c6	ASV_00655	0	0	0	0	0	0	0	0	0	0	0	0	0	0	0	0	0	0	0.153038	0	0	0	0	0	0	0	0	0	0	0	0	0	0	0	0	0	0	0	0	0	0	0	0	0	0	0	0	0
2d1a6c6bfd2dc729e0514690185899a3	ASV_00656	0	0	0	0	0.136694	0	0	0	0	0	0	0	0	0	0	0	0	0	0	0	0	0	0	0	0	0	0	0	0	0.0150376	0	0	0	0	0	0	0	0	0	0	0	0	0	0	0	0	0	0
edd51dbdbd51c40b34b1218cc38fe8f3	ASV_00657	0	0	0	0	0	0	0	0	0	0	0	0	0	0	0	0	0	0	0	0	0	0	0	0	0	0	0	0	0	0	0	0	0	0	0	0	0	0	0	0	0	0	0	0	0	0	0	0
8929dcb28eacabfb260446400d9ca046	ASV_00658	0	0	0	0	0	0	0	0	0	0	0	0	0	0	0	0	0	0	0	0	0	0	0	0	0	0	0	0	0	0	0	0	0	0	0	0	0	0	0	0	0	0	0	0	0	0	0	0
78871b20e310c45e379a1513041e1920	ASV_00659	0	0	0	0	0	0	0	0	0	0	0	0	0	0	0.0588446	0	0	0	0	0	0	0	0	0	0	0	0	0	0	0	0	0	0	0	0	0	0	0	0	0	0	0	0	0	0	0	0.00939879	0
f666eee1317a044372234466fa37393f	ASV_00660	0	0	0	0	0	0	0	0	0	0	0	0	0	0	0	0	0	0	0	0	0	0	0	0	0	0	0	0	0	0	0	0	0	0	0	0	0	0	0	0	0	0	0	0	0	0	0	0
87000e6a27e2b82d6e87ed86e9d3b88d	ASV_00661	0	0	0	0	0	0	0	0	0	0	0	0	0	0	0	0	0	0	0	0	0	0	0	0	0	0	0	0	0	0	0	0	0	0	0	0	0	0	0	0	0	0	0	0	0	0	0	0
f5c3fe4871e159767aa91c802a878c2d	ASV_00662	0	0	0	0	0	0	0	0	0	0	0	0	0	0	0	0	0	0	0	0	0	0	0	0	0	0	0	0	0	0	0	0	0.148168	0	0	0	0	0	0	0	0	0	0	0	0	0	0	0
861add376149471d2678605fc49c6b35	ASV_00663	0	0	0	0	0	0	0	0	0	0.0394789	0	0	0	0	0	0	0	0	0	0	0	0	0	0	0	0	0	0	0	0	0	0	0	0	0	0	0	0	0	0	0	0	0	0	0	0	0	0
74a0444b50dc67e361a7c266fda2f035	ASV_00664	0	0	0	0	0.0397654	0	0	0	0	0	0.0697233	0	0	0	0	0	0	0	0	0	0	0	0	0	0	0	0	0	0	0	0	0	0	0	0	0	0	0	0	0	0	0	0	0	0	0	0	0
861d193f6c5f5acda0c28db55faf5537	ASV_00665	0	0	0	0	0	0	0	0	0	0	0	0	0	0	0	0	0	0	0	0	0	0	0	0	0	0	0	0	0	0	0	0	0	0	0	0	0	0	0	0	0	0	0	0	0	0	0	0
74c479e654adca1b7d0c172328535089	ASV_00666	0	0	0	0	0	0	0	0	0	0	0	0	0	0	0	0	0	0	0	0	0	0	0	0	0	0	0	0	0	0	0	0	0	0	0	0	0	0	0	0	0	0	0	0	0	0	0	0
0e8738924c137d8626d4c4f45fd94b9f	ASV_00667	0	0	0	0	0	0	0	0	0	0	0	0	0	0	0	0	0	0	0	0	0	0	0	0	0	0	0	0	0	0	0	0	0	0	0	0	0	0	0	0	0	0	0	0	0	0	0	0
de85763288e1a420980b33edc27bfa91	ASV_00668	0	0	0	0	0	0	0	0	0	0	0	0	0	0	0	0	0	0	0	0	0	0	0	0	0	0	0	0	0	0	0	0.0441566	0	0	0	0	0	0	0	0	0	0	0	0	0	0	0.0156647	0
a68852ef2f81fc3a101ed9b7abc3fcdc	ASV_00669	0	0	0	0	0	0	0	0	0	0	0	0	0	0	0	0	0	0	0	0	0	0	0	0	0	0	0	0	0	0	0	0	0	0	0	0	0	0	0	0	0	0	0	0	0	0	0.0187976	0
1fdc2e10e6d0fdc20f8904afef32eb1f	ASV_00670	0	0	0	0	0	0	0	0	0	0	0	0	0	0	0	0	0	0	0	0	0	0	0	0	0	0	0	0	0	0	0	0	0	0	0	0	0	0	0	0	0	0	0	0	0	0	0	0
05ddcb60fecdab4157777b14cbf483fe	ASV_00671	0	0	0	0.145237	0	0	0	0	0	0	0	0	0	0	0	0	0	0	0	0	0	0	0	0	0	0	0	0	0	0	0	0	0	0	0	0	0	0	0	0	0	0	0	0	0	0	0	0
23e96fa528d8837fcf47fcccd01bd53c	ASV_00672	0	0	0	0	0	0	0	0	0	0	0	0	0	0	0	0	0	0	0	0	0	0	0	0	0	0	0	0	0	0	0	0	0	0	0	0	0	0	0	0	0	0	0	0	0	0	0	0
82da62ed5ad42ec3ca85211a69c4ec2b	ASV_00673	0	0	0	0	0	0	0	0	0	0	0	0	0	0	0	0	0	0	0	0	0	0	0	0	0	0.0453937	0	0	0	0	0	0	0	0	0	0	0	0	0	0	0	0	0	0	0	0	0	0
64982f28d43fd02f032a51befaceddb6	ASV_00674	0	0	0	0	0	0	0	0	0	0	0	0	0	0	0	0	0	0	0	0	0	0	0	0	0	0	0	0	0	0	0	0	0	0	0	0	0	0	0	0	0	0	0	0	0	0	0	0
354b7ed8eb459d0a54461427f289aff5	ASV_00675	0	0	0	0	0	0	0	0	0	0.0971788	0	0	0	0	0	0	0	0	0	0	0	0	0	0	0	0	0	0	0	0	0	0	0	0	0	0	0	0	0	0	0	0	0	0	0	0	0	0
908f5369f2c51af6a3db86defd59f441	ASV_00676	0	0	0	0	0	0	0	0	0	0	0	0	0	0	0	0	0	0	0	0	0	0	0	0	0	0	0	0	0	0	0	0	0	0	0	0	0	0	0	0	0	0	0	0	0	0	0	0
d8c99d99ff4029df0dbe42ee13280347	ASV_00677	0	0	0	0	0	0	0	0	0	0	0	0	0	0	0	0	0	0	0	0	0	0	0	0	0	0	0	0	0	0	0	0	0	0	0	0	0	0	0	0	0	0	0	0	0	0	0	0
a290e016fc247fd460280367e7c6eca9	ASV_00678	0	0	0	0	0	0	0	0	0	0	0	0	0	0	0	0	0	0	0	0	0	0	0	0	0	0	0	0	0	0	0	0	0	0	0	0	0	0	0	0	0	0	0	0	0	0	0	0
70ab323ab9127957d59e18755c568ac4	ASV_00679	0	0	0	0	0	0	0	0	0	0	0	0	0	0	0	0	0	0	0	0	0	0	0	0	0	0	0	0	0	0	0	0	0	0	0	0	0	0	0	0	0	0	0	0	0	0	0	0
ccd3e0f3c15ecd62c9a823d84736ea93	ASV_00680	0	0	0	0	0	0	0	0	0	0	0	0	0	0	0	0	0	0.142592	0	0	0	0	0	0	0	0	0	0	0	0	0	0	0	0	0	0	0	0	0	0	0	0	0	0	0	0	0	0
0b7c2c24b02931387cad3526346555fe	ASV_00681	0	0	0	0	0	0	0	0	0	0	0	0	0	0	0	0	0	0	0	0.141798	0	0	0	0	0	0	0	0	0	0	0	0	0	0	0	0	0	0	0	0	0	0	0	0	0	0	0	0
01b45aaa1e56dd53219c989b09c642d7	ASV_00682	0	0	0	0	0	0	0	0	0	0	0	0	0	0	0	0	0	0	0	0	0	0	0	0	0	0	0	0	0	0	0	0	0	0	0	0	0	0	0	0	0	0	0	0	0	0	0	0
3a2a2bf3d48a14ee0aad07fe734aba12	ASV_00683	0	0	0	0	0	0	0	0	0	0	0	0	0	0	0	0	0	0	0	0	0	0	0	0	0	0	0	0	0	0	0	0	0	0.0583582	0	0	0	0	0	0	0	0	0	0	0	0	0	0
f789a8fe71c95ff4dc3ba5337830dc39	ASV_00684	0	0	0	0	0	0	0	0	0	0	0	0	0	0	0	0.0411711	0	0	0	0	0	0	0	0	0	0	0	0	0	0	0	0	0	0	0	0	0	0	0	0	0	0	0	0	0	0	0	0
771f5024503cde4b9853f3ffe3066401	ASV_00685	0	0	0	0	0	0	0	0	0	0	0	0	0	0	0	0	0	0	0	0	0	0	0	0	0	0	0	0	0	0	0	0	0	0	0	0	0	0	0	0	0	0	0	0	0	0	0	0
9fcf45f69debc20a188d9bbd778575df	ASV_00686	0	0	0	0	0	0	0	0	0	0	0	0	0	0	0	0	0	0	0	0	0	0	0	0	0	0	0.0468765	0	0	0	0	0	0	0	0	0	0	0	0	0	0	0	0	0	0	0	0.00939879	0
34e72269a8c8b0ed3c92fd573dcd1bdb	ASV_00687	0	0	0	0	0	0	0	0	0	0	0	0	0	0	0	0.139524	0	0	0	0	0	0	0	0	0	0	0	0	0	0	0	0	0	0	0	0	0	0	0	0	0	0	0	0	0	0	0	0
a8a8ab57d70506dec897f43f7446578a	ASV_00688	0	0	0	0	0.139179	0	0	0	0	0	0	0	0	0	0	0	0	0	0	0	0	0	0	0	0	0	0	0	0	0	0	0	0	0	0	0	0	0	0	0	0	0	0	0	0	0	0	0
7d8f013ee91226ea523c6c7e2d4bc73f	ASV_00689	0	0	0	0	0	0	0	0	0	0	0	0	0	0	0	0	0	0	0	0	0	0	0	0	0	0	0	0	0	0	0	0	0	0	0	0	0	0	0	0	0	0	0	0	0	0	0	0
4a271bd0cedf762cc7a3f9c79554437b	ASV_00690	0	0	0	0	0	0	0	0	0	0	0	0	0	0	0	0	0	0	0	0	0	0	0	0	0	0	0	0	0	0	0	0	0	0	0	0	0	0	0	0	0	0	0	0	0	0	0	0
24e7c754c7ea07c921eda5ae3132a97a	ASV_00691	0.137987	0	0	0	0	0	0	0	0	0	0	0	0	0	0	0	0	0	0	0	0	0	0	0	0	0	0	0	0	0	0	0	0	0	0	0	0	0	0	0	0	0	0	0	0	0	0	0
27a7b74ab30093951e19ad3802c9de5e	ASV_00692	0	0	0	0	0	0	0	0	0	0	0	0	0	0	0	0	0	0	0	0	0	0	0	0	0	0	0	0	0	0	0	0	0	0	0	0	0	0	0	0	0	0	0	0	0	0	0	0
b6162f4aab355ea86144a34707408a8a	ASV_00693	0.0514069	0	0	0	0	0	0	0	0	0	0	0	0	0	0	0	0	0	0	0	0	0	0	0	0	0	0	0	0	0	0	0	0	0	0	0	0	0	0	0	0	0	0	0	0	0	0	0
0dd3320bf0a728d30de1e34e56fa44ae	ASV_00694	0	0	0	0	0	0	0	0	0	0	0	0	0	0	0	0	0	0	0	0	0	0	0	0	0	0	0	0	0	0	0	0.103032	0	0	0	0	0	0	0	0	0	0	0	0	0	0	0	0
9f896058e7836176e02c4cd045d57c66	ASV_00695	0	0	0	0.136694	0	0	0	0	0	0	0	0	0	0	0	0	0	0	0	0	0	0	0	0	0	0	0	0	0	0	0	0	0	0	0	0	0	0	0	0	0	0	0	0	0	0	0	0
e6cb8cb929797a07d4041910ab6b86ec	ASV_00696	0	0	0	0	0	0	0	0	0	0	0.136658	0	0	0	0	0	0	0	0	0	0	0	0	0	0	0	0	0	0	0	0	0	0	0	0	0	0	0	0	0	0	0	0	0	0	0	0	0
13dc27dadf8b1b56b43e71327da73843	ASV_00697	0	0	0	0	0	0	0	0	0	0	0	0	0	0	0	0	0	0	0	0	0	0	0	0	0	0	0	0	0	0	0	0	0	0	0	0	0	0	0	0	0	0	0	0	0	0	0	0
626f7a440db4ce7d6a23b61fe28fb7ea	ASV_00698	0	0	0	0	0	0	0	0	0	0	0	0	0	0	0	0	0	0	0	0	0	0	0	0	0	0	0	0	0	0	0	0	0	0	0	0	0	0	0	0	0	0	0	0	0	0	0	0
7bfad8090bcf4cfb80a14e5973f5ed0f	ASV_00699	0	0	0	0	0	0	0	0	0	0	0	0	0	0	0	0	0	0	0	0	0	0	0	0	0	0	0	0	0	0	0	0	0	0	0	0	0	0	0	0	0	0	0	0	0	0	0	0
a40ab080530e25e36c11512ce73ea2f1	ASV_00700	0	0	0	0	0	0	0	0	0	0	0	0	0	0	0	0	0	0	0	0	0	0	0	0	0	0	0.0156255	0	0	0	0	0	0	0	0	0	0	0	0	0	0	0	0	0	0.00715896	0.012331	0	0
312c10c186f3a7ef6496d8dbb4156527	ASV_00701	0	0.0229549	0	0	0	0	0	0	0	0	0	0	0	0	0	0	0	0	0	0	0	0	0	0	0	0	0	0	0	0	0	0	0	0	0	0	0	0	0	0	0	0	0	0	0	0	0	0
d35111e1055c20c15947e0eb9a8996f6	ASV_00702	0	0	0	0	0	0	0	0	0	0	0	0	0	0	0	0	0	0	0	0	0	0	0	0	0	0	0	0	0	0	0	0	0	0	0	0	0	0	0.0132544	0	0	0	0	0	0	0	0	0
686cb1a1fe9e0dac882366d24f1b909a	ASV_00703	0	0	0	0	0	0	0	0	0	0	0	0	0	0	0	0	0	0	0	0	0	0	0	0	0	0	0	0	0	0	0	0	0	0	0	0	0	0	0	0	0	0	0	0	0	0	0	0
883081ef83877b0fec70d0f7000900e3	ASV_00704	0	0	0	0	0	0	0	0	0	0	0.133869	0	0	0	0	0	0	0	0	0	0	0	0	0	0	0	0	0	0	0	0	0	0	0	0	0	0	0	0	0	0	0	0	0	0	0	0	0
f5e065038d7a0a7d2cf97a0e36f56614	ASV_00705	0	0	0	0	0	0	0	0	0	0	0	0	0	0	0	0	0	0	0	0	0	0	0	0	0	0	0	0	0	0	0	0	0	0	0	0	0	0	0	0	0	0	0	0	0	0	0	0
79c3665b8595c15d590af4db411a28b7	ASV_00706	0	0	0.133508	0	0	0	0	0	0	0	0	0	0	0	0	0	0	0	0	0	0	0	0	0	0	0	0	0	0	0	0	0	0	0	0	0	0	0	0	0	0	0	0	0	0	0	0	0
6b6140a8156131ef8593190304044e29	ASV_00707	0.132576	0	0	0	0	0	0	0	0	0	0	0	0	0	0	0	0	0	0	0	0	0	0	0	0	0	0	0	0	0	0	0	0	0	0	0	0	0	0	0	0	0	0	0	0	0	0	0
152f35a285955d25dd3d81c08ae09c22	ASV_00708	0	0	0	0	0	0	0	0	0	0	0	0	0	0	0	0	0	0	0	0	0	0	0	0	0	0	0	0	0	0	0	0	0	0	0	0	0	0	0	0	0	0	0	0	0	0	0	0
2556c222c32532adf22b049746f31d98	ASV_00709	0	0	0	0	0	0	0	0	0	0	0	0	0	0	0	0	0	0	0	0	0	0	0	0	0	0	0	0	0	0	0	0	0	0	0	0.131959	0	0	0	0	0	0	0	0	0	0	0	0
1cf61148aaff6b98a097cb1f45aaabeb	ASV_00710	0	0	0	0	0	0	0	0	0	0	0	0	0	0	0	0	0	0	0.0450113	0	0	0	0	0	0	0	0	0	0	0	0	0	0	0	0	0	0	0	0	0	0	0	0	0	0	0	0	0
6566a480389afa0bad13267da4bb6ae5	ASV_00711	0	0	0	0	0	0	0	0	0	0	0	0	0	0	0	0	0	0	0	0	0	0	0	0	0	0	0	0	0	0	0	0	0	0	0	0	0	0	0	0	0	0	0	0	0	0	0	0
51f115cbedfef334613f6df2c2b59c30	ASV_00712	0	0	0	0	0	0	0	0	0	0	0	0	0	0	0	0	0	0	0	0	0	0	0	0	0	0	0	0	0	0	0	0	0	0	0	0	0	0	0	0	0	0	0	0	0	0	0	0
ae0b27802c0e91ab892b79381d7d7382	ASV_00713	0	0	0	0	0	0	0	0	0	0	0	0	0	0	0	0	0	0	0	0	0	0	0	0	0	0	0	0	0	0	0	0	0	0	0	0	0	0	0	0	0	0	0	0	0	0	0	0
0725f54f132f37c38312f1c4a2fab51d	ASV_00714	0	0	0	0	0	0	0	0	0	0	0	0	0	0	0	0	0	0	0	0	0	0	0	0	0	0	0	0	0	0	0	0	0.00823158	0	0	0	0	0	0	0	0	0	0	0	0	0	0	0
835863255cfa46a814dd8c9f87b8fdf9	ASV_00715	0	0	0	0	0	0	0	0	0	0	0	0	0	0	0	0	0	0	0	0	0	0	0	0	0	0	0	0	0	0	0	0	0	0	0	0	0	0	0	0	0	0	0	0	0	0	0	0
ec8a9b24295f3ec6c878b2aaec01eeb4	ASV_00716	0	0	0	0	0	0	0	0	0	0	0	0	0	0	0	0	0	0	0	0	0	0	0	0	0	0	0	0	0	0	0	0	0	0	0	0	0	0	0	0	0	0	0	0	0	0	0	0
1b2dcc1994ba0fba2932da32b086e4b0	ASV_00717	0	0	0	0	0	0	0	0	0	0	0	0	0	0	0	0	0	0	0	0	0	0	0	0	0	0	0	0	0	0	0	0	0	0	0	0	0	0	0	0	0	0	0	0	0	0	0	0
1b9de85a24a0a459c60dd85869b8b5eb	ASV_00718	0	0	0	0	0	0	0	0	0	0	0	0	0	0	0	0	0	0	0	0	0	0	0	0	0	0	0	0	0	0	0	0	0	0	0	0	0	0	0	0	0	0	0	0	0	0	0.0281964	0
87903b5cd901556477ed21eee1f365be	ASV_00719	0	0	0	0	0	0	0	0	0	0	0	0	0	0	0	0	0	0	0	0	0	0	0	0	0	0	0.0062502	0	0	0	0	0.00735943	0	0	0	0	0	0	0.0309269	0	0	0	0	0	0	0	0	0
5ca6238631f444ba42d9499e23ff3882	ASV_00720	0	0	0	0	0	0	0	0	0	0	0.128291	0	0	0	0	0	0	0	0	0	0	0	0	0	0	0	0	0	0	0	0	0	0	0	0	0	0	0	0	0	0	0	0	0	0	0	0	0
47077b5b0b09ae34e3eee37f67a76d98	ASV_00721	0	0	0	0	0	0	0	0	0	0	0	0	0	0	0	0	0	0	0	0	0	0	0	0	0	0	0	0	0	0	0	0	0	0	0	0	0	0	0	0	0	0	0	0	0	0	0	0
76ee6b86499e0b50a6f6a3a304e67e90	ASV_00722	0	0	0	0.12815	0	0	0	0	0	0	0	0	0	0	0	0	0	0	0	0	0	0	0	0	0	0	0	0	0	0	0	0	0	0	0	0	0	0	0	0	0	0	0	0	0	0	0	0
96e58508b41f199b7af08f8a105d67b9	ASV_00723	0	0	0	0.12815	0	0	0	0	0	0	0	0	0	0	0	0	0	0	0	0	0	0	0	0	0	0	0	0	0	0	0	0	0	0	0	0	0	0	0	0	0	0	0	0	0	0	0	0
e428029f4d2f8598c0340f1057038830	ASV_00724	0	0	0	0	0	0	0	0	0	0	0	0	0	0	0	0	0	0	0	0	0	0	0	0	0	0	0	0	0	0	0	0	0	0.0162106	0	0	0	0	0	0	0	0	0	0	0	0	0	0
be4e6c204d3c571eef07162dfbfb0aa3	ASV_00725	0	0	0	0	0	0	0	0	0	0	0	0	0	0	0	0	0	0	0	0	0	0	0	0	0	0	0	0	0	0	0	0	0	0	0	0	0	0	0.0795264	0	0	0	0	0	0	0	0	0
1c57a975904a64f759747c06cdee8a7f	ASV_00726	0	0	0	0	0	0	0	0	0	0	0	0	0	0	0	0	0	0	0	0	0	0	0	0	0	0	0	0	0	0	0	0	0	0	0	0	0	0	0	0	0	0	0	0	0	0	0	0
7e79cc00a32c528c9f7656b3bc426c95	ASV_00727	0	0	0	0	0	0	0	0	0	0.018221	0	0	0	0	0	0	0	0	0	0	0	0	0	0	0	0	0	0	0	0	0	0	0	0	0	0	0	0	0	0	0	0	0	0	0	0	0	0
b45b1a8b141c0688a71bb47eded21799	ASV_00728	0	0	0	0	0	0	0	0	0	0.12451	0	0	0	0	0	0	0	0	0	0	0	0	0	0	0	0	0	0	0	0	0	0	0	0	0	0	0	0	0	0	0	0	0	0	0	0	0	0
fd93a98cbf269f9613f713d17050ab2a	ASV_00729	0	0	0	0	0	0	0	0	0	0	0	0	0	0	0	0	0	0	0	0	0	0	0	0	0	0	0	0	0	0	0	0	0	0	0	0	0	0	0	0	0	0	0	0	0	0	0	0
498fbe7af226d32a7b675137adf915cd	ASV_00730	0	0	0	0	0	0	0	0	0	0	0	0	0	0	0	0	0	0	0	0	0	0	0	0	0	0	0	0	0	0	0	0	0	0	0	0	0	0	0	0	0	0	0	0	0	0	0	0
1cc57e8a5e2e1c1347b65502f4ee8ebd	ASV_00731	0	0	0	0	0	0	0	0	0	0	0	0	0	0	0	0	0	0	0	0	0	0	0	0	0	0	0	0	0	0	0	0	0	0	0	0	0	0	0	0	0	0	0	0	0	0	0	0
838a2338979f7db5bcf46cc6f7b1ed84	ASV_00732	0	0	0	0	0	0	0	0	0	0	0	0	0	0	0	0	0	0	0	0	0	0	0	0	0	0	0	0	0	0	0	0	0	0	0	0	0	0	0	0	0	0	0	0	0	0	0	0
03331bb62aa3f8d8c458a0a8d276c450	ASV_00733	0	0	0	0	0	0	0	0	0	0	0	0	0	0	0	0	0	0	0	0.12307	0	0	0	0	0	0	0	0	0	0	0	0	0	0	0	0	0	0	0	0	0	0	0	0	0	0	0	0
63ab13e240b55fdc54fee929c0cb257c	ASV_00734	0	0	0	0	0	0	0	0	0	0	0	0	0	0	0	0	0	0	0	0.12307	0	0	0	0	0	0	0	0	0	0	0	0	0	0	0	0	0	0	0	0	0	0	0	0	0	0	0	0
58e45a0bd2543dab8b9e5dce35576a33	ASV_00735	0	0	0	0	0	0	0	0	0	0	0	0	0	0	0	0	0	0	0.123031	0	0	0	0	0	0	0	0	0	0	0	0	0	0	0	0	0	0	0	0	0	0	0	0	0	0	0	0	0
88153edbc8555f1e76aec4db641d4053	ASV_00736	0	0	0	0	0	0	0	0	0	0	0	0	0	0	0	0	0	0.122629	0	0	0	0	0	0	0	0	0	0	0	0	0	0	0	0	0	0	0	0	0	0	0	0	0	0	0	0	0	0
89cbbbf326b9a2fd0cd70000f511f595	ASV_00737	0	0	0	0	0	0	0	0	0	0	0	0	0	0	0	0	0	0	0	0	0	0	0	0	0	0	0	0	0.00584163	0	0	0	0	0	0	0	0	0	0	0	0	0	0	0	0	0	0	0
beeaa16931963315934f75a13c275a80	ASV_00738	0	0	0	0	0	0	0	0	0	0	0	0	0	0	0	0	0	0	0	0	0	0	0	0	0	0	0	0	0	0	0	0	0	0	0	0	0	0	0	0	0	0	0	0	0	0	0	0
e3f3261c205229a35652d702d0b60e7f	ASV_00739	0	0	0	0	0	0	0	0	0	0	0	0	0	0	0	0	0	0	0	0	0	0	0	0	0	0	0	0	0	0	0	0	0	0	0	0	0	0	0	0	0	0	0	0	0	0	0	0
8d0eb4fc00057556ed6678cb18c2aacc	ASV_00740	0	0	0	0	0	0	0	0	0	0.121473	0	0	0	0	0	0	0	0	0	0	0	0	0	0	0	0	0	0	0	0	0	0	0	0	0	0	0	0	0	0	0	0	0	0	0	0	0	0
ff2ea23a69e0954a62ab2963bcfe2037	ASV_00741	0	0	0	0	0	0	0	0	0	0	0	0	0	0	0	0	0	0	0	0	0	0	0	0	0	0	0	0	0	0	0	0	0	0	0	0	0	0	0	0	0	0	0	0	0	0	0	0
9d8fe5b2e5bdc3c7e8716eb747b229b0	ASV_00742	0	0	0	0	0	0	0	0	0	0	0	0	0	0	0	0	0	0	0	0	0	0	0	0	0	0	0	0	0	0	0	0	0	0	0	0	0	0	0	0	0	0	0	0	0	0	0	0
c518753e036a7f0aff45cf7fdec1774e	ASV_00743	0	0	0	0	0	0	0	0	0	0	0	0	0	0	0	0	0	0	0	0	0	0	0	0	0	0	0	0	0	0	0	0	0	0	0	0	0	0	0	0	0	0	0	0	0	0	0	0
fab3b0923b39921470f69a37fc03aaba	ASV_00744	0	0	0	0.119607	0	0	0	0	0	0	0	0	0	0	0	0	0	0	0	0	0	0	0	0	0	0	0	0	0	0	0	0	0	0	0	0	0	0	0	0	0	0	0	0	0	0	0	0
e25ef02b898a47a08e0c07869bfbde76	ASV_00745	0	0	0	0	0	0	0	0	0	0	0	0	0	0.119543	0	0	0	0	0	0	0	0	0	0	0	0	0	0	0	0	0	0	0	0	0	0	0	0	0	0	0	0	0	0	0	0	0	0
32907a2c1b03723f1992ed6e1cb9bba2	ASV_00746	0	0	0	0	0	0	0	0	0	0	0	0	0	0	0	0	0	0	0	0	0	0	0	0	0	0	0	0	0	0	0	0	0	0	0	0	0	0	0	0	0	0	0	0	0	0	0	0
b3ea59167f7d82e9c5894c5d6f73e9ba	ASV_00747	0	0	0	0	0	0	0	0	0	0	0	0	0	0	0	0	0	0	0	0	0	0	0	0	0	0	0	0	0	0	0	0	0	0	0	0	0	0	0	0	0	0	0	0	0	0	0	0
072213adf5c629262c8422ca95b132f4	ASV_00748	0	0	0	0	0	0	0	0	0	0	0	0	0	0	0	0	0	0	0	0	0	0	0	0	0	0	0	0	0	0	0	0	0	0	0	0	0	0	0	0	0	0	0	0	0	0	0	0
3253d4a42a43132a2c91ae711c796877	ASV_00749	0	0	0	0	0	0	0	0	0	0	0	0	0	0	0	0	0	0	0	0	0	0	0	0	0	0	0	0	0	0	0	0	0.019207	0	0	0	0.01353	0	0	0	0	0	0	0	0	0	0	0
9e3aa05a6c8993a1d1e05e9a00bd165b	ASV_00750	0	0	0	0	0	0	0	0	0	0.118437	0	0	0	0	0	0	0	0	0	0	0	0	0	0	0	0	0	0	0	0	0	0	0	0	0	0	0	0	0	0	0	0	0	0	0	0	0	0
e5f45158c9ef96a9eb278f32307cb69b	ASV_00751	0	0	0	0	0	0	0	0	0	0	0	0	0	0	0	0	0	0	0	0	0	0	0	0	0	0.0317756	0	0	0	0	0	0	0	0	0	0	0	0	0	0	0	0	0	0	0	0	0	0
028f717faa223534ce216f6da408deb7	ASV_00752	0	0	0	0	0	0	0	0	0	0	0	0	0	0	0	0	0	0	0	0	0	0	0	0	0	0	0	0	0	0	0	0.0551958	0	0	0.030176	0	0	0	0	0	0	0	0	0	0	0	0	0
87538c7ff9365773d4bfadcf0a321db9	ASV_00753	0	0	0	0	0	0	0	0	0	0	0	0	0	0	0	0	0	0	0	0	0	0	0	0	0	0	0	0	0	0	0	0	0	0	0	0	0	0	0	0	0	0	0	0	0	0	0	0
1f2e40a9e12c5736fb3d98fe541cbece	ASV_00754	0	0	0	0	0	0	0	0	0	0	0	0	0	0	0	0	0	0	0	0	0	0	0	0	0	0	0	0	0	0	0	0	0	0	0	0	0	0	0	0	0	0	0	0	0	0	0	0
94853e3b6153a74964211c6742d609e1	ASV_00755	0	0	0	0	0	0.035979	0	0	0	0	0	0	0	0	0	0	0	0	0	0	0	0	0	0	0	0	0	0	0	0	0	0	0	0	0	0	0	0	0	0	0	0	0	0	0	0	0	0
349fcd1b9e60d2df21181cb1c2f06583	ASV_00756	0	0	0	0	0	0	0	0	0	0	0	0	0	0	0	0	0	0	0	0	0	0	0	0	0	0	0	0	0	0	0	0	0	0	0	0	0	0	0	0	0	0	0	0	0	0	0	0
a41f3dcc45f56f7c18a0bfa614bf18ab	ASV_00757	0	0	0	0	0	0	0	0	0	0	0	0	0	0	0	0.116651	0	0	0	0	0	0	0	0	0	0	0	0	0	0	0	0	0	0	0	0	0	0	0	0	0	0	0	0	0	0	0	0
25126e50d7111055a2af3690d423d5ea	ASV_00758	0	0	0	0	0	0	0	0	0	0	0	0	0	0	0	0	0	0	0	0	0	0	0	0	0	0	0	0	0	0	0	0	0	0	0	0	0	0	0	0	0	0	0	0	0	0	0	0
0121d3b5bd4bcd2dafde7a00f91a6ef2	ASV_00759	0	0	0	0	0	0	0	0	0	0	0	0	0	0	0	0	0	0	0	0	0	0	0	0	0	0	0	0	0	0	0	0	0	0	0	0	0	0	0	0	0	0	0	0	0	0	0	0
37969f36fe0e9ae6642281cfb70d290c	ASV_00760	0	0	0	0	0	0	0	0	0	0	0	0	0	0	0	0	0	0	0	0	0	0	0	0	0	0	0	0	0	0	0	0	0	0	0	0	0	0	0	0	0	0	0	0	0	0	0	0
c7018a315438ffc532b4ecb2c4a88724	ASV_00761	0	0	0	0	0	0	0	0	0	0	0	0	0	0	0	0	0	0.114074	0	0	0	0	0	0	0	0	0	0	0	0	0	0	0	0	0	0	0	0	0	0	0	0	0	0	0	0	0	0
8f9b36167f17ccb3f942fe27b5162aa0	ASV_00762	0	0	0.0847262	0	0	0.0287832	0	0	0	0	0	0	0	0	0	0	0	0	0	0	0	0	0	0	0	0	0	0	0	0	0	0	0	0	0	0	0	0	0	0	0	0	0	0	0	0	0	0
9167969157b2a88369613b37c5ee7311	ASV_00763	0	0	0	0	0	0	0	0	0	0	0	0	0	0	0	0	0	0	0	0	0	0	0	0	0	0	0	0	0	0	0	0	0	0	0	0	0	0	0	0	0	0	0	0	0	0	0	0
df58fdc8959862b6c1715d9fee083ea7	ASV_00764	0	0	0	0	0	0	0	0	0	0	0	0	0	0	0	0	0	0	0	0	0	0	0	0	0	0	0	0	0	0	0	0	0	0	0	0	0	0	0	0	0	0	0	0	0	0	0	0
5adbf9cc95156cb77d71fc6a2c14dd35	ASV_00765	0	0	0	0	0	0	0	0	0	0	0	0	0	0	0	0	0	0	0	0	0	0	0	0	0	0	0	0	0	0	0	0	0	0	0	0	0	0	0	0	0	0	0	0	0	0	0	0
033390fc21cbbd77989aec8fcc638467	ASV_00766	0	0	0	0	0	0	0	0	0	0	0	0	0	0	0	0	0	0	0	0	0	0	0	0	0	0	0	0	0	0	0	0	0	0	0	0	0	0	0	0	0	0	0	0	0	0	0	0
d0c99c417904c68950fb6874f6e32a4d	ASV_00767	0	0	0	0	0	0	0	0	0	0	0	0	0	0	0	0	0	0.111222	0	0	0	0	0	0	0	0	0	0	0	0	0	0	0	0	0	0	0	0	0	0	0	0	0	0	0	0	0	0
e4c498412744d35fbabd9fb5e48c99fb	ASV_00768	0	0	0	0	0	0	0	0	0	0	0	0	0	0	0	0	0	0	0	0	0	0	0	0	0	0	0	0	0	0	0	0	0	0	0	0	0	0	0	0	0	0	0	0	0	0	0	0
a7a9c6b66cb0c54d47f4d6b3dac441d4	ASV_00769	0	0	0	0	0	0	0	0	0	0	0	0	0	0	0	0	0	0	0	0	0	0	0	0	0	0	0	0	0	0	0	0	0	0	0	0	0	0	0	0	0	0	0	0	0	0	0	0
78c5a6d02939173e79ee2f569d79e7dd	ASV_00770	0	0	0	0	0	0	0	0	0	0	0	0	0	0	0	0	0	0	0	0	0	0	0	0	0	0	0	0	0	0	0	0	0	0	0	0	0	0	0	0	0	0	0	0	0	0	0	0
f57e26c3dc5ad2383ba952ac7d09103a	ASV_00771	0	0	0	0	0	0	0	0	0	0	0	0	0	0	0	0	0	0	0	0	0	0	0	0	0	0	0	0	0	0	0	0	0	0	0	0	0	0	0	0	0	0	0	0	0	0	0	0
cd6e0c57660c02c27ae1483cfcdb74cb	ASV_00772	0	0	0	0	0	0	0	0	0	0	0	0	0	0	0	0	0	0	0	0	0	0	0	0	0	0	0	0	0	0	0	0	0	0	0	0	0	0	0	0	0	0	0	0	0	0	0	0
9b4c74da7f6662d1f8faef9b435cf22d	ASV_00773	0	0	0	0	0	0	0	0	0	0	0	0	0	0	0	0	0	0	0	0	0	0	0	0	0	0	0	0	0	0	0	0	0	0	0	0	0	0	0	0	0	0	0	0	0	0	0	0
b77af091e1731e8e1fd4350ba747166c	ASV_00774	0	0	0	0	0	0	0	0	0	0	0	0	0	0	0	0	0	0	0	0	0	0	0	0	0	0	0	0	0	0	0	0	0	0	0	0	0	0	0	0	0	0	0	0	0	0	0	0
0d96817b5a625ffe47accf9d90e5d498	ASV_00775	0	0	0	0	0	0	0	0	0	0	0	0	0	0	0	0	0	0	0	0	0	0	0	0	0	0	0	0	0	0	0	0	0	0	0	0	0	0	0	0	0	0	0	0	0	0	0	0
643570ab93acea0ca9599e61cefecda3	ASV_00776	0	0	0	0	0	0	0	0	0	0	0	0	0	0	0	0	0	0.10837	0	0	0	0	0	0	0	0	0	0	0	0	0	0	0	0	0	0	0	0	0	0	0	0	0	0	0	0	0	0
0f5d3077cb447220cfc11ead574b6a1c	ASV_00777	0	0	0	0	0	0	0	0	0	0	0.0697233	0	0	0	0	0	0	0	0	0	0	0	0	0	0	0	0	0	0	0	0	0	0	0	0	0	0	0	0	0	0	0	0	0	0	0	0	0
3ab13812be20dda9797e74b12548d2a2	ASV_00778	0	0	0	0	0	0	0	0	0	0	0	0	0	0	0	0	0	0.0285185	0	0	0	0	0	0	0	0	0	0	0	0	0	0	0	0	0	0	0	0	0	0	0	0	0	0	0	0	0	0
fd086c04d355dec593085d088dbad31d	ASV_00779	0	0	0	0	0	0	0	0	0	0	0	0	0	0	0	0	0	0	0	0	0	0	0	0	0	0	0	0	0	0	0	0	0	0	0	0	0	0	0	0	0	0	0	0	0	0	0	0
9b8c7dc6ff2412d7c0f4cbda1b1205a4	ASV_00780	0	0	0	0	0	0	0	0	0	0	0	0	0	0	0	0	0	0	0	0	0	0	0	0	0	0	0	0	0	0	0	0	0	0	0	0	0	0	0	0	0	0	0	0	0	0	0	0
58af06909bc9c22804ff42ffcc05bbcc	ASV_00781	0	0	0	0	0	0	0	0	0	0	0	0	0	0	0	0	0	0	0	0	0	0	0	0	0	0	0	0	0	0	0	0.0220783	0	0	0	0	0	0	0	0	0	0	0	0	0	0	0	0
a86e011a051cb659cbc61b2d791b40cf	ASV_00782	0	0	0	0	0	0	0	0	0	0	0	0	0	0	0	0	0	0	0	0	0	0	0	0	0	0	0	0	0	0	0	0	0	0	0	0	0	0	0	0	0	0	0	0	0	0	0	0
53c152c138af9582c625eabb890bfa2f	ASV_00783	0	0	0	0	0	0	0	0	0	0	0	0	0	0	0	0	0	0	0	0	0	0	0	0	0	0	0	0	0	0	0	0	0	0	0	0	0	0	0	0	0	0	0	0	0	0	0	0.00697918
57fccb406d4ebd294f9bcb3126b0b410	ASV_00784	0	0	0	0	0	0	0	0	0	0	0	0	0	0	0	0	0	0	0	0	0	0	0	0	0	0	0	0	0	0	0	0	0	0	0	0	0	0	0	0	0	0	0	0	0	0	0	0
3d2d9e908f7b963412e7354baaff00a0	ASV_00785	0	0	0	0	0	0	0	0	0	0	0	0	0	0.106549	0	0	0	0	0	0	0	0	0	0	0	0	0	0	0	0	0	0	0	0	0	0	0	0	0	0	0	0	0	0	0	0	0	0
aa2542ccf45774e3a4932ee3dfab01e6	ASV_00786	0	0	0	0	0	0	0	0	0	0	0	0	0	0	0	0	0	0	0	0	0	0	0	0	0	0	0	0	0	0	0	0	0	0	0	0	0	0	0	0	0	0	0	0	0	0	0	0
95b3edf240ecdd10f11ccaa72e0406da	ASV_00787	0	0	0	0	0	0	0	0	0	0	0	0	0	0	0	0	0	0	0	0	0	0	0	0	0	0	0	0	0	0	0	0	0	0	0	0	0	0	0	0	0	0	0	0	0	0	0	0
b3f18eb3f19aae9f43fde5c055807031	ASV_00788	0	0	0	0	0	0	0	0	0	0	0	0	0	0	0	0	0	0	0	0	0	0	0	0	0	0	0	0	0	0	0	0	0	0	0	0	0	0	0	0	0	0	0	0	0	0	0	0
474e5e77148e87b40bfc60edff20d11a	ASV_00789	0.021645	0	0	0	0	0	0	0	0	0	0	0	0	0.0467775	0	0	0	0	0	0	0	0	0	0	0	0	0	0	0	0	0	0	0	0	0	0	0	0	0	0	0	0	0	0	0	0	0	0
f238a57764af0de79d16934268470b4c	ASV_00790	0	0	0	0	0	0	0	0	0	0	0	0	0	0	0	0	0	0	0	0	0	0	0	0	0	0	0	0	0	0	0	0	0	0	0	0	0	0	0	0	0	0	0	0	0	0	0	0
e773548dc9234a27b9f19f4724e74a22	ASV_00791	0	0	0	0	0	0	0	0	0	0	0	0	0	0	0	0	0	0	0	0	0	0	0	0	0	0	0	0	0	0	0	0	0	0	0	0	0	0	0	0	0	0	0	0	0	0	0	0
2ffcc6dc2db9ed4007e60cfba2152b63	ASV_00792	0	0	0	0	0	0	0	0	0	0	0	0	0	0	0	0	0	0	0	0	0	0	0	0	0	0	0	0	0	0	0	0	0	0	0	0	0	0	0	0	0	0	0	0	0	0	0	0
9590d807dc2976e5002d54a1aee8cc40	ASV_00793	0	0	0	0	0	0	0	0	0	0	0	0	0	0	0	0	0	0	0	0	0	0	0	0	0	0	0.0218757	0	0	0	0	0	0	0	0	0	0	0	0	0	0	0	0	0	0	0	0	0
85cf27b4b7e7b02b7f417e9f830bfdcf	ASV_00794	0	0	0	0	0	0	0	0	0	0	0	0	0	0	0	0	0	0	0	0	0	0	0	0	0	0	0	0	0	0	0	0	0	0	0	0	0	0	0	0	0	0	0	0	0	0	0	0
4c86d129f62f47bae0485637cdf444ab	ASV_00795	0	0	0	0	0	0	0	0	0	0	0	0	0	0	0	0	0	0	0	0	0.104646	0	0	0	0	0	0	0	0	0	0	0	0	0	0	0	0	0	0	0	0	0	0	0	0	0	0	0
2188e236f8c5a5461e76d2432aeb2b99	ASV_00796	0	0	0	0	0	0	0	0	0	0	0	0	0	0	0	0	0	0	0	0	0	0	0	0	0	0	0	0	0	0	0	0	0	0	0	0	0	0	0	0	0	0	0	0	0	0	0	0
5e0c52f1d3a1c8dfc940eb1f25fc660b	ASV_00797	0	0	0	0	0.104384	0	0	0	0	0	0	0	0	0	0	0	0	0	0	0	0	0	0	0	0	0	0	0	0	0	0	0	0	0	0	0	0	0	0	0	0	0	0	0	0	0	0	0
4110c0cdc7cad6ebc79bcb179d1d465b	ASV_00798	0	0	0	0	0	0	0	0	0	0	0	0	0	0	0	0	0	0	0	0	0	0	0	0	0	0	0	0	0	0	0	0	0	0	0.0201174	0	0	0	0	0	0	0	0	0	0	0	0	0
5c075ca80b833134a55c71fb2c1f58a4	ASV_00799	0	0	0	0	0	0	0	0	0	0	0	0	0	0	0	0	0	0	0	0	0	0	0	0	0	0.0249665	0	0	0	0	0	0	0	0	0	0	0	0	0	0	0	0	0.0113279	0	0	0	0	0
ae6cbed7b8e0de450c007e815ceae4ff	ASV_00800	0	0	0	0	0	0	0	0	0	0	0	0	0	0	0	0	0	0	0	0	0	0	0	0	0	0	0	0	0	0	0	0	0.104267	0	0	0	0	0	0	0	0	0	0	0	0	0	0	0
46ff5d205cbd860a9cc97446e5094442	ASV_00801	0	0	0	0	0	0	0	0	0	0	0	0	0	0	0	0	0	0	0	0	0	0	0	0	0	0	0	0	0	0	0	0	0	0	0	0	0	0	0	0	0	0	0	0	0	0	0	0
ee1314430916b75d58dbebfe2583974d	ASV_00802	0	0	0	0	0	0	0	0	0	0	0	0	0	0	0	0	0	0	0	0	0	0	0	0	0	0	0	0	0	0	0	0	0	0	0	0	0	0	0	0	0	0	0	0	0	0	0	0
90a922b959decfbcba6036add5a5aba9	ASV_00803	0	0	0	0	0	0	0	0	0	0	0.103191	0	0	0	0	0	0	0	0	0	0	0	0	0	0	0	0	0	0	0	0	0	0	0	0	0	0	0	0	0	0	0	0	0	0	0	0	0
d34f8d51a7ac52fc78c0e09140773f9b	ASV_00804	0	0	0	0	0	0	0	0	0	0	0	0	0	0	0	0	0	0	0	0	0	0	0	0	0	0	0	0	0	0	0	0	0	0	0	0	0	0	0	0	0	0	0	0	0	0	0	0
b79c22cd51b1aa7b89681b313bb98a09	ASV_00805	0	0	0	0.0427168	0	0	0	0	0	0	0	0	0	0	0	0	0	0	0.060015	0	0	0	0	0	0	0	0	0	0	0	0	0	0	0	0	0	0	0	0	0	0	0	0	0	0	0	0	0
dabbc7ec600f10e6769fcf242e776956	ASV_00806	0	0	0	0	0	0	0	0	0	0	0	0	0	0	0	0	0	0	0	0	0	0	0	0	0	0	0	0	0	0	0	0	0	0	0.0100587	0	0	0	0	0	0	0	0	0	0	0	0	0
1a6b878e93b1a9324c1672ab71ffd119	ASV_00807	0	0	0	0.10252	0	0	0	0	0	0	0	0	0	0	0	0	0	0	0	0	0	0	0	0	0	0	0	0	0	0	0	0	0	0	0	0	0	0	0	0	0	0	0	0	0	0	0	0
6215c475864ca5e84a48e5454b10e9ae	ASV_00808	0	0	0	0	0	0	0	0	0	0	0	0	0	0	0.102338	0	0	0	0	0	0	0	0	0	0	0	0	0	0	0	0	0	0	0	0	0	0	0	0	0	0	0	0	0	0	0	0	0
03434872a1fa4ac4500bae769311a9de	ASV_00809	0	0	0	0	0	0	0	0	0	0	0	0	0	0	0	0	0	0	0	0	0	0	0	0	0	0	0	0	0	0	0	0	0	0	0	0	0	0	0	0	0	0	0	0	0	0	0	0
0c12dbbc62497fec0d6955a4550d4288	ASV_00810	0	0	0	0	0	0	0	0	0	0	0	0	0	0	0	0	0	0	0	0	0	0	0	0	0	0	0	0	0	0	0	0	0	0	0	0	0.00676498	0	0	0	0	0	0	0	0	0	0	0
86b1c069b42e0fa63f0f279d26766fa8	ASV_00811	0	0	0	0	0	0	0	0	0	0	0	0	0	0	0	0	0	0	0	0	0	0	0	0	0	0	0	0	0	0	0	0	0	0	0	0	0	0	0	0	0	0	0	0	0	0	0	0
e63c8b60abf14d6cac9985eb0462bb06	ASV_00812	0	0	0	0	0	0	0	0	0	0	0	0	0	0	0	0	0	0	0	0	0	0	0	0	0	0	0	0	0	0	0	0	0	0	0	0	0	0	0	0	0	0	0	0	0	0	0	0
8285a4f4ed565bdc449bee10863168ff	ASV_00813	0	0	0	0	0	0	0	0	0	0	0	0	0	0.101351	0	0	0	0	0	0	0	0	0	0	0	0	0	0	0	0	0	0	0	0	0	0	0	0	0	0	0	0	0	0	0	0	0	0
19579b24c7d2d08afe5ac26e1d322b44	ASV_00814	0	0	0	0	0	0	0	0	0	0	0	0	0	0	0	0	0	0	0	0	0	0	0	0	0	0	0	0	0	0	0	0	0	0	0	0	0	0	0	0	0	0	0	0	0	0	0	0
003417413433d86ced3e265e47768196	ASV_00815	0	0	0	0	0	0	0	0	0	0	0	0	0	0	0	0	0	0	0	0	0	0	0	0	0	0	0	0	0	0	0	0	0	0	0	0	0	0	0	0	0	0	0	0	0	0	0	0
f393270a5e653507a716d12341bb9dbe	ASV_00816	0	0	0	0	0	0	0	0	0	0	0	0	0	0	0	0	0	0	0	0	0	0	0	0	0	0	0	0	0	0	0	0	0	0	0	0	0	0	0	0	0	0	0	0	0	0	0	0
868f2afefbb37bd914bc7bfb7371d3cb	ASV_00817	0	0	0	0	0	0	0	0	0	0	0	0	0	0	0	0	0	0	0	0	0	0	0	0	0	0	0	0	0	0	0	0	0	0	0	0	0	0	0	0	0	0	0	0	0	0	0	0
ecc5397a2c374500fdad3a45feea9d43	ASV_00818	0	0	0.0641865	0	0	0	0	0	0	0	0	0	0	0	0	0	0	0	0	0	0	0	0	0	0	0	0	0	0	0	0	0	0	0	0	0	0	0	0	0	0	0	0	0	0	0	0	0
49ac90d7838505e1932167e8f79d2907	ASV_00819	0	0	0	0	0	0	0	0	0	0	0	0	0	0	0	0	0	0	0	0	0	0	0	0	0	0	0	0	0	0	0	0	0	0	0	0	0	0	0	0	0	0	0	0	0	0	0	0
bf4fe285ceb28b9935e84cb248b5f11e	ASV_00820	0	0	0	0	0	0	0	0	0	0	0	0	0	0	0	0	0	0	0	0	0	0	0	0	0	0	0	0	0	0	0	0	0	0	0	0	0	0	0	0	0	0	0	0	0	0	0	0
cc2271fe259ca9cc8311597932c53698	ASV_00821	0	0	0	0	0	0	0	0	0	0	0	0	0	0	0	0	0	0	0	0	0	0	0	0	0	0	0	0	0	0	0	0	0	0	0	0	0	0	0	0	0	0	0	0	0	0	0	0
e6fdb01fff6ac9c124272e42ba142aed	ASV_00822	0	0	0	0	0	0	0	0	0	0	0	0	0	0	0	0	0	0	0	0	0	0	0	0	0	0	0	0	0	0	0	0	0	0	0	0	0	0	0	0	0	0	0	0	0	0	0	0
030288dd7b9823927bc609803b1848c3	ASV_00823	0	0	0	0	0	0	0	0	0	0	0	0	0	0	0	0	0	0	0	0	0	0	0	0	0	0	0	0	0	0	0	0	0	0	0	0	0	0	0	0	0	0	0	0	0	0	0	0
3d511fb04eab4791041edecf3226b3e3	ASV_00824	0	0	0	0	0	0	0	0	0	0	0	0	0	0	0	0	0	0	0	0	0	0	0	0	0	0	0	0	0	0	0	0	0	0	0	0	0	0	0	0	0	0	0	0	0	0	0	0
899ba1fb8f1e812cbca5bc60d91c5044	ASV_00825	0	0	0	0	0	0	0	0	0	0	0	0	0	0	0	0	0	0	0	0	0	0	0	0	0	0	0	0	0	0	0	0	0	0	0	0	0	0	0	0	0	0	0	0	0	0	0	0
27ee9fb5c5c86faf34a2ea488c1d437f	ASV_00826	0	0	0	0	0	0	0	0	0	0	0	0	0	0	0	0	0	0	0	0	0	0	0	0	0	0	0	0	0	0	0	0	0	0	0	0	0	0	0	0	0	0	0	0	0	0	0	0
bd4fd88addbd988c37eaff0342e7e48a	ASV_00827	0	0	0	0	0	0	0	0	0	0	0	0	0	0	0	0	0	0	0	0	0	0	0	0	0	0	0	0	0	0	0	0	0	0	0	0	0	0	0	0	0	0	0	0	0	0	0	0
f69796a6c7aca7bced20dee6cadf6b01	ASV_00828	0	0	0	0	0	0	0	0	0	0	0	0	0	0	0	0	0	0	0	0	0	0	0	0	0	0	0	0	0	0	0	0	0	0	0	0	0	0	0	0	0	0	0	0	0	0	0	0
943e7c00ce3c20ffd8bd311fe142fb45	ASV_00829	0	0	0	0	0	0	0	0	0	0	0	0	0	0	0	0	0	0	0	0	0	0	0	0	0	0	0	0	0	0	0	0	0	0	0	0	0	0	0	0	0	0	0	0	0	0	0	0
ea6b953f4b721bd2709f569f4f769404	ASV_00830	0	0	0	0	0	0	0	0	0	0	0	0	0	0	0	0	0	0	0	0	0	0	0	0	0	0	0	0	0	0	0	0	0	0	0	0	0	0	0	0	0	0	0	0	0	0	0	0
ded19f61f5f6a080f80db255e307bf26	ASV_00831	0	0	0	0	0	0	0	0	0	0	0	0	0	0	0	0	0	0	0	0	0	0	0	0	0	0	0	0	0	0	0	0	0	0	0	0	0	0	0	0	0	0	0	0	0	0	0	0
4e326a987484db2e1765e238d21aa828	ASV_00832	0	0	0	0	0	0	0	0	0	0	0	0	0	0	0	0	0	0	0	0	0	0	0	0	0	0	0	0	0	0	0	0	0	0	0	0	0	0	0	0	0	0	0	0	0	0	0	0
8b423712f93eb132d651f7401bd18371	ASV_00833	0	0	0	0	0	0	0	0	0	0	0	0	0	0	0	0	0	0	0	0	0	0	0	0	0	0	0	0	0	0	0	0	0	0	0	0	0	0	0	0	0	0	0	0	0	0	0	0
3851f765589eb8a73aaead93601d24d8	ASV_00834	0	0	0	0	0	0	0	0	0	0	0	0	0	0	0	0	0	0	0	0	0	0	0	0	0	0	0	0	0	0	0	0	0	0	0	0	0	0	0	0	0	0	0	0	0	0	0	0
34002a4f4188c4ef87851c72aa568efa	ASV_00835	0	0	0	0	0	0	0	0	0	0	0	0	0	0	0	0	0	0	0	0	0	0	0	0.0381231	0	0.0590118	0	0	0	0	0	0	0	0	0	0	0	0	0	0	0	0	0	0	0	0	0	0
ee93b9f325710c65bdbfd39f108f68b0	ASV_00836	0	0	0	0	0	0	0	0	0	0	0	0	0	0	0	0	0	0	0	0	0	0	0	0	0	0	0	0	0	0	0	0	0	0	0	0	0	0	0	0	0	0	0	0	0	0	0	0
f9f941329b1307acb62ae8229bdb1283	ASV_00837	0	0	0	0	0	0	0	0	0	0	0	0	0	0	0	0	0	0	0	0.0615352	0	0	0	0	0	0	0	0	0	0	0	0	0	0	0	0	0	0	0	0	0	0	0	0	0	0	0	0
c8649dabdc2db8e0237f7007de572d4d	ASV_00838	0	0	0	0	0	0	0	0	0	0	0	0	0	0.0961538	0	0	0	0	0	0	0	0	0	0	0	0	0	0	0	0	0	0	0	0	0	0	0	0	0	0	0	0	0	0	0	0	0	0
651ee849d18a989ee1b98a2d7be771fe	ASV_00839	0	0	0	0	0	0	0	0	0	0	0	0	0	0	0	0	0	0	0	0	0	0	0	0	0	0	0	0	0	0	0	0	0	0	0	0	0	0	0	0	0	0	0	0	0	0	0	0
297b775a3d06e594ec0f8dda0682eea9	ASV_00840	0	0	0	0	0	0	0	0	0	0	0	0	0	0	0	0	0	0	0	0	0	0	0	0	0	0	0	0	0	0	0	0	0	0	0	0	0	0	0	0	0	0	0	0	0	0	0	0
ffbc29f76e7e9fbb1b8975389838fad3	ASV_00841	0	0	0	0	0	0.0287832	0	0	0	0	0	0	0	0	0	0	0	0	0	0	0	0	0	0	0	0	0	0	0	0	0	0	0	0	0	0	0	0	0	0	0	0	0	0	0	0	0	0
77201c24976b745a971cd61583860e48	ASV_00842	0	0	0	0	0	0	0	0	0	0	0	0	0	0	0	0	0	0	0	0	0	0	0	0	0	0	0	0	0	0	0	0	0	0	0	0	0	0	0	0	0	0	0	0	0	0	0	0
c39e4983a868564c4ec8f8a34f97e7f3	ASV_00843	0	0	0	0	0	0	0	0	0	0	0	0	0	0	0	0	0	0	0	0	0	0	0	0	0	0	0.0062502	0	0	0	0	0	0	0	0	0	0	0	0	0	0	0	0	0	0	0	0	0
d578dcc999c1e96dce46421b4ed35ea4	ASV_00844	0	0	0	0	0	0	0	0	0	0	0	0	0	0	0	0	0	0	0	0	0	0	0	0	0	0	0	0	0	0	0	0	0	0	0	0	0	0	0	0	0	0	0	0	0	0	0	0
d1933f5d42fef0883c46d58959b47471	ASV_00845	0	0	0	0.0939769	0	0	0	0	0	0	0	0	0	0	0	0	0	0	0	0	0	0	0	0	0	0	0	0	0	0	0	0	0	0	0	0	0	0	0	0	0	0	0	0	0	0	0	0
a5e711815f0a108fdf5cd0a28b3a2fd7	ASV_00846	0	0	0	0.0939769	0	0	0	0	0	0	0	0	0	0	0	0	0	0	0	0	0	0	0	0	0	0	0	0	0	0	0	0	0	0	0	0	0	0	0	0	0	0	0	0	0	0	0	0
7caa9f0e120956bb19ee56064884588b	ASV_00847	0	0	0	0	0	0	0	0	0	0	0	0	0	0	0	0	0	0	0	0	0	0	0	0	0	0	0	0	0	0	0	0	0	0	0	0	0	0	0	0	0	0	0	0	0	0	0	0
0c3625111e38c2a0d514b22535117d44	ASV_00848	0	0	0	0	0	0	0	0	0	0	0	0	0	0	0	0	0	0	0	0	0	0	0	0	0	0	0	0	0	0	0	0	0	0	0	0	0	0	0	0	0	0	0	0	0	0	0	0
f3affe9fa597c4e147ac90f125715fd1	ASV_00849	0	0	0	0	0	0	0	0	0	0	0	0	0	0	0	0	0	0	0	0	0	0	0	0	0	0	0	0	0	0	0	0	0	0	0	0	0	0	0	0	0	0	0	0	0	0	0	0
b21562db94ec51ffa1dedfef7aac9001	ASV_00850	0	0	0	0	0	0	0	0	0	0	0	0	0	0	0	0	0	0	0	0	0	0	0	0	0	0	0	0	0	0	0	0	0	0	0	0	0	0	0	0	0	0	0	0	0	0	0	0
4f7e321e8850bdd48306ad806a15d66c	ASV_00851	0	0	0	0	0	0	0	0	0	0	0	0	0	0	0	0	0	0	0	0	0	0	0	0	0	0	0	0	0	0	0	0	0	0	0	0	0	0	0	0	0	0	0	0	0	0	0	0
87177369365870b07053ea935decb623	ASV_00852	0	0	0	0	0	0	0	0	0	0	0	0	0	0	0	0	0	0	0.0930233	0	0	0	0	0	0	0	0	0	0	0	0	0	0	0	0	0	0	0	0	0	0	0	0	0	0	0	0	0
1aa6d10e3a3a3b4c0d5ddcf90a30cb91	ASV_00853	0	0	0	0	0	0	0	0	0	0	0	0	0	0	0	0	0	0	0	0	0	0	0	0	0	0	0	0	0	0	0	0	0	0	0	0	0	0	0	0	0	0	0	0	0	0	0	0
5c3f4f698178146003fd28232e87d206	ASV_00854	0	0	0	0	0	0	0	0	0	0	0	0	0	0	0	0	0	0	0	0	0	0	0	0	0	0	0	0	0	0	0	0	0	0	0	0	0	0	0	0	0	0	0	0	0	0	0	0
a2eacd1c16e6041eb761c81b352c2284	ASV_00855	0	0	0	0	0	0	0	0	0	0	0	0	0	0	0	0	0	0	0	0	0	0	0	0	0	0	0	0	0	0	0	0	0	0	0	0	0	0	0	0	0	0	0	0	0	0.0164413	0.0125317	0
7e15020b5cd214a0227eb295b45c1b81	ASV_00856	0	0	0	0	0	0	0	0	0	0	0	0	0	0	0	0	0	0	0	0	0	0	0	0	0	0	0	0	0	0	0	0	0	0	0	0	0	0	0	0	0	0	0	0	0	0	0	0
40cbd036e05bc20cdb3d967167795a37	ASV_00857	0	0.0172161	0	0	0	0	0	0	0	0	0	0	0	0	0	0	0	0	0	0	0	0	0	0	0	0	0	0	0	0	0	0	0	0	0	0	0	0	0.0353451	0	0	0	0	0	0	0	0	0
5531e1c7ec239c4908c4da4d6cd598ea	ASV_00858	0	0	0	0	0	0	0	0	0	0	0	0	0	0	0	0	0	0	0	0	0	0	0	0	0	0	0	0	0	0	0	0	0	0	0	0	0	0	0	0	0	0	0	0	0	0	0	0
5a888ea0845ad7699db24a55adf0f8d6	ASV_00859	0	0	0	0	0	0	0	0	0	0	0	0	0	0	0	0	0	0	0	0	0	0	0	0	0	0	0	0	0	0	0	0	0	0	0	0	0	0	0	0	0	0	0	0	0	0	0	0
77ba67983b93ac7ccaacafbd01badd1b	ASV_00860	0	0	0	0	0	0	0	0	0	0	0	0	0	0	0	0	0	0	0	0	0	0	0	0	0	0	0	0	0	0	0	0	0	0	0	0	0	0	0	0	0	0	0	0	0	0	0	0
68fb9a0fe24bd5bc3a47ceea3a026df3	ASV_00861	0	0	0	0	0	0	0	0	0	0	0	0	0	0	0	0	0	0	0	0	0	0	0	0	0	0	0	0	0	0.0902256	0	0	0	0	0	0	0	0	0	0	0	0	0	0	0	0	0	0
986dcfc7bdf1baea786fdbdab5a9ce94	ASV_00862	0	0	0.00513492	0	0	0	0	0	0	0	0	0	0	0	0	0	0	0	0	0	0	0	0	0	0	0	0	0	0	0	0	0	0	0	0	0	0	0	0	0	0	0	0	0	0	0	0	0
16798147acb19487f6921bd23c2f3d43	ASV_00863	0	0	0	0	0	0	0	0	0	0	0	0	0	0.0727651	0	0	0	0	0	0	0	0	0	0	0	0	0	0	0	0	0	0	0	0	0	0	0	0	0	0	0	0	0	0	0	0	0	0
d903677acc44f604b873b2a42d98dbd0	ASV_00864	0	0	0	0	0	0	0	0	0	0	0.0892459	0	0	0	0	0	0	0	0	0	0	0	0	0	0	0	0	0	0	0	0	0	0	0	0	0	0	0	0	0	0	0	0	0	0	0	0	0
f6ae6aaed350f7f262674803bf6fdc86	ASV_00865	0	0	0	0	0	0	0	0	0	0	0	0	0	0	0	0	0	0	0	0	0	0	0	0	0	0	0	0	0	0	0	0	0	0	0	0	0	0	0	0	0	0	0	0	0	0	0	0
d920eb2b6d137d1c94e882fa43ad5b20	ASV_00866	0	0	0	0	0	0	0	0	0	0	0	0	0	0	0	0	0	0	0	0	0	0	0	0	0	0	0	0	0	0	0	0	0	0	0	0	0	0	0	0	0	0	0	0	0	0	0	0
cfdd605924eeead4fadae15ea70ba1c7	ASV_00867	0	0	0	0	0	0	0	0	0	0	0	0	0	0	0	0	0	0	0	0	0	0	0	0	0	0	0	0	0	0	0	0	0	0	0	0	0	0	0	0	0	0	0	0	0	0	0	0
f5d91d5afb6f85815b38518cea649881	ASV_00868	0	0	0	0	0	0	0	0	0	0	0	0	0	0	0	0	0	0	0	0	0	0	0	0.0285923	0	0	0	0	0	0	0	0	0	0	0	0	0	0	0	0	0	0	0	0	0	0	0	0
ee02fbef03559ec5b8bde117494f2026	ASV_00869	0	0	0	0	0.0323094	0	0	0	0	0	0.0557787	0	0	0	0	0	0	0	0	0	0	0	0	0	0	0	0	0	0	0	0	0	0	0	0	0	0	0	0	0	0	0	0	0	0	0	0	0
08a647e130420139e26923997d40d346	ASV_00870	0	0	0	0	0	0	0	0	0	0.0880683	0	0	0	0	0	0	0	0	0	0	0	0	0	0	0	0	0	0	0	0	0	0	0	0	0	0	0	0	0	0	0	0	0	0	0	0	0	0
cd25f9e4c10b23c2ce02af2f78dda410	ASV_00871	0	0	0	0	0	0	0	0	0	0	0	0	0	0	0	0	0	0	0	0	0	0	0	0	0	0	0	0	0	0	0	0	0	0	0	0	0	0	0	0	0	0	0	0	0	0	0	0
0d3eb538caf795a189d36c621ef31c55	ASV_00872	0	0	0	0	0	0	0	0	0	0	0	0	0	0	0	0	0	0	0	0	0	0	0	0	0	0	0	0	0	0	0	0	0	0	0	0	0	0	0	0	0	0	0	0	0	0	0	0
5883fbf2b4b4f964621eed037c5cddb3	ASV_00873	0	0	0	0	0	0	0	0	0	0	0	0	0	0	0	0	0	0	0	0	0	0	0	0	0	0	0	0	0	0	0	0	0	0	0	0	0	0	0	0	0	0	0	0	0	0	0	0
460db65f9eb8a2ea17a13d5c9d44fda0	ASV_00874	0	0	0	0	0	0	0	0	0	0	0	0	0	0	0	0	0	0	0	0	0	0	0	0	0	0	0	0	0	0	0	0	0	0	0	0	0	0	0	0	0	0	0	0	0	0	0	0
eb58b86cd4366a2180ed775feca65ad6	ASV_00875	0	0	0	0	0	0	0	0	0	0	0	0	0	0	0	0	0	0	0	0	0	0	0	0	0	0	0	0	0	0	0	0	0	0	0	0	0	0	0	0	0	0	0	0	0	0	0	0
b398440e065aa5404811b73482935db5	ASV_00876	0	0	0	0	0	0.0863496	0	0	0	0	0	0	0	0	0	0	0	0	0	0	0	0	0	0	0	0	0	0	0	0	0	0	0	0	0	0	0	0	0	0	0	0	0	0	0	0	0	0
6b79c2bbd3b22ca00be43bdbecb706bc	ASV_00877	0	0	0	0	0	0	0	0	0	0	0	0	0	0	0	0	0	0	0	0	0	0	0	0	0	0	0	0	0	0	0	0	0	0	0	0	0	0	0	0	0	0	0	0	0	0	0	0
d94823b5919b3818bbc2db555c4b3cd5	ASV_00878	0	0	0	0	0	0	0	0	0	0	0	0	0	0	0	0	0	0	0	0	0	0	0	0	0	0	0	0	0	0	0	0	0	0	0	0	0	0	0	0	0	0	0	0	0	0	0	0
673e7784f745821d19d5f4da1ad0f67d	ASV_00879	0	0	0	0	0	0	0	0	0	0	0	0	0	0	0	0	0	0	0	0	0	0	0	0	0	0	0	0	0	0	0	0	0	0	0	0	0	0	0	0	0	0	0	0.0155015	0	0	0	0
41216854da35d2c2cc9c755d47170c56	ASV_00880	0	0	0	0	0	0	0	0	0	0	0	0	0	0	0	0	0	0	0	0	0	0	0	0	0	0	0	0	0	0	0	0	0	0	0	0	0	0	0	0	0	0	0	0	0	0	0	0
714f2bb9ae01754ddc58752d7c37214f	ASV_00881	0	0	0	0	0	0	0	0	0	0	0	0	0	0	0	0	0	0	0	0	0	0	0	0	0	0	0	0	0	0	0	0	0	0	0	0	0	0	0	0	0	0	0	0	0	0	0	0
e35fb8c64bc45f5fc072971edca7530b	ASV_00882	0	0	0	0	0	0	0	0	0	0	0	0	0	0	0	0	0	0	0	0	0	0	0	0	0	0	0	0	0	0	0	0	0	0	0	0	0	0	0	0	0	0	0	0	0	0	0	0
a467dac3c4ea582f5b47e4fc2d6b42a5	ASV_00883	0	0	0	0	0	0	0	0	0	0	0	0	0	0	0	0	0	0	0	0.0856141	0	0	0	0	0	0	0	0	0	0	0	0	0	0	0	0	0	0	0	0	0	0	0	0	0	0	0	0
3879ca3f0de0e67501a428b2be5c694a	ASV_00884	0	0	0	0.0854336	0	0	0	0	0	0	0	0	0	0	0	0	0	0	0	0	0	0	0	0	0	0	0	0	0	0	0	0	0	0	0	0	0	0	0	0	0	0	0	0	0	0	0	0
313ffa76b68e82dcbd000fd28515947c	ASV_00885	0	0	0	0.0854336	0	0	0	0	0	0	0	0	0	0	0	0	0	0	0	0	0	0	0	0	0	0	0	0	0	0	0	0	0	0	0	0	0	0	0	0	0	0	0	0	0	0	0	0
ec7de3500312c22e7d1cf65679014c82	ASV_00886	0	0	0	0.0854336	0	0	0	0	0	0	0	0	0	0	0	0	0	0	0	0	0	0	0	0	0	0	0	0	0	0	0	0	0	0	0	0	0	0	0	0	0	0	0	0	0	0	0	0
b177f66f1b29431e85204417be796d0f	ASV_00887	0	0	0	0	0	0	0	0	0	0.0850314	0	0	0	0	0	0	0	0	0	0	0	0	0	0	0	0	0	0	0	0	0	0	0	0	0	0	0	0	0	0	0	0	0	0	0	0	0	0
d35f2a2c59d2dea9b9e2b7bebbc32cb3	ASV_00888	0	0	0	0	0	0	0	0	0	0	0	0	0	0	0	0	0	0	0	0	0	0	0	0	0	0	0	0	0	0	0	0	0	0	0	0	0	0	0	0	0	0	0	0	0	0	0	0
62a79ceee151affc74f66bf5e7cfd5e9	ASV_00889	0	0	0	0	0	0	0	0	0	0	0	0	0	0	0	0	0	0	0	0	0	0	0	0	0	0	0	0	0	0	0.0399132	0	0	0	0	0	0	0	0	0	0	0	0	0	0	0	0	0
c33d82c37c70d11ae1d777ec2da75ad7	ASV_00890	0	0	0	0	0	0	0	0	0	0	0	0	0	0	0	0	0	0	0	0	0	0	0	0	0	0	0	0	0	0	0	0	0	0	0	0	0	0	0	0	0	0	0	0	0	0	0	0
a225e1fb13e3e1cbb114d78b140572f3	ASV_00891	0	0	0	0	0	0	0	0	0	0	0	0	0	0	0	0	0	0	0	0	0	0	0	0	0	0	0	0	0	0	0	0	0	0	0	0	0	0	0	0	0	0	0	0	0	0	0	0
f2f41351dbeedd38289ac55f66089b9b	ASV_00892	0	0	0	0	0	0	0	0	0	0	0	0	0	0	0	0	0	0	0	0	0	0	0	0	0	0	0	0	0	0	0	0	0	0	0	0	0	0	0	0	0	0	0	0	0	0	0	0
670648bf7beb66604905f70ea038e977	ASV_00893	0	0	0	0	0	0	0	0	0	0	0	0	0	0	0	0	0	0	0	0	0	0	0	0	0	0	0	0	0	0	0	0	0	0	0	0	0	0	0	0	0	0	0	0	0	0	0	0
7e54eefc73395010a9d4947d5652261f	ASV_00894	0	0	0	0	0	0	0	0	0	0	0	0	0	0	0	0	0	0	0	0	0	0	0	0	0	0	0	0	0	0	0	0	0	0	0	0	0	0	0	0	0	0	0	0	0	0	0	0
213e591cefcfbd27f096b4c4e2ff1245	ASV_00895	0	0	0	0	0	0	0	0	0	0	0	0	0	0	0	0	0	0	0	0	0	0	0	0	0	0	0	0	0	0	0	0	0	0	0	0	0	0	0	0	0	0	0	0	0	0	0	0
626a3b7edff4e6337ab528a9e88d3679	ASV_00896	0	0	0	0	0	0	0	0	0	0	0	0	0	0.0831601	0	0	0	0	0	0	0	0	0	0	0	0	0	0	0	0	0	0	0	0	0	0	0	0	0	0	0	0	0	0	0	0	0	0
c7b0484c102dfe11f370bb2ffcb743ca	ASV_00897	0	0	0	0	0	0	0	0	0	0	0	0	0	0	0	0	0	0	0	0	0	0	0	0	0	0	0	0	0	0	0	0	0	0	0	0	0	0	0	0	0	0	0	0	0	0	0	0
c29940a25436d4e7d955c8297d247cf0	ASV_00898	0	0	0	0	0	0	0	0	0	0	0	0	0	0	0	0	0	0	0	0.0829387	0	0	0	0	0	0	0	0	0	0	0	0	0	0	0	0	0	0	0	0	0	0	0	0	0	0	0	0
e59f7f32d00077463fdb007136831c16	ASV_00899	0	0	0	0	0	0	0	0	0	0	0	0	0	0	0	0	0	0.0827036	0	0	0	0	0	0	0	0	0	0	0	0	0	0	0	0	0	0	0	0	0	0	0	0	0	0	0	0	0	0
79e49ed591a51841802eac1a069e1a9c	ASV_00900	0	0	0	0	0	0	0	0	0	0	0.00557787	0	0	0	0	0	0	0	0	0	0	0	0	0	0	0	0.00937529	0	0	0	0	0	0	0	0	0	0	0	0	0	0	0	0	0	0	0	0	0
15b7c4babc08844744d82ceb42794e0d	ASV_00901	0	0	0	0	0	0	0	0	0	0	0	0	0	0	0.0818707	0	0	0	0	0	0	0	0	0	0	0	0	0	0	0	0	0	0	0	0	0	0	0	0	0	0	0	0	0	0	0	0	0
47d02682eb97755c63f5d24b6bd1e66b	ASV_00902	0	0	0	0	0	0	0	0	0	0	0	0	0	0	0	0	0	0	0	0	0	0	0	0	0	0	0	0	0	0	0	0	0	0	0	0	0	0	0	0	0	0	0	0	0	0	0	0
6238c7c84516933bdbe6b133ec00dcf6	ASV_00903	0	0	0	0	0	0	0	0	0	0	0	0	0	0	0	0	0	0	0	0	0	0	0	0	0	0	0	0	0	0	0	0	0	0	0	0	0	0	0	0	0	0	0	0	0	0	0	0
51d13012b79bfaf9c8908ad8d9985568	ASV_00904	0	0	0	0	0	0	0	0	0	0	0	0	0	0	0	0	0	0	0	0	0	0	0	0	0	0	0	0	0	0	0	0	0	0	0	0	0	0	0	0	0	0	0	0	0	0	0	0
ae6fa6736a188e0fee4305a53ca7b056	ASV_00905	0	0	0	0	0	0	0	0	0	0	0	0	0	0	0	0	0	0	0	0	0	0	0	0	0	0	0	0	0	0	0	0	0	0	0	0	0	0	0	0	0	0	0	0	0	0	0	0
7bc43e70912d1273d7e3782425a8e393	ASV_00906	0	0	0	0	0	0	0	0	0	0	0	0	0	0	0	0	0	0	0	0	0	0	0	0	0	0	0	0	0	0	0	0	0	0	0	0	0	0	0	0	0	0	0	0	0	0	0	0
f7fc3bc9a58c1df3141090dd01377f6b	ASV_00907	0	0	0	0	0	0	0	0	0	0	0	0	0	0	0	0	0	0	0	0	0	0	0	0	0	0	0	0	0	0	0	0	0	0	0	0	0	0	0	0	0	0	0	0	0	0	0	0
69ae9fc1fef74a513a59151a180bf7cd	ASV_00908	0	0	0	0	0	0	0	0	0	0	0	0	0	0	0	0	0	0	0	0	0	0	0	0	0	0	0	0	0	0	0	0	0	0	0	0	0	0	0	0	0	0	0	0	0	0	0	0
46bc9cf2919f80de3847d7ad85e80c19	ASV_00909	0	0	0	0	0	0	0	0	0	0	0	0	0	0	0	0	0	0	0	0	0	0	0	0	0	0	0	0	0	0	0	0	0	0	0	0	0	0	0	0	0	0	0	0	0	0	0	0
25a3b378ac4d8bb6f7f54cd2a759ea1b	ASV_00910	0	0	0	0	0	0	0	0	0	0	0	0	0	0	0	0	0	0	0	0	0	0	0	0	0	0	0	0	0	0	0	0	0	0	0	0	0	0	0	0	0	0	0	0	0	0	0	0
c7dd1774e970f3b8996a6250b35e766e	ASV_00911	0	0	0	0	0	0	0	0	0	0	0	0	0	0	0	0	0	0	0	0	0	0	0	0	0	0	0	0	0	0	0	0	0	0	0	0	0.0304424	0	0	0	0	0	0	0	0	0	0	0
4ad6e4cc1ef59d99fa23eb0b79b82235	ASV_00912	0	0	0	0	0	0	0	0	0	0	0	0	0	0	0	0	0	0	0	0	0	0	0	0	0	0	0	0	0	0	0	0	0	0	0	0	0	0	0	0	0	0	0	0	0	0	0	0
3f1adfeb20daffa94dcd0e90adcc3551	ASV_00913	0	0	0	0	0	0	0	0	0	0	0	0	0	0	0	0	0	0	0	0	0	0	0	0	0	0.0295059	0	0	0	0	0	0	0	0	0	0	0	0	0	0	0	0	0	0	0	0	0	0
307be06aa549685fdc5d135d2bce43cf	ASV_00914	0	0	0	0	0	0	0	0	0	0	0	0	0.0795277	0	0	0	0	0	0	0	0	0	0	0	0	0	0	0	0	0	0	0	0	0	0	0	0	0	0	0	0	0	0	0	0	0	0	0
c1a2b0b9eee705415a74098dc0feaee4	ASV_00915	0	0	0	0	0	0	0	0	0	0	0	0	0	0	0	0	0	0	0	0	0	0	0	0	0	0	0	0	0	0	0	0	0	0	0	0	0	0	0	0	0	0	0	0	0	0	0	0
05686360df3b515d929c6712ed808958	ASV_00916	0	0	0	0	0	0	0	0	0	0	0	0	0	0	0	0	0	0	0	0	0	0	0	0	0	0	0	0	0	0	0	0	0	0	0	0	0	0	0	0	0	0	0	0	0	0	0	0
9744964be321d7906aab306b772a0ae2	ASV_00917	0	0	0	0	0	0	0	0	0	0	0	0	0	0	0	0	0	0	0	0	0	0	0	0	0	0	0	0	0	0	0	0	0	0	0	0	0	0	0	0	0	0	0	0	0	0	0	0
0d08c4ce08181910c295e328a40b5e43	ASV_00918	0	0	0	0	0	0	0	0	0	0	0	0	0	0	0	0	0	0	0	0	0	0	0	0	0	0	0	0	0	0	0	0	0	0	0	0	0	0	0	0	0	0	0	0	0	0	0	0
628650eee3a14b2776d7ea1e3167d6b4	ASV_00919	0	0	0	0	0	0	0	0	0	0	0	0	0	0	0	0	0	0	0	0	0	0	0	0	0	0	0	0	0	0	0	0	0	0	0	0	0	0	0	0	0	0	0	0	0	0	0	0
6573564c5b9994db61b755dea7300148	ASV_00920	0	0	0	0	0	0.0791538	0	0	0	0	0	0	0	0	0	0	0	0	0	0	0	0	0	0	0	0	0	0	0	0	0	0	0	0	0	0	0	0	0	0	0	0	0	0	0	0	0	0
09719f2568fe0a2ca54a9a366a0f2692	ASV_00921	0	0	0	0	0	0	0	0.0791139	0	0	0	0	0	0	0	0	0	0	0	0	0	0	0	0	0	0	0	0	0	0	0	0	0	0	0	0	0	0	0	0	0	0	0	0	0	0	0	0
558326b44cc451fb40abe29a7ef4170c	ASV_00922	0	0	0	0	0	0	0	0.0791139	0	0	0	0	0	0	0	0	0	0	0	0	0	0	0	0	0	0	0	0	0	0	0	0	0	0	0	0	0	0	0	0	0	0	0	0	0	0	0	0
b1219d894a55aea67ceb4f7c64a2e1ee	ASV_00923	0	0	0	0	0	0	0	0	0	0	0	0	0	0	0	0	0	0	0	0	0	0	0	0	0	0	0	0	0	0	0	0	0	0	0	0	0	0	0	0	0	0	0	0	0	0	0	0
9bff355ee5567db70b3e245735ff7e91	ASV_00924	0	0	0	0	0	0	0	0	0	0	0	0	0	0	0	0	0	0	0	0	0	0	0	0	0	0	0	0	0	0	0	0.0662349	0	0	0	0	0	0	0	0	0	0	0	0	0	0	0	0
e8eb347e915ab26546ddeff7a071ebd9	ASV_00925	0	0	0	0	0	0	0	0	0	0	0	0	0	0	0	0	0	0	0	0	0	0	0	0.0254154	0	0	0	0	0	0	0	0	0	0	0.0234702	0	0	0	0	0	0	0	0	0	0	0	0	0
b90537a98730bf0704f3cf2c930d470f	ASV_00926	0	0	0	0	0	0	0	0	0	0	0	0	0	0	0	0	0	0	0	0	0	0	0	0	0	0	0	0	0	0	0	0	0	0	0	0	0	0	0	0	0	0	0	0	0	0	0	0
f77fb4d278603db7e79778b4f4a31a18	ASV_00927	0	0	0	0	0	0	0	0	0	0	0	0	0	0	0	0	0	0	0	0	0	0	0	0	0	0	0	0	0	0	0	0	0	0	0	0	0	0	0	0	0	0	0	0	0	0	0	0
008da498f4a8929e2c5117680a6f8575	ASV_00928	0	0	0	0	0	0	0	0	0	0	0	0	0	0	0	0	0	0	0	0	0	0	0	0	0	0	0	0	0	0	0	0	0	0	0	0	0	0	0	0	0	0	0	0	0	0	0	0
8703c40ef128e5e3bfb997163509148d	ASV_00929	0	0	0	0	0	0	0	0	0	0	0	0	0	0	0.0588446	0	0	0	0	0	0	0	0	0	0	0	0	0	0	0	0	0	0	0	0	0	0	0	0	0	0	0	0	0	0	0	0	0
b20ee21ee79107c6d0567fbe0b8f91d4	ASV_00930	0	0	0	0	0	0	0	0.0494462	0	0	0	0	0	0	0	0	0	0	0	0	0	0	0	0	0	0	0	0	0	0	0	0	0	0	0	0	0	0	0	0	0	0	0	0	0	0	0	0
44c9da0fed39055479761197726132a8	ASV_00931	0	0	0	0	0	0	0	0	0	0	0	0	0	0	0	0	0	0	0	0	0	0	0	0	0	0	0	0	0	0	0	0	0	0	0	0	0	0	0	0	0	0	0	0	0	0	0	0
24a11c18339a5b59e1640a09873cdf98	ASV_00932	0	0	0	0	0	0	0	0	0	0	0	0	0	0.0779626	0	0	0	0	0	0	0	0	0	0	0	0	0	0	0	0	0	0	0	0	0	0	0	0	0	0	0	0	0	0	0	0	0	0
6b155dadd4b96a113e01a8e8dd86aa68	ASV_00933	0	0	0	0	0	0	0	0	0	0	0	0	0	0	0	0	0	0	0	0	0	0	0	0	0	0	0	0	0	0	0	0	0	0	0	0	0	0	0	0	0	0	0	0	0	0	0	0
cf1cfe2dbbe4e229fbf8773706f60033	ASV_00934	0	0	0	0	0	0	0	0	0	0	0	0	0	0	0	0	0	0	0	0	0	0	0	0	0	0	0	0	0	0	0	0	0	0	0	0	0	0	0	0	0	0	0	0	0	0	0	0
8d5946b05ac2d140010a51d804b4f38d	ASV_00935	0	0	0	0	0	0	0	0	0	0	0	0	0	0	0	0	0	0	0	0	0	0	0	0	0	0	0	0	0	0	0	0	0	0	0	0	0	0	0	0	0	0	0	0	0	0	0	0
5c006e3dcb02ebc549eb797cc6f1960e	ASV_00936	0	0	0	0	0.0770454	0	0	0	0	0	0	0	0	0	0	0	0	0	0	0	0	0	0	0	0	0	0	0	0	0	0	0	0	0	0	0	0	0	0	0	0	0	0	0	0	0	0	0
769be68d107d5898d6b70bd41038518c	ASV_00937	0	0	0	0	0	0	0	0	0	0	0	0	0	0	0	0	0	0	0	0	0	0	0	0	0	0	0	0	0	0	0	0	0	0	0	0	0	0	0	0	0	0	0	0	0	0	0	0
610be37a8f89ff69b67f49f45ca79bcc	ASV_00938	0	0	0	0.0768902	0	0	0	0	0	0	0	0	0	0	0	0	0	0	0	0	0	0	0	0	0	0	0	0	0	0	0	0	0	0	0	0	0	0	0	0	0	0	0	0	0	0	0	0
47099402e7e6ca3a645effb8d0d5b881	ASV_00939	0	0	0	0.0768902	0	0	0	0	0	0	0	0	0	0	0	0	0	0	0	0	0	0	0	0	0	0	0	0	0	0	0	0	0	0	0	0	0	0	0	0	0	0	0	0	0	0	0	0
173685c6cac14c88366738cf8046fb20	ASV_00940	0	0	0	0	0	0	0	0	0	0	0	0	0	0	0	0	0	0	0	0	0	0	0	0	0	0	0	0	0	0	0	0	0	0	0	0	0	0	0	0	0	0	0	0	0	0	0	0
abd70573c0e9dc09105bbbcd41cfc7d3	ASV_00941	0	0	0	0	0	0	0	0	0	0	0	0	0	0	0	0	0	0	0	0	0	0	0	0	0	0	0	0	0	0	0	0	0	0	0	0	0	0	0	0	0	0	0	0	0	0	0	0
815b00e6c572e5ac1dd0cd1dc82a027a	ASV_00942	0	0	0	0	0	0	0	0	0	0	0	0	0	0	0	0	0	0	0	0	0	0	0	0	0	0	0	0	0	0	0	0	0	0	0	0	0	0	0	0	0	0	0	0	0	0	0	0
9a67932c4f763bdb46d6f966167f71b0	ASV_00943	0	0	0	0	0	0	0	0	0	0	0	0	0	0	0	0	0	0	0	0	0	0	0	0	0	0	0	0	0	0	0	0	0	0	0	0	0	0	0	0	0	0	0	0	0	0	0	0
386bd877b63de3b208f454def38503d6	ASV_00944	0	0	0	0	0	0	0	0	0	0	0	0	0	0	0	0	0	0	0	0	0	0	0	0	0	0	0	0	0	0	0	0	0	0	0	0	0	0	0	0	0	0	0	0	0	0	0	0
0e72f5ea441b84cbf7696cf2d52a2004	ASV_00945	0	0	0	0	0.014912	0	0	0	0	0	0	0	0	0	0	0	0	0	0	0.00802633	0	0	0	0	0	0	0	0	0	0	0	0	0	0	0	0	0	0	0	0	0	0	0	0	0	0	0	0
8ece2820ffb9e5ad7b8610df2ffc9639	ASV_00946	0	0	0	0	0	0	0	0	0	0	0	0	0	0	0	0	0	0	0	0	0	0	0	0	0	0	0	0	0	0	0	0	0	0	0	0	0	0	0	0	0	0	0	0	0	0	0	0
a9a7776648b936e4d9b5e8ad6fbdfb80	ASV_00947	0	0	0	0	0	0	0	0	0	0	0	0	0	0	0	0	0.00476032	0	0	0	0	0	0	0	0	0	0	0	0	0	0	0	0	0	0	0	0	0	0	0	0	0	0	0	0	0	0	0
82d2b674ad807a4f04e7f89f664a1aa1	ASV_00948	0	0	0	0	0	0	0	0	0	0	0	0	0	0	0	0	0	0	0	0	0	0	0	0	0	0	0	0	0	0	0	0	0	0	0	0	0	0	0	0	0	0	0	0	0	0	0	0
d754a1eb128b81ada88fa9b8dca9004a	ASV_00949	0	0	0	0	0	0	0	0	0	0	0	0	0	0	0	0	0	0	0	0	0	0	0	0	0	0	0	0	0	0	0	0	0	0	0	0	0	0	0	0	0	0	0	0	0	0	0	0
fdde179f87db62b967cdecf264d6c6ec	ASV_00950	0	0	0	0	0	0	0	0	0	0	0	0	0	0	0	0	0	0	0	0	0	0	0	0	0	0	0	0	0	0	0	0	0	0	0	0	0	0	0	0	0	0	0	0	0	0	0	0
bc5e338798530959a829be8f6a83d799	ASV_00951	0	0	0	0	0	0	0	0	0	0	0	0	0	0	0	0	0	0	0	0	0	0	0	0	0	0	0	0	0	0	0	0	0	0	0	0	0	0	0	0	0	0	0	0	0	0	0	0
7bfc0f481205740f3f60522520df75d1	ASV_00952	0	0	0	0	0	0	0	0	0	0	0	0	0	0	0	0	0	0	0	0	0	0	0	0	0	0	0	0	0	0	0	0	0	0	0.0536463	0	0	0	0	0	0	0	0	0	0	0	0	0
24b43ab1e67fb871cf9ae6249c78b04d	ASV_00953	0	0	0	0	0	0	0	0	0	0	0	0	0	0	0	0	0	0	0	0	0	0	0	0	0	0	0	0	0	0	0	0	0	0	0	0	0	0	0	0	0	0	0	0	0	0	0	0
f405a91a2672b71dc7c54fb0339ae4fc	ASV_00954	0	0	0	0	0	0	0	0	0	0	0	0	0	0	0	0	0	0	0	0	0	0	0	0	0	0	0	0	0	0	0	0	0	0	0	0	0	0	0	0	0	0	0	0	0	0	0	0
bddde381bd568c78317cf28508055e65	ASV_00955	0	0	0	0	0	0	0	0	0	0	0	0	0	0	0	0	0	0	0	0	0	0	0	0	0	0	0.0343761	0	0	0	0	0	0	0	0	0	0	0	0	0	0	0	0	0	0	0	0	0
fe5424b10fa04ea554b47672442fb1e0	ASV_00956	0	0	0	0	0	0	0	0	0	0	0	0	0	0	0	0	0	0	0	0	0	0	0	0	0	0	0	0	0	0	0	0	0	0	0	0	0	0	0	0	0	0	0	0	0	0	0	0
9c49d8c1d69daf5f9bfc7ff0cb592644	ASV_00957	0	0	0	0	0	0	0	0	0	0	0	0	0	0	0	0	0	0	0	0	0	0	0	0	0	0	0	0	0	0	0	0	0	0	0	0	0	0	0	0	0	0	0	0	0	0	0	0
373308f59d6a12a4bcb17ee41572ba58	ASV_00958	0	0	0	0	0	0	0	0	0	0	0	0	0	0	0	0	0	0	0	0	0	0	0	0	0	0	0	0	0	0	0	0	0	0	0	0	0	0	0	0	0	0	0	0	0	0	0	0
7c74ac86cbb8e429ad81e413765c2bfc	ASV_00959	0	0	0	0	0	0	0	0	0	0	0	0	0	0	0	0	0	0.074148	0	0	0	0	0	0	0	0	0	0	0	0	0	0	0	0	0	0	0	0	0	0	0	0	0	0	0	0	0	0
d5c278fd7a5b6a196b549665c235507e	ASV_00960	0	0	0	0	0	0	0	0	0	0	0	0	0	0	0	0	0	0	0	0	0	0	0	0	0	0	0	0	0	0	0	0	0	0	0	0	0	0	0	0	0	0	0	0	0	0	0	0
67bad04517417599e5bdcb8e922380ad	ASV_00961	0	0	0	0	0	0	0	0	0	0	0	0	0	0	0	0	0	0	0	0	0	0	0	0	0	0	0	0	0	0	0	0	0	0	0	0	0	0	0	0	0	0	0	0	0	0	0	0
74c7451a502fc6c5264f8af609ca9898	ASV_00962	0	0	0	0	0.029824	0	0	0	0	0	0	0	0	0	0	0	0	0	0	0	0	0	0	0	0	0	0	0	0	0	0	0	0	0	0	0	0	0	0	0	0	0	0	0	0	0	0	0
ab61bc60da3c41a8db04a8a59ec61ea3	ASV_00963	0	0	0	0	0	0	0	0	0	0	0	0	0	0	0	0	0	0	0	0	0	0	0	0	0	0	0	0	0	0	0	0	0	0	0	0	0	0	0	0	0	0	0	0	0	0	0	0
2d0b1afced1727a57dfefd40163ae8bf	ASV_00964	0	0	0	0	0	0	0	0	0	0	0	0	0	0	0	0	0.0190413	0	0	0	0	0	0	0	0	0	0	0	0	0	0	0	0	0	0	0	0	0	0	0	0	0	0	0	0	0	0	0
929a75dd18bbc6a8782b9fd907ff8e70	ASV_00965	0	0	0	0	0	0	0	0	0	0	0	0	0	0	0	0	0	0	0	0	0	0	0	0	0	0	0	0	0	0	0	0.0735943	0	0	0	0	0	0	0	0	0	0	0	0	0	0	0	0
f51c103020576d23d2f607407b992789	ASV_00966	0	0	0	0	0	0	0.0126923	0	0	0	0	0	0	0	0	0.0526075	0	0	0	0	0	0	0	0	0	0	0	0	0	0	0	0	0	0	0	0	0	0	0	0	0	0	0	0	0	0	0	0
848b1c85b58c2fd2a3a667921efde9c2	ASV_00967	0	0	0	0	0	0	0	0	0	0	0	0	0	0	0	0	0	0	0	0	0	0	0	0	0	0	0	0	0	0	0	0	0	0	0	0	0	0	0	0	0	0	0	0	0	0	0	0
1e2bdbf57744354ddc9cb57d086547f9	ASV_00968	0	0	0	0	0	0	0	0	0	0	0	0	0	0	0	0	0	0	0	0	0	0	0	0	0	0	0	0	0	0	0	0	0	0	0	0	0	0	0	0	0	0	0	0	0	0	0	0
32809911a9b7f3e976d984d5189c6cf6	ASV_00969	0.0730519	0	0	0	0	0	0	0	0	0	0	0	0	0	0	0	0	0	0	0	0	0	0	0	0	0	0	0	0	0	0	0	0	0	0	0	0	0	0	0	0	0	0	0	0	0	0	0
b0318553b2d6763a851e26a8ec4d25e3	ASV_00970	0	0	0	0	0	0	0	0	0	0	0	0	0	0	0	0	0	0	0	0	0	0	0	0	0	0	0	0	0	0	0	0	0	0	0	0	0	0	0	0	0	0	0	0	0	0	0	0
7413cff5f76d492b75ff7b98a445e48e	ASV_00971	0	0	0	0	0	0	0	0	0	0	0	0	0	0	0	0	0	0	0	0	0	0	0	0	0	0	0	0	0	0	0	0	0	0	0	0	0	0	0	0	0	0	0	0	0	0	0	0
5073676dbacfd9b7118973772c31f881	ASV_00972	0	0	0	0	0	0	0	0	0	0	0	0	0	0	0	0	0	0	0	0	0	0	0	0	0	0	0	0	0	0	0	0	0	0	0	0	0	0	0	0	0	0	0	0	0	0	0	0
ff6ac3e6979b3543f6f05c11de1addea	ASV_00973	0	0	0	0	0	0	0	0	0	0	0	0	0	0	0	0	0	0	0	0	0	0	0	0	0	0	0	0	0	0	0	0	0	0	0	0	0	0	0	0	0	0	0	0	0	0	0	0
ec9187598ae11ae9fa9346a008d52498	ASV_00974	0	0	0	0	0	0	0	0	0	0	0	0	0	0	0	0	0	0	0	0	0	0	0	0	0	0	0	0	0	0	0	0	0	0	0	0	0	0	0	0	0	0	0	0	0	0	0	0
8af8cbf2a65a5e6df858c853023b960d	ASV_00975	0	0	0	0	0	0	0	0	0	0	0	0	0	0	0	0	0	0	0	0	0	0	0	0	0	0	0	0	0	0	0	0	0	0	0	0	0	0	0	0	0	0	0	0	0	0	0	0
d8582a4f98a62c8a987facc206a6d86e	ASV_00976	0	0	0	0	0	0	0	0	0	0	0	0	0	0	0	0	0	0	0	0	0	0	0	0	0	0	0	0	0	0	0	0	0	0	0	0	0	0	0	0	0	0	0	0	0	0	0	0
65157a67f46d5e67ca7db53f454f4d45	ASV_00977	0	0	0	0	0	0	0	0	0.00424908	0	0	0	0	0	0	0	0	0	0	0	0	0	0	0	0	0	0	0	0	0	0	0	0	0	0	0	0	0	0	0	0	0	0	0	0	0	0	0
737471f89a572a3ad2e4bb5c666a9d40	ASV_00978	0	0	0	0	0	0	0	0	0	0	0	0	0	0	0	0	0	0	0	0	0	0	0	0	0	0	0	0	0	0	0	0	0	0	0	0	0	0	0	0	0	0	0	0	0	0	0	0
5cbd7dec9c30c551fe02dd87c5e39215	ASV_00979	0	0	0	0	0	0	0	0	0	0	0	0	0	0	0	0	0	0	0	0	0	0	0	0	0	0	0	0	0	0	0	0	0	0	0	0	0	0	0	0	0	0	0	0	0	0	0	0
a55ccb8e03f3a9ffb9a6b12e8875cf86	ASV_00980	0	0	0	0	0	0	0	0	0	0	0	0	0	0	0	0	0	0	0	0	0	0	0	0	0	0	0	0	0	0	0	0	0	0	0	0	0	0	0	0	0	0	0	0	0	0	0	0
723f4ee3257538aaa6c1fc8638cd18e1	ASV_00981	0	0	0	0	0	0	0	0	0	0	0	0	0	0	0	0	0	0	0	0	0	0	0	0	0	0	0	0	0	0	0	0	0	0	0	0	0	0	0	0	0	0	0	0	0	0	0	0
6dccda0960f743f465b4abfa5080e4a1	ASV_00982	0	0	0	0	0	0	0	0	0	0	0	0	0	0	0	0	0	0	0	0	0	0	0	0	0	0	0	0	0	0	0	0	0	0	0	0	0	0	0	0	0	0	0	0	0	0	0	0
d8eba11bfdcf418c6054a0d338eeb969	ASV_00983	0	0	0	0	0	0	0	0	0	0	0	0	0	0	0	0	0	0	0	0	0	0	0	0	0	0	0	0	0	0	0	0	0	0	0	0	0	0	0	0	0	0	0	0	0	0	0	0
d865669ff381b244c17038f8ac146dad	ASV_00984	0	0	0	0	0	0	0	0	0	0	0.0083668	0	0	0	0	0	0	0	0	0	0	0	0	0	0	0	0	0	0	0	0	0	0	0	0	0	0	0	0	0	0	0	0	0	0	0	0	0
bc0fecebf8060bba797748eb2afa755e	ASV_00985	0	0	0	0	0	0	0	0	0	0	0	0	0	0	0	0	0	0	0	0	0	0	0	0	0	0	0	0	0	0	0	0	0	0	0	0	0	0	0	0	0	0	0	0	0	0	0	0
2a9ff08b963ac734a1ac9223df974729	ASV_00986	0	0	0	0	0	0	0	0	0	0	0	0	0	0	0	0	0	0	0	0	0	0	0	0	0	0	0	0	0	0	0	0	0	0	0	0	0	0	0	0	0	0	0	0	0	0	0	0
7f7bb9863e49d8b9d26a71e3c3288dd3	ASV_00987	0	0	0	0	0	0	0	0	0	0.0698472	0	0	0	0	0	0	0	0	0	0	0	0	0	0	0	0	0	0	0	0	0	0	0	0	0	0	0	0	0	0	0	0	0	0	0	0	0	0
0e8b7a1c41f250076bb8560e92cd5dbe	ASV_00988	0	0	0	0	0	0	0	0	0	0.0698472	0	0	0	0	0	0	0	0	0	0	0	0	0	0	0	0	0	0	0	0	0	0	0	0	0	0	0	0	0	0	0	0	0	0	0	0	0	0
3922b7e879d4ef792bff32cf6897879a	ASV_00989	0	0	0	0	0	0	0	0	0	0	0	0	0	0	0	0	0	0	0	0	0	0	0	0	0	0	0	0	0	0	0	0	0	0	0	0	0	0	0	0	0	0	0	0	0	0	0	0
dd7ddbc7f4f55e8a8e8fba75a20128e5	ASV_00990	0	0	0	0	0.014912	0	0	0	0	0.0546631	0	0	0	0	0	0	0	0	0	0	0	0	0	0	0	0	0	0	0	0	0	0	0	0	0	0	0	0	0	0	0	0	0	0	0	0	0	0
9db9de20b05830036314fc9b590c2216	ASV_00991	0	0	0	0	0	0	0	0	0	0	0	0	0	0	0	0	0	0	0	0	0	0	0	0	0	0	0	0	0	0	0	0	0	0	0	0	0	0	0	0	0	0	0	0	0	0	0	0
a8b146e98f23905fb66c34abd0c10b52	ASV_00992	0	0	0	0	0	0	0	0.0692247	0	0	0	0	0	0	0	0	0	0	0	0	0	0	0	0	0	0	0	0	0	0	0	0	0	0	0	0	0	0	0	0	0	0	0	0	0	0	0	0
d78609c8b5d5e7de67180aaed92d5140	ASV_00993	0	0	0	0	0	0	0	0	0	0	0	0	0	0	0	0	0	0	0.0690173	0	0	0	0	0	0	0	0	0	0	0	0	0	0	0	0	0	0	0	0	0	0	0	0	0	0	0	0	0
feda5416686fab256258f3a452a8b67e	ASV_00994	0	0	0	0	0	0	0	0	0	0	0	0	0	0	0	0	0	0	0	0	0	0	0	0	0	0	0	0	0	0	0	0	0	0	0	0	0	0	0	0	0	0	0	0	0	0	0	0
a1976b3767b1b434cd96e557d06179bf	ASV_00995	0	0	0	0	0	0	0	0	0	0	0	0	0	0	0	0	0	0	0	0	0	0	0	0	0	0	0	0	0	0	0	0	0	0	0	0	0	0	0	0	0	0	0	0	0	0	0	0
23a2141e547b0d0765a32fada93c3c97	ASV_00996	0	0	0	0	0	0	0	0	0	0	0	0	0	0	0	0	0	0	0	0	0	0	0	0	0	0	0	0	0	0	0	0	0	0	0	0	0	0	0	0	0	0	0	0	0	0	0	0
884c2d6bebb010db369074cef53104a8	ASV_00997	0	0	0	0	0	0	0	0	0	0	0	0	0	0	0	0	0	0	0	0	0	0	0	0	0	0	0	0	0	0	0	0	0	0	0	0	0	0	0	0	0	0	0	0	0	0	0	0
d35fbc4c8414221e5c5ca152ee13c688	ASV_00998	0	0	0	0	0	0	0	0	0	0	0	0	0	0	0	0	0	0	0	0	0	0	0	0	0	0	0	0	0	0	0	0	0	0	0	0	0	0	0	0	0	0	0	0	0	0	0	0
8bbcbba3f25f352ad8cfb9d774439abb	ASV_00999	0	0	0	0	0	0	0	0	0	0	0	0	0	0	0	0	0	0	0	0	0	0	0	0	0	0	0	0	0	0	0	0	0	0	0	0	0	0	0	0	0	0	0	0	0	0.0246619	0.0250634	0
868b3cad731f026b66b50a60a0b48e2e	ASV_01000	0	0	0	0	0	0	0	0	0	0	0	0	0	0	0	0	0	0	0	0	0	0	0	0	0	0	0	0	0	0	0	0	0	0	0	0	0	0	0.0132544	0	0	0	0	0	0	0	0	0
1612014d7780441f02659c1a041b506f	ASV_01001	0	0	0	0	0	0	0	0	0	0	0	0	0	0	0	0	0	0	0	0	0	0	0	0	0	0	0	0	0	0	0	0	0	0	0	0	0	0	0	0	0	0	0	0	0	0	0	0
26160a3939a084c70d134ffcb947f7c3	ASV_01002	0	0	0	0	0	0	0	0	0	0	0	0	0	0	0	0	0	0	0	0	0	0	0	0	0	0	0	0	0	0	0	0	0	0	0	0	0	0	0	0	0	0	0	0	0	0	0	0
b6993f8f0827c65d30e2c10ce72a49a7	ASV_01003	0	0	0	0	0	0	0	0	0	0	0	0	0	0	0	0	0	0	0	0	0	0	0	0	0	0	0	0	0	0	0	0	0	0	0	0	0	0	0	0	0	0	0	0	0	0	0	0
2a6d4d70ad9962947c013513fad7753c	ASV_01004	0	0	0	0	0	0	0	0	0	0	0	0	0	0	0	0	0	0	0	0	0	0	0	0	0	0	0	0	0	0	0	0	0	0	0	0	0	0	0	0	0	0	0	0	0	0	0	0
249fbfe1aa90d093472681623bb4c8e4	ASV_01005	0	0	0	0	0	0	0	0	0	0	0	0	0	0	0	0	0	0	0	0	0	0	0	0	0	0	0	0	0	0	0	0	0	0	0	0	0	0	0	0	0	0	0	0	0	0	0	0
31a3b580653148c85a974b98a0fbf2d8	ASV_01006	0	0	0	0	0	0	0	0	0	0	0	0	0	0	0	0	0	0	0	0	0	0	0	0	0	0	0	0	0	0	0	0	0	0	0	0	0	0	0	0	0	0	0	0	0	0	0	0
6997ec6d1d6f51cda326d69fe888e66a	ASV_01007	0	0	0	0	0	0	0	0	0	0.0668104	0	0	0	0	0	0	0	0	0	0	0	0	0	0	0	0	0	0	0	0	0	0	0	0	0	0	0	0	0	0	0	0	0	0	0	0	0	0
ab7805372945d9f1066570116b360425	ASV_01008	0	0	0	0	0	0	0	0	0	0.0668104	0	0	0	0	0	0	0	0	0	0	0	0	0	0	0	0	0	0	0	0	0	0	0	0	0	0	0	0	0	0	0	0	0	0	0	0	0	0
17f22b43cd388840c6bcdd34d7020326	ASV_01009	0	0	0	0	0	0	0	0	0	0	0	0	0	0	0	0	0	0	0	0	0	0	0	0	0	0	0	0	0	0	0	0	0	0	0	0	0	0	0	0	0	0	0	0	0	0	0	0
045bf83501fbe9e2068372b39a7b18af	ASV_01010	0	0	0	0	0	0	0	0	0	0	0	0	0	0	0	0	0	0	0	0	0	0	0	0	0	0	0	0	0	0	0	0	0	0	0	0	0	0	0	0	0	0	0	0	0	0	0	0
045c1c8c9c92bc3de15f95cd2472b214	ASV_01011	0	0	0	0	0	0	0	0	0	0	0	0	0	0	0	0	0	0	0	0	0	0	0	0	0	0	0	0	0	0	0	0.0478363	0	0	0	0	0	0	0	0	0	0	0	0	0	0	0	0
5f6ed81649bc00c7822fa3a11b6c2db2	ASV_01012	0	0	0	0	0	0	0	0	0	0	0	0	0	0	0	0	0	0	0	0	0	0	0	0	0	0	0	0	0	0	0	0	0	0	0	0	0	0	0	0	0	0	0	0	0	0	0	0
67958383ecac5e4ac70d1cd3cf02f66b	ASV_01013	0	0	0	0	0	0	0	0	0	0	0	0	0	0	0	0	0	0	0	0	0	0	0	0	0	0	0	0	0	0	0	0	0	0	0	0	0	0	0	0	0	0	0	0	0	0	0	0
20362cbf08567ae0d5bf601b21049fc8	ASV_01014	0	0	0	0	0	0	0	0	0	0	0	0	0	0	0	0	0	0	0	0	0	0	0	0	0	0	0	0	0	0	0	0	0	0	0	0	0	0	0	0	0	0	0	0	0	0	0	0
0691c04c7b7039ecc6f6a69ea117f460	ASV_01015	0	0	0	0	0	0	0	0	0	0	0	0	0	0	0	0	0	0	0	0	0	0	0	0	0	0	0	0	0	0	0	0	0	0	0	0	0	0	0	0	0	0	0	0	0	0	0	0
a50e9cd06d5d4154b37ca02ce1a01d6c	ASV_01016	0	0	0	0	0	0	0	0	0	0	0	0	0	0	0	0	0	0	0	0	0	0	0	0	0	0	0	0	0	0	0	0	0	0	0	0	0	0	0	0	0	0	0	0	0	0	0	0
4653c4907a4f883064e8af7d12432e14	ASV_01017	0	0	0	0	0	0	0	0	0	0	0	0.00578135	0	0	0	0	0	0	0	0	0	0	0	0	0	0	0	0	0	0	0	0	0	0	0	0	0	0	0	0	0	0	0	0	0	0	0	0
42653196bb9acf6885e9ab80b5812f8f	ASV_01018	0	0	0	0	0	0	0	0	0	0	0	0.0202347	0	0	0	0	0	0	0	0	0	0	0	0	0	0	0	0	0	0	0	0	0	0	0	0	0	0	0	0	0	0	0	0	0	0	0	0
92ae3b0ccbfb0796abef0b7cecd3657d	ASV_01019	0	0	0	0	0	0	0	0	0	0	0	0	0	0.0649688	0	0	0	0	0	0	0	0	0	0	0	0	0	0	0	0	0	0	0	0	0	0	0	0	0	0	0	0	0	0	0	0	0	0
c03cc20e2927d619b4f1723deddcd5b3	ASV_01020	0	0	0	0	0	0	0	0	0	0	0	0	0	0	0	0	0	0	0	0	0	0	0	0	0	0	0	0	0	0	0	0	0	0	0	0	0	0	0	0	0	0	0	0	0	0	0	0
e5593288def1ad6172b5e03b0c111987	ASV_01021	0	0	0	0	0	0	0	0	0	0	0	0	0	0	0	0	0	0	0	0	0	0	0	0	0	0	0	0	0	0	0	0	0	0	0	0	0	0	0	0	0	0	0	0	0	0	0	0
d31dc1fd72e400d15565ff332656fb68	ASV_01022	0	0	0	0	0	0	0	0	0	0	0	0	0	0	0	0	0	0	0	0	0	0	0	0	0	0	0	0	0	0	0	0	0	0	0	0.0647346	0	0	0	0	0	0	0	0	0	0	0	0
9b599a56b11a86bd00b0b0a32d0e9208	ASV_01023	0	0	0	0	0.0646187	0	0	0	0	0	0	0	0	0	0	0	0	0	0	0	0	0	0	0	0	0	0	0	0	0	0	0	0	0	0	0	0	0	0	0	0	0	0	0	0	0	0	0
bbdc3af387c87cbd0319c049fb953395	ASV_01024	0	0	0	0	0	0	0	0	0	0	0.0139447	0	0	0	0	0	0	0	0	0	0	0	0	0	0	0	0	0	0	0	0	0	0	0	0	0	0	0	0	0	0	0	0	0	0	0	0	0
3f2f5ae775f85a9b75923f7b56ef021d	ASV_01025	0	0	0	0	0	0	0	0	0	0	0	0	0	0	0	0	0	0.0142592	0	0	0	0	0	0	0	0	0	0	0	0	0	0	0	0	0	0	0	0	0	0	0	0	0	0	0	0	0	0
1ba909eacf814a538a5701ce141db8bc	ASV_01026	0	0	0.0641865	0	0	0	0	0	0	0	0	0	0	0	0	0	0	0	0	0	0	0	0	0	0	0	0	0	0	0	0	0	0	0	0	0	0	0	0	0	0	0	0	0	0	0	0	0
163899514f53677cdd9c3b90c4d7005e	ASV_01027	0	0	0	0	0	0	0	0	0	0	0	0	0	0	0	0	0	0	0	0	0	0	0	0	0	0	0	0	0	0	0	0	0	0	0	0	0	0	0	0	0	0	0	0	0	0	0	0
8fc1cb70d5caf0767d5188adaa7dd207	ASV_01028	0	0	0	0	0	0	0	0	0	0.0637736	0	0	0	0	0	0	0	0	0	0	0	0	0	0	0	0	0	0	0	0	0	0	0	0	0	0	0	0	0	0	0	0	0	0	0	0	0	0
db9af37fdeafde5137df2bbc44f5ecbc	ASV_01029	0	0	0	0	0	0	0	0	0	0	0	0	0	0	0	0	0	0	0	0	0	0	0	0	0	0	0	0	0	0	0	0	0	0	0	0	0.00676498	0	0	0	0	0	0	0	0	0	0	0
76580cdb7e2063ecb2d1fe8ed2727b67	ASV_01030	0	0	0	0	0	0	0	0	0	0	0	0	0	0	0	0	0	0	0	0	0	0	0	0	0	0	0	0	0	0	0	0	0	0	0	0	0	0	0	0	0	0	0	0	0	0	0	0
1efc6474a7957bc21f24398fe173772a	ASV_01031	0	0	0	0	0	0	0	0	0	0	0	0	0	0	0	0	0	0	0	0	0	0	0	0	0	0	0	0	0	0	0	0	0	0	0	0	0	0	0	0	0	0	0	0	0	0	0	0
2143203f2897c73eae82427db53b6b50	ASV_01032	0	0	0	0	0	0	0	0	0	0	0	0	0	0	0	0	0	0	0	0	0	0	0	0	0	0	0	0	0	0	0	0	0	0	0	0	0	0	0	0	0	0	0	0	0	0	0	0
6ee838f4b6bc957d48b8ad4d27c62730	ASV_01033	0	0	0	0	0	0	0	0	0	0	0	0	0	0	0	0	0	0	0	0	0	0	0	0	0	0	0	0	0	0	0	0	0	0	0	0	0	0	0	0	0	0	0	0	0	0	0	0
e10eb0ec2cd34ecba3939e3287e3e238	ASV_01034	0	0	0	0	0	0	0	0	0	0	0	0	0	0	0	0	0	0	0	0	0	0	0	0	0	0	0	0	0	0	0	0	0	0	0	0	0	0	0	0	0	0	0	0	0	0	0	0
8f2f4f52870b738235011b25502ebd01	ASV_01035	0	0	0	0	0	0	0	0	0	0	0	0	0	0	0	0	0	0	0.012003	0	0	0	0	0	0	0	0.0156255	0	0	0	0	0	0	0	0	0	0	0	0	0	0	0	0	0	0	0	0	0
897a884e8cb877d72ca94eeec1b2a4dd	ASV_01036	0	0	0	0	0	0	0	0	0	0	0	0	0	0	0	0	0	0	0	0	0	0	0	0	0	0	0	0	0	0	0	0	0	0	0	0	0	0	0	0	0	0	0	0	0	0	0	0
ebfbe3cfc2f8454385b07acc77c3b618	ASV_01037	0	0	0	0	0	0	0	0	0	0	0	0	0	0	0	0	0	0	0	0	0	0	0	0	0	0	0	0	0	0	0	0	0	0	0	0	0	0	0	0	0	0	0.0623035	0	0	0	0	0
7e0d6038557277a58c58a0c5e2600986	ASV_01038	0	0	0	0	0	0	0	0	0	0	0	0	0	0	0	0	0	0	0	0	0	0	0	0	0	0	0	0	0	0	0	0	0	0	0	0	0	0	0	0	0	0	0	0	0	0	0	0
545915293b26a71fce431b3082be4606	ASV_01039	0	0	0	0	0	0	0	0	0	0	0	0	0	0	0	0	0	0	0	0	0	0	0	0	0	0	0	0	0	0	0	0	0	0	0	0	0	0	0	0	0	0	0	0	0	0	0	0
714757a703647381a8da2343855f5f47	ASV_01040	0	0	0	0	0	0	0	0	0	0	0	0	0	0	0	0	0	0	0	0	0	0	0	0	0	0	0	0	0	0	0	0	0	0	0	0	0	0	0	0	0	0	0	0	0	0	0	0
ceeebd4c16ef015783ad047b502edb7c	ASV_01041	0	0	0	0	0	0	0	0	0	0	0	0	0	0	0	0	0	0	0	0	0	0	0	0	0	0	0	0	0	0	0	0	0	0	0	0	0	0	0	0	0	0	0	0	0	0	0	0
60a98db12d6582aca9c1318abaebc876	ASV_01042	0	0	0	0	0	0	0	0	0	0	0	0	0	0	0	0	0	0	0	0	0	0	0	0	0	0	0	0	0	0	0	0	0	0	0	0	0	0	0	0	0	0	0	0	0	0	0	0
e44382e9f440a2a9062fbb14ccf43c7c	ASV_01043	0	0	0.061619	0	0	0	0	0	0	0	0	0	0	0	0	0	0	0	0	0	0	0	0	0	0	0	0	0	0	0	0	0	0	0	0	0	0	0	0	0	0	0	0	0	0	0	0	0
3a2bbf7d4f02c4e2815a1d66716c2afb	ASV_01044	0	0	0	0	0	0	0	0	0	0	0	0	0	0	0	0	0	0	0	0	0.0137692	0	0	0	0	0	0	0	0	0	0	0	0	0	0	0	0	0	0	0	0	0	0	0	0	0	0	0
865e9905b1d6ab572503af8e3f8c72f9	ASV_01045	0	0	0	0	0	0	0	0	0	0	0	0	0	0	0	0	0	0	0	0	0	0	0	0	0	0	0	0	0	0	0	0	0	0	0	0	0	0	0	0	0	0	0	0	0	0	0	0
7894e110722c9138573fe8667a2fe775	ASV_01046	0	0	0	0	0	0	0	0	0	0	0.0613565	0	0	0	0	0	0	0	0	0	0	0	0	0	0	0	0	0	0	0	0	0	0	0	0	0	0	0	0	0	0	0	0	0	0	0	0	0
e28bc9caeabd276628e70bea91c2db48	ASV_01047	0	0	0	0	0	0	0	0	0	0	0	0	0	0	0	0	0	0	0	0	0	0	0	0	0	0	0	0	0	0	0	0	0	0	0	0	0	0	0	0	0	0	0	0	0	0	0	0
170f079cfc70a3538de7c270658d225e	ASV_01048	0	0	0	0	0	0	0	0	0	0	0	0	0	0	0	0	0	0	0	0	0	0	0	0	0	0	0	0	0	0	0	0	0	0	0	0	0	0	0	0	0	0	0	0	0	0	0	0
df28d82fc6428b7b02059449a773724d	ASV_01049	0	0	0	0	0	0	0	0	0	0	0	0	0	0	0	0	0	0	0	0	0	0	0	0	0	0	0	0	0	0	0	0	0	0	0	0	0	0	0	0	0	0	0	0	0	0	0	0
ff7fe31bda3027e4d5ef48f1df6d6274	ASV_01050	0	0	0	0	0	0	0	0	0	0	0	0	0	0	0	0	0	0	0	0	0	0	0	0	0	0	0	0	0	0	0	0	0	0	0.0100587	0	0	0	0	0	0	0	0	0	0	0	0	0
8f8e1295744b1773ebf11ace144dd8ad	ASV_01051	0	0	0	0	0	0	0	0	0	0	0	0	0	0	0	0	0	0	0	0	0	0	0	0	0	0	0	0	0	0	0	0	0	0	0	0	0	0	0	0	0	0	0	0	0	0	0	0
c5bb5e9fc7396394173960288f863397	ASV_01052	0	0	0	0	0	0	0	0	0	0.0607367	0	0	0	0	0	0	0	0	0	0	0	0	0	0	0	0	0	0	0	0	0	0	0	0	0	0	0	0	0	0	0	0	0	0	0	0	0	0
7751d92cf1c13a838542f9d902c7e1f4	ASV_01053	0	0	0	0	0	0	0	0	0	0	0	0	0	0	0	0	0	0	0	0	0	0	0	0	0	0	0	0	0	0	0	0	0	0	0	0	0	0	0	0	0	0	0	0	0	0	0	0
6a0ef6d28d048c6b7dc31425d2a3cd69	ASV_01054	0	0	0	0	0	0	0	0	0	0	0	0	0	0	0	0	0	0	0	0	0	0	0	0	0	0	0	0	0	0	0	0	0	0	0	0	0	0	0	0	0	0	0	0	0	0	0	0
03a9fec19e9ffdf3a3e3454102381b69	ASV_01055	0	0	0	0	0	0	0	0	0	0	0	0	0	0	0	0	0	0	0	0	0	0	0	0	0	0	0	0	0	0	0	0	0	0	0	0	0	0	0	0	0	0	0	0	0	0	0	0
dcf133b5099c05692b4c4498487a7708	ASV_01056	0	0	0	0.0598035	0	0	0	0	0	0	0	0	0	0	0	0	0	0	0	0	0	0	0	0	0	0	0	0	0	0	0	0	0	0	0	0	0	0	0	0	0	0	0	0	0	0	0	0
83ac98aea1e59fb04b74470dfcabf4d7	ASV_01057	0	0	0	0	0	0	0	0	0	0	0	0	0	0	0	0	0	0	0	0	0	0	0	0	0	0	0	0	0	0	0	0	0	0	0	0	0	0	0	0	0	0	0	0	0	0	0	0
3a3dd360d74c5ac99067ff826117dad3	ASV_01058	0	0	0	0	0	0	0	0	0	0	0	0	0	0	0	0	0	0	0	0	0	0	0	0	0	0	0	0	0	0	0	0	0	0	0	0	0	0	0	0	0	0	0	0	0	0	0	0
d10980ab77ada253413ce4d437a6a880	ASV_01059	0	0	0	0	0	0	0	0	0	0	0	0	0	0	0	0	0	0	0	0	0	0	0	0	0	0	0	0	0	0	0	0	0	0	0	0	0	0	0	0	0	0	0	0	0	0	0	0
1a95c12e0c19526a7c953613a471f26e	ASV_01060	0	0	0	0	0	0	0	0	0	0	0	0	0	0	0	0	0	0	0	0	0	0	0	0	0	0	0	0	0	0	0	0	0	0	0	0	0	0	0	0	0	0	0	0	0	0	0	0
a4c1e5ed322e14ceed810497aab12d93	ASV_01061	0	0	0	0	0	0	0	0	0	0	0	0	0	0	0	0	0	0	0	0	0	0	0	0	0	0	0	0	0	0	0	0	0	0	0	0	0	0	0	0	0	0	0	0	0	0	0	0
3e2735f417ee7aded9905200804cd187	ASV_01062	0	0	0	0	0	0	0	0	0	0	0	0	0	0	0	0	0	0	0	0	0	0	0	0	0	0	0	0	0	0	0	0	0	0	0	0	0	0	0	0	0	0	0	0	0	0	0	0
0a98550b398cd91987e0950ad94295ae	ASV_01063	0	0	0	0	0	0	0	0	0	0	0	0	0	0	0	0	0	0	0	0	0	0	0	0	0	0	0	0	0	0	0	0	0	0	0	0	0	0	0	0	0	0	0	0	0	0	0	0
fe27e080f54397b75b8a19bb6b48b0d2	ASV_01064	0	0	0	0	0	0	0	0.0593354	0	0	0	0	0	0	0	0	0	0	0	0	0	0	0	0	0	0	0	0	0	0	0	0	0	0	0	0	0	0	0	0	0	0	0	0	0	0	0	0
bc250c1c58ebe59afdab757a1b916d48	ASV_01065	0	0	0	0	0	0	0	0	0	0	0	0	0	0	0	0	0	0	0	0	0	0	0	0	0	0	0	0	0	0	0	0	0	0	0	0	0	0	0	0	0	0	0	0	0	0	0	0
871dfd360a7043a69cc895149ceffbc1	ASV_01066	0	0	0	0	0	0	0	0	0	0	0	0	0	0	0	0	0	0	0	0	0	0	0	0	0	0	0	0	0	0	0	0	0	0	0	0	0	0	0	0	0	0	0	0	0	0	0	0
b2a1e0761c185bc56599d87c29a74b43	ASV_01067	0	0	0	0	0	0	0	0	0	0	0	0	0	0	0	0	0	0	0	0	0	0	0	0	0	0	0	0	0	0	0	0	0	0	0	0	0	0	0	0	0	0	0	0	0	0	0	0
5dc0f9aabfaabc4015b48a91aeab2122	ASV_01068	0	0	0	0	0	0	0	0	0	0	0	0	0	0	0	0	0	0	0	0	0	0	0	0	0	0	0	0	0	0	0	0	0	0	0	0	0	0	0	0	0	0	0	0	0	0	0	0
6e0bf95d5cea096a9abc55a7dda42b5a	ASV_01069	0	0	0	0	0	0	0	0	0	0	0	0.0404694	0	0	0	0	0	0	0	0	0	0	0	0	0	0	0	0	0	0	0	0	0	0	0	0	0	0	0	0	0	0	0	0	0	0	0	0
4e1be10f460844514cfe9b2e219703be	ASV_01070	0	0	0	0	0	0	0	0	0	0	0	0	0	0	0	0	0	0	0	0	0	0	0	0	0	0	0	0	0	0	0	0	0	0	0	0	0	0	0	0	0	0	0	0	0	0	0	0
ce4c93359b57f13f06ad4bfc6360a027	ASV_01071	0	0	0	0	0	0	0	0	0	0	0	0	0	0	0	0	0	0	0	0	0	0	0	0	0	0	0	0	0	0	0	0	0	0	0	0	0	0	0	0	0	0	0	0	0	0	0	0
59c3bcfc6cf944fadd9d1906a6331bc8	ASV_01072	0	0	0	0	0	0	0	0	0	0	0	0	0	0	0	0	0	0	0	0	0	0	0	0	0	0	0	0	0	0	0	0	0	0	0	0	0	0	0	0	0	0	0	0	0	0	0	0
a3826283daf14de77b08849440ad8b94	ASV_01073	0	0	0	0	0	0	0	0	0	0	0	0	0	0	0	0	0	0	0	0.0588597	0	0	0	0	0	0	0	0	0	0	0	0	0	0	0	0	0	0	0	0	0	0	0	0	0	0	0	0
c831c98822d83eb476695ae232192318	ASV_01074	0	0	0	0	0	0	0	0	0	0	0	0	0	0	0	0	0	0.0256666	0	0	0	0	0	0	0	0	0	0	0	0	0	0	0	0	0	0	0	0	0	0	0	0	0	0	0	0	0	0
189b1872a1ba5b5dd8b12205c464181f	ASV_01075	0	0	0	0	0	0	0	0	0	0	0	0	0	0	0	0	0	0	0	0	0	0	0	0	0	0	0	0	0	0	0	0	0	0	0	0	0	0	0	0	0	0	0	0	0	0	0	0
748f21ee93e7534d6023dd8d47692678	ASV_01076	0	0	0	0	0	0	0	0	0	0	0	0	0	0	0	0	0	0	0	0	0	0	0	0	0	0	0	0	0	0	0	0	0	0	0	0	0	0	0	0	0	0	0	0	0	0	0	0
78a70b9d4afb61086b2d094c03ec25ee	ASV_01077	0	0	0	0	0	0	0	0	0	0	0	0	0	0	0	0	0	0	0	0	0	0	0	0	0	0	0	0	0	0	0	0	0	0	0	0	0	0	0	0	0	0	0	0	0	0	0	0
65aadb7298829faeeaa84ead4a93368a	ASV_01078	0	0	0	0	0	0	0	0	0	0	0	0	0	0	0	0	0	0	0	0	0	0	0	0	0	0	0	0	0	0	0	0	0	0	0	0	0	0	0	0	0	0	0	0	0	0	0	0
4083935417d9b3c3745bb60973757ac4	ASV_01079	0	0	0	0	0	0	0	0	0	0	0	0	0	0	0	0	0	0	0	0	0	0	0	0	0	0	0	0	0	0	0	0	0	0	0	0	0	0	0	0	0	0	0	0	0	0	0	0
ad6b88c64269b845ebe5bc447080dfa9	ASV_01080	0	0	0	0	0	0	0	0	0	0	0	0	0	0	0	0	0	0	0	0	0	0	0	0	0	0	0	0	0	0	0	0	0	0	0	0	0	0	0	0	0	0	0	0	0	0	0	0
547817936bc64146cfda002389e708cd	ASV_01081	0	0	0	0	0	0	0	0	0	0	0	0	0	0	0	0	0	0	0	0	0	0	0	0	0	0	0	0	0	0	0	0	0	0	0	0	0	0	0	0	0	0	0	0	0	0	0	0
2aa4a1c952fc4672ac74ebf6e32ab889	ASV_01082	0	0	0	0	0	0	0	0	0	0	0	0	0	0	0	0	0	0	0	0	0	0	0	0	0	0	0	0.0517528	0	0	0	0	0	0	0	0	0	0	0	0	0	0	0	0	0	0	0	0
0cdcd1b50ccd1b3530cae9b13b9ef233	ASV_01083	0	0	0	0	0	0	0	0	0	0	0	0	0	0	0	0	0	0	0	0	0	0	0	0.0571846	0	0	0	0	0	0	0	0	0	0	0	0	0	0	0	0	0	0	0	0	0	0	0	0
b60d30b524b2cc64e6df22cee833ed45	ASV_01084	0	0	0	0	0	0	0	0	0	0	0	0	0	0	0	0.0571821	0	0	0	0	0	0	0	0	0	0	0	0	0	0	0	0	0	0	0	0	0	0	0	0	0	0	0	0	0	0	0	0
963ecd329f551aab27df5c623a1b99ba	ASV_01085	0	0	0	0	0	0	0	0	0	0	0	0	0	0	0	0	0	0	0	0	0	0	0	0	0	0	0	0	0	0	0	0	0	0	0	0	0	0	0	0	0	0	0	0	0	0	0	0
efbbbe6c1cd49750fb68121a30455d0e	ASV_01086	0	0	0	0	0	0	0	0	0	0	0	0	0	0	0	0	0	0.0570369	0	0	0	0	0	0	0	0	0	0	0	0	0	0	0	0	0	0	0	0	0	0	0	0	0	0	0	0	0	0
102de00070c30fcb5837d49a732af5f2	ASV_01087	0	0	0	0	0	0	0	0	0	0	0	0	0	0	0	0	0	0	0.0570143	0	0	0	0	0	0	0	0	0	0	0	0	0	0	0	0	0	0	0	0	0	0	0	0	0	0	0	0	0
6b9e5c2b467b6f06bd59a0fd6489a1a7	ASV_01088	0	0	0	0	0	0	0	0	0	0	0	0	0	0	0	0	0	0	0	0	0	0	0	0	0	0	0	0	0	0	0	0	0	0	0	0	0	0	0	0	0	0	0	0	0.0178974	0	0	0
0f0160c3e2d7ba54862afbdaf4d83731	ASV_01089	0	0	0	0	0	0	0	0	0	0	0	0	0	0	0	0	0	0	0	0	0	0	0	0	0	0	0	0	0	0	0	0	0	0	0	0	0	0	0	0	0	0	0	0	0	0	0	0
dee123372077157a63aafea15a35e5e8	ASV_01090	0	0	0	0	0	0	0	0	0	0	0	0	0	0	0	0	0	0	0	0	0	0	0	0	0	0	0	0	0	0	0	0	0	0	0	0	0	0	0	0	0	0	0	0	0	0	0	0
546ca2be86d96dc14a826376e1615e4e	ASV_01091	0	0	0	0	0	0	0	0	0	0	0	0	0	0	0	0	0	0	0	0	0	0	0	0	0	0	0	0	0	0	0	0	0	0	0	0	0	0	0	0	0	0	0	0	0	0	0	0
411361827d37ab9efe612f8f53c35964	ASV_01092	0	0	0	0	0	0	0	0	0	0	0	0	0	0	0	0	0	0	0	0	0	0	0	0	0	0	0	0	0	0	0	0	0	0	0	0	0	0	0	0	0	0	0	0	0	0	0	0
dc221c70be3e58b73c85eb3ac39e0430	ASV_01093	0	0	0	0	0	0	0	0	0	0	0	0	0	0	0	0	0	0	0	0	0	0	0	0	0	0	0	0	0	0	0	0	0	0	0	0	0	0	0	0	0	0	0	0	0	0	0	0
ff1802f8d6126053670885b52d9c973b	ASV_01094	0	0	0	0	0	0	0	0	0	0	0	0	0	0	0	0	0	0	0	0	0	0	0	0	0	0	0	0	0	0	0	0	0	0	0	0	0	0	0	0	0	0	0	0	0	0	0	0
dabe84d009bb91fd71351090fa9959d4	ASV_01095	0	0	0	0	0	0	0	0	0	0	0	0	0	0	0	0	0	0	0	0	0	0	0	0	0	0	0	0	0	0	0	0	0	0	0	0	0	0	0	0	0	0	0	0	0	0	0	0
bc9081eb9eecc07cfb249c79b578ab7e	ASV_01096	0	0	0	0	0	0	0	0	0	0	0	0	0	0	0	0	0	0	0	0	0	0	0	0	0	0	0	0	0	0	0	0	0	0	0	0	0	0	0	0	0	0	0	0	0	0	0	0
45523033cdc9a07e13e6dd702e33dbf6	ASV_01097	0	0	0	0	0	0	0.0558461	0	0	0	0	0	0	0	0	0	0	0	0	0	0	0	0	0	0	0	0	0	0	0	0	0	0	0	0	0	0	0	0	0	0	0	0	0	0	0	0	0
49e93682807070eec5699af71c48dc93	ASV_01098	0	0	0	0	0	0	0	0	0	0	0.0557787	0	0	0	0	0	0	0	0	0	0	0	0	0	0	0	0	0	0	0	0	0	0	0	0	0	0	0	0	0	0	0	0	0	0	0	0	0
2e91e3ff69f2c3dd2896beb1954c89ee	ASV_01099	0	0	0	0	0	0	0	0	0	0	0	0	0	0	0	0	0	0	0	0	0	0	0	0	0	0	0	0	0	0	0	0	0	0	0	0	0	0	0	0	0	0	0	0	0	0	0	0
14717693fe199b56bdc4110ab24964e3	ASV_01100	0	0	0	0	0	0	0	0	0	0	0	0	0	0	0	0	0	0	0	0	0	0	0	0	0	0	0	0	0	0	0	0	0	0	0	0	0	0	0	0	0	0	0	0	0	0	0	0
79e5a8f7e1737294f6c8aab2af8f5525	ASV_01101	0	0	0	0	0	0	0	0	0	0	0	0	0	0	0	0	0	0	0	0	0	0	0	0	0	0	0	0	0	0	0	0	0	0	0	0	0	0	0	0	0	0	0	0	0	0	0	0
1014550d0138195f27185463e8d220fd	ASV_01102	0	0	0	0	0	0	0	0	0	0	0	0	0	0	0	0	0	0	0	0	0	0	0	0	0	0	0	0	0	0	0	0	0	0	0	0	0	0	0	0	0	0	0	0	0	0	0	0
ada833b8d0b36e502767e8332dad8676	ASV_01103	0	0	0	0	0	0	0	0	0	0	0	0	0	0	0	0	0	0	0	0	0	0	0	0	0	0	0	0	0	0	0	0	0	0	0	0	0	0	0	0	0	0	0	0	0	0	0	0
94c14f221d24d5c3c26fa2851ee042b7	ASV_01104	0	0	0	0	0	0	0	0	0	0	0	0	0	0	0	0	0	0	0	0	0	0	0	0	0	0	0	0	0	0	0	0	0	0	0	0	0	0	0	0	0	0	0	0	0	0	0	0
80818061b99591e0c877a128b8ba8c33	ASV_01105	0	0	0	0	0	0	0	0	0	0	0	0	0.0550577	0	0	0	0	0	0	0	0	0	0	0	0	0	0	0	0	0	0	0	0	0	0	0	0	0	0	0	0	0	0	0	0	0	0	0
4dbd4aba18b1f90ca69f1e3183c65e80	ASV_01106	0	0	0	0	0	0	0	0	0	0	0	0	0	0	0	0	0	0	0	0	0	0	0	0	0	0	0	0	0	0	0	0	0	0	0	0	0	0	0	0	0	0	0	0	0	0	0	0
86a4a3ab2842fffeff7c7b2a3d98bca3	ASV_01107	0	0	0	0	0	0	0	0	0	0	0	0	0	0	0	0	0	0	0	0	0	0	0	0	0	0	0	0	0	0	0	0	0	0	0	0	0	0	0	0	0	0	0	0	0	0	0	0
2235120c50deff00b962ddfc2d678464	ASV_01108	0	0	0	0	0	0	0	0	0	0	0	0	0	0	0	0	0	0	0	0	0	0	0	0	0	0	0	0	0	0	0	0	0	0	0	0	0	0	0	0	0	0	0	0	0	0	0	0
6cdb18d189264b8ed94286a6a5a5d165	ASV_01109	0	0	0	0	0	0	0	0	0	0	0	0	0	0	0	0	0	0	0	0	0	0	0	0	0	0	0	0	0	0	0	0	0	0	0	0	0	0	0	0	0	0	0	0	0	0	0	0
5cbe7ed704102b14859c59d78d96f8c1	ASV_01110	0	0	0	0	0	0	0	0	0	0	0	0	0	0	0	0	0	0	0	0	0	0	0	0	0	0	0	0	0	0	0	0	0	0	0	0	0	0	0	0	0	0	0	0	0	0	0	0
803b6c9cc9420b7c6aa097517108c64a	ASV_01111	0	0	0	0	0	0	0	0	0	0	0	0	0	0	0	0	0	0	0	0	0	0	0	0	0	0	0	0	0	0	0	0	0	0	0	0	0	0	0	0	0	0	0	0	0	0	0	0
9b5530c81d166e8ff856ba214111e820	ASV_01112	0	0	0	0	0	0	0	0	0	0	0	0	0	0	0	0	0	0	0	0	0	0	0	0	0	0	0	0	0	0	0	0	0	0	0	0	0	0	0	0	0	0	0	0	0	0	0	0
6f27e7a989299db0528c8f392b770406	ASV_01113	0	0	0	0	0	0	0	0	0	0.0546631	0	0	0	0	0	0	0	0	0	0	0	0	0	0	0	0	0	0	0	0	0	0	0	0	0	0	0	0	0	0	0	0	0	0	0	0	0	0
b70bdcf38180ca55d3cf5dbc0d6d6324	ASV_01114	0	0	0	0	0	0	0	0	0	0	0	0	0	0	0	0	0	0	0	0	0	0	0	0	0	0	0	0	0	0	0	0	0	0	0	0	0	0	0	0	0	0	0	0	0	0	0	0
123527cfea88221a0398a35066e0b900	ASV_01115	0	0.0545178	0	0	0	0	0	0	0	0	0	0	0	0	0	0	0	0	0	0	0	0	0	0	0	0	0	0	0	0	0	0	0	0	0	0	0	0	0	0	0	0	0	0	0	0	0	0
0a658f239080478d89ebe0c5398d0dd9	ASV_01116	0	0	0	0	0	0	0	0	0	0	0	0	0	0	0	0	0	0	0.0540135	0	0	0	0	0	0	0	0	0	0	0	0	0	0	0	0	0	0	0	0	0	0	0	0	0	0	0	0	0
c1448df24c830707c74f2b64c2b16bc3	ASV_01117	0	0	0	0	0	0	0	0	0	0	0	0	0	0	0	0	0	0	0	0	0	0	0	0	0	0	0	0	0	0	0	0	0	0	0	0	0	0	0	0	0	0	0	0	0	0	0	0
1b712a9f7b62100ac60d0fa51fdc33c0	ASV_01118	0	0	0	0	0	0	0	0	0	0	0	0	0	0	0	0	0	0	0	0	0	0	0	0	0	0	0	0	0	0	0	0	0	0	0	0	0	0	0	0	0	0	0	0	0	0	0	0
17a2c2245d5068851afeaf7393bed91e	ASV_01119	0	0	0	0	0	0	0	0	0	0	0	0	0	0	0	0	0	0	0	0	0	0	0	0	0	0	0	0	0	0	0	0	0	0	0	0	0	0	0	0	0	0	0	0	0	0	0	0
088b0b1f3a595bfe1181e15712ea61a2	ASV_01120	0	0	0	0	0	0	0	0	0	0	0	0	0	0	0	0	0	0	0	0	0	0	0	0	0	0	0	0	0	0	0	0	0	0	0	0	0	0	0	0	0	0	0	0	0	0	0	0
bb5d4ba03483c889d3d701720af42132	ASV_01121	0	0	0	0	0	0	0	0	0	0	0	0	0	0	0	0	0	0	0	0	0	0	0	0	0	0	0	0	0	0	0	0	0	0	0	0	0	0	0	0	0	0	0	0	0	0	0	0
cbff1090c81fb7ae26e479064da680d4	ASV_01122	0	0	0	0	0	0	0	0	0	0	0	0	0	0	0	0	0	0	0	0	0	0	0	0	0	0	0	0	0	0	0	0	0	0	0	0	0	0	0	0	0	0	0	0	0	0	0	0
38f3e6c0bbe27587e646261d4e88eb1b	ASV_01123	0	0	0	0	0	0	0	0	0	0	0	0	0	0	0	0	0	0	0	0	0	0	0	0	0	0	0	0	0	0	0	0	0	0	0	0	0	0	0	0	0	0	0	0	0	0	0	0
62992d289312fb083930e8017253bcb9	ASV_01124	0	0	0	0	0	0	0	0	0	0	0	0	0	0	0	0	0	0	0	0	0	0	0	0	0	0	0	0	0	0	0	0	0	0	0	0	0	0	0	0	0	0	0	0	0	0	0	0
c2e44bb666bf5be0ba0e3b75a402ce08	ASV_01125	0	0	0	0	0	0	0	0	0	0	0	0	0	0	0	0	0	0	0	0	0	0	0	0	0	0	0	0	0	0	0	0	0	0	0	0	0	0	0	0	0	0	0	0	0	0	0	0
00748cf0d2f4662b8108a725e06b92c5	ASV_01126	0	0	0	0	0	0	0	0	0	0	0	0	0	0	0	0	0	0	0	0	0	0	0	0	0	0	0	0	0	0	0	0	0	0	0	0	0	0	0	0	0	0	0	0	0	0	0	0
f25cc39d0154b804882b0c38362c541d	ASV_01127	0	0	0	0	0	0	0	0	0	0	0	0	0	0	0	0	0	0	0	0	0	0	0	0	0	0	0	0	0	0	0	0	0	0	0	0	0	0	0	0	0	0	0	0	0	0	0	0
0448360282805c213310370790bb4617	ASV_01128	0	0	0	0	0	0	0	0	0.00849816	0	0	0	0	0	0	0	0	0	0	0	0	0	0	0	0	0	0	0	0	0	0	0	0	0	0	0	0	0	0	0	0	0	0	0	0	0	0	0
6569bdc4e0510f6ce6faf63811472854	ASV_01129	0	0	0	0	0	0	0	0	0	0	0	0	0	0	0	0	0	0	0	0	0	0	0	0	0	0	0	0	0	0	0	0	0	0	0	0	0	0	0	0	0	0	0	0	0	0	0	0
1b3c11b8fce4846e27cf1070be403cd8	ASV_01130	0	0	0	0	0	0	0	0	0	0	0	0	0	0	0	0	0	0	0	0	0	0	0	0	0	0	0	0	0	0	0	0	0	0	0	0	0	0	0	0	0	0	0	0	0	0	0	0
4d99cb51f5b5bfad1bbad3e2bb91a311	ASV_01131	0	0	0	0	0	0	0	0	0	0	0	0	0	0	0	0	0	0	0	0	0	0	0	0	0	0	0	0	0	0	0	0	0	0	0	0	0	0	0	0	0	0	0	0	0	0	0	0
0c13c1955923344e397fe7b6254fc1e7	ASV_01132	0	0	0	0	0	0	0	0	0	0	0	0.0144534	0	0	0	0	0	0	0	0	0	0	0	0	0	0	0	0	0	0	0	0	0	0	0	0	0	0	0	0	0	0	0	0	0	0	0	0
3d4716dc34f96a197fd4558275af2e6e	ASV_01133	0	0	0	0	0	0	0	0	0	0	0	0	0	0	0	0	0	0	0	0	0	0	0	0	0	0	0	0	0	0	0	0	0	0	0	0	0	0	0	0	0	0	0	0	0	0	0	0
4525564b8fedd5351a11551805087df0	ASV_01134	0	0	0	0	0	0	0	0	0	0	0	0	0	0	0	0	0	0	0	0	0	0	0	0	0	0	0	0	0	0	0	0	0	0	0	0	0	0	0	0	0	0	0	0	0	0	0	0
0f1c42d54a30c01e0dfefe5e53c6c0e2	ASV_01135	0	0	0	0	0	0	0	0	0	0	0	0	0	0	0	0	0	0	0	0	0	0	0	0	0	0	0	0	0	0	0	0	0	0	0	0	0	0	0	0	0	0	0	0	0	0	0	0
6ad6c4f255b64abcd77d298325d17264	ASV_01136	0	0	0	0	0	0	0	0	0	0	0	0	0	0	0	0	0	0	0	0	0	0	0	0	0	0	0	0	0	0	0	0	0	0	0	0	0	0	0	0	0	0	0	0	0	0	0	0
97ac21e0aaa34e27a5b9f9ef15006cd6	ASV_01137	0	0	0	0	0	0	0	0	0	0	0	0	0	0	0	0	0	0	0	0	0	0	0	0	0	0	0	0	0	0	0	0	0	0	0	0	0	0	0	0	0	0	0	0	0	0	0	0
0353ebb344029b0f70d2eb75dc3b0801	ASV_01138	0	0	0	0	0	0	0	0	0	0	0	0	0	0	0	0.0526075	0	0	0	0	0	0	0	0	0	0	0	0	0	0	0	0	0	0	0	0	0	0	0	0	0	0	0	0	0	0	0	0
74f09f331c811648350cdee4372216f9	ASV_01139	0	0	0	0	0	0	0	0	0	0	0	0	0	0	0	0	0	0	0	0	0	0	0	0	0	0	0	0	0	0	0	0	0	0	0	0	0	0	0	0	0	0	0	0	0	0	0	0
31aef6ba0ebb8c94a22935a3fa35ed52	ASV_01140	0	0	0	0	0	0	0	0	0	0	0	0	0	0	0	0	0	0	0	0	0	0	0	0	0	0	0	0	0	0	0	0	0	0	0	0	0	0	0	0	0	0	0	0	0	0	0	0
9c71bbe02d51f8a276f99326776f22b3	ASV_01141	0	0	0	0	0	0	0	0	0	0	0	0	0	0	0	0	0	0	0	0	0	0	0	0	0	0	0	0	0	0	0	0	0	0	0	0	0	0	0	0	0	0	0	0	0	0	0	0
8fb466071735a7d6b8d78aebebeee14f	ASV_01142	0	0	0	0	0	0	0	0	0	0	0	0	0	0	0	0	0	0	0	0	0	0	0	0	0	0	0	0	0	0	0	0	0	0	0	0	0	0	0	0	0	0	0	0	0	0	0	0
2c20783a02d95b44c5aeca69f3cfb366	ASV_01143	0	0	0	0	0	0	0	0	0	0	0	0	0	0	0	0	0	0	0	0	0	0	0	0	0	0	0	0	0	0	0	0	0	0	0	0	0.01353	0	0	0	0	0	0	0	0	0	0	0
02c43627c068b0bd4af73c72484a3b36	ASV_01144	0	0	0	0	0	0	0	0	0	0	0	0	0	0	0	0	0	0	0	0	0	0	0	0	0	0	0	0	0	0	0	0	0	0	0	0	0	0.0520359	0	0	0	0	0	0	0	0	0	0
cafbad1ed92704dc0a384d14bb98d7a5	ASV_01145	0	0	0	0	0	0	0	0	0	0	0	0	0	0	0	0	0	0	0	0	0	0	0	0	0	0	0	0	0	0	0	0	0	0	0	0	0	0	0	0	0	0	0	0	0	0	0	0
3fc5053e539da3503642a5b52371f229	ASV_01146	0	0	0	0	0	0	0	0	0	0	0	0	0	0	0	0	0	0	0	0	0	0	0	0	0	0	0	0	0	0	0	0	0	0	0.0268231	0	0.0101475	0	0	0	0	0	0	0	0	0	0	0
72e8b6261dd670c59bd07351eac74e4e	ASV_01147	0	0	0	0	0	0	0	0	0	0	0	0	0	0	0	0	0	0	0	0	0	0	0	0	0	0	0	0	0	0	0	0	0	0	0	0	0	0	0.0132544	0	0	0	0	0	0	0	0	0
3f67bb3c5f07032a5cf3e84f3950126f	ASV_01148	0	0	0	0	0	0	0	0	0	0	0	0	0	0	0	0	0	0.0513332	0	0	0	0	0	0	0	0	0	0	0	0	0	0	0	0	0	0	0	0	0	0	0	0	0	0	0	0	0	0
c33b31f89ce4bef13fd388219de973c5	ASV_01149	0	0	0	0	0	0	0	0	0	0	0	0	0	0	0	0	0	0.0513332	0	0	0	0	0	0	0	0	0	0	0	0	0	0	0	0	0	0	0	0	0	0	0	0	0	0	0	0	0	0
eeee235d6964852f23c80f187cdcb6e2	ASV_01150	0	0	0	0	0	0	0	0	0	0	0	0	0	0	0	0	0	0	0	0	0	0	0	0	0	0	0	0	0	0	0	0	0	0	0	0	0	0	0	0	0	0	0	0	0	0	0	0
fe5aa15e4324ff8ea5451a9855f8bbdc	ASV_01151	0	0	0	0	0	0	0	0	0	0	0	0	0	0	0	0	0	0	0	0	0	0	0	0	0	0	0	0	0	0	0	0	0	0	0	0	0	0	0	0	0	0	0	0	0	0	0	0
3b8c9b81d7a1f11b0dd568650dd5ee6b	ASV_01152	0	0	0	0	0	0	0	0	0	0	0	0	0	0	0	0	0	0	0	0	0	0	0	0	0	0	0	0	0	0	0	0	0	0	0	0	0	0	0	0	0	0	0	0	0	0	0	0
7446ec751a0667697f26d8f405573c1f	ASV_01153	0	0	0	0	0	0	0	0	0	0	0	0	0	0	0	0	0	0	0	0	0	0	0	0	0	0	0	0	0	0	0	0	0	0	0	0	0	0	0	0	0	0	0	0	0	0	0	0
d8171d421628735234230dccee009ced	ASV_01154	0	0	0	0	0	0	0	0	0	0	0	0	0	0	0	0	0	0	0	0	0	0	0	0	0	0	0	0	0	0	0	0	0	0	0	0	0	0	0	0	0	0	0	0	0	0	0	0
ae98ac85787f817eb3064db43968d3e1	ASV_01155	0	0	0	0	0	0	0	0	0	0	0	0	0	0	0	0	0	0	0	0	0	0	0	0	0	0	0	0	0	0	0	0	0	0	0	0	0	0	0	0	0	0	0	0	0	0	0	0
3902a53dc25bfad535e87a87385cf15c	ASV_01156	0	0	0	0	0	0	0	0	0	0	0	0	0	0	0	0	0.0261817	0	0	0	0	0	0	0	0	0	0	0	0	0	0	0	0	0	0	0	0	0	0	0	0	0	0	0	0	0	0	0
88884de23113e6aa6f4b22e7120b2088	ASV_01157	0	0	0	0	0	0.0503706	0	0	0	0	0	0	0	0	0	0	0	0	0	0	0	0	0	0	0	0	0	0	0	0	0	0	0	0	0	0	0	0	0	0	0	0	0	0	0	0	0	0
abecbaf1f8058cd39311e977eaf9e19c	ASV_01158	0	0	0	0	0	0.0503706	0	0	0	0	0	0	0	0	0	0	0	0	0	0	0	0	0	0	0	0	0	0	0	0	0	0	0	0	0	0	0	0	0	0	0	0	0	0	0	0	0	0
9052ca12d4edde9e66b07527f6d6efcc	ASV_01159	0	0	0	0	0	0	0	0	0	0	0	0	0	0	0	0.0503202	0	0	0	0	0	0	0	0	0	0	0	0	0	0	0	0	0	0	0	0	0	0	0	0	0	0	0	0	0	0	0	0
7d922b6af519ebac697c9b4025768967	ASV_01160	0	0	0	0	0	0	0	0	0	0	0	0	0	0	0	0	0	0	0	0	0	0	0	0	0	0	0	0	0	0	0	0	0	0	0	0	0	0	0	0	0	0	0	0	0	0	0	0
b65d531a76cc593ecd74ea3d05ded08e	ASV_01161	0	0	0	0	0.022368	0	0	0	0	0.0151842	0	0	0	0	0	0	0	0	0	0	0	0	0	0	0	0	0	0	0	0	0	0	0	0	0	0	0	0	0	0	0	0	0	0	0	0	0	0
423a8cb0211bff72e29a069738bb7c9a	ASV_01162	0	0	0	0	0	0	0	0	0	0	0.0502008	0	0	0	0	0	0	0	0	0	0	0	0	0	0	0	0	0	0	0	0	0	0	0	0	0	0	0	0	0	0	0	0	0	0	0	0	0
1f928909e574041798349ab07bf11792	ASV_01163	0	0	0	0	0	0	0	0	0	0	0	0	0	0	0	0	0	0	0	0	0	0	0	0	0	0	0	0	0	0	0	0	0	0	0	0	0	0	0	0	0	0	0	0	0	0	0	0
930cc2c29424b74aa4e7004795085a4d	ASV_01164	0	0	0	0	0	0	0	0	0	0	0	0	0	0	0	0	0	0	0	0	0	0	0	0	0	0	0	0	0	0	0	0	0	0	0	0	0	0	0	0	0	0	0	0	0	0	0	0
9c6483ec11d2d0d1d746eb6ed8b67386	ASV_01165	0	0	0	0	0	0	0	0	0	0.0242947	0	0	0	0	0	0	0	0	0	0	0	0	0	0	0	0	0	0	0	0	0	0	0	0	0	0	0	0.0104072	0	0	0	0	0	0	0	0	0	0
ac49faa6ec2054c19bf0833050e57857	ASV_01166	0	0	0	0	0	0	0	0	0	0	0	0	0	0	0	0	0	0	0	0	0	0	0	0	0	0	0	0	0	0	0	0	0	0	0	0	0	0	0	0	0	0	0	0	0	0	0	0
8121fa57dd3550a5b029a594db5d851f	ASV_01167	0	0	0	0	0	0	0	0	0	0	0	0	0	0	0	0	0	0	0	0	0	0	0	0	0	0	0	0	0	0	0	0	0	0	0	0	0	0	0	0	0	0	0	0	0	0	0	0
ae88f7d179d5d08116a1f29fd8159e22	ASV_01168	0	0	0	0	0.0497067	0	0	0	0	0	0	0	0	0	0	0	0	0	0	0	0	0	0	0	0	0	0	0	0	0	0	0	0	0	0	0	0	0	0	0	0	0	0	0	0	0	0	0
9f4ef29b9022db8b19c65ac3b29c8958	ASV_01169	0	0	0	0	0	0	0	0	0	0	0	0	0	0	0	0	0	0	0	0	0	0	0	0	0	0	0	0	0	0	0	0	0	0	0	0	0	0	0	0	0	0	0	0	0	0	0	0
bd210e5d7e678faec6b3cfd63bcd2aa2	ASV_01170	0	0	0	0	0	0	0	0	0	0	0	0	0	0	0	0	0	0	0	0	0	0	0	0	0	0	0	0	0	0	0	0	0	0	0	0	0	0	0	0	0	0	0	0	0	0	0	0
70ae5450b95930787d485e169d05f9d9	ASV_01171	0	0	0	0	0	0	0	0	0	0	0	0	0	0	0	0	0	0	0	0	0	0	0	0	0	0	0	0	0	0	0	0	0	0	0	0	0	0	0	0	0	0	0	0	0	0	0	0
f6cb0a7c789b692456843ac2d259470f	ASV_01172	0	0	0	0	0	0	0	0	0	0	0	0	0	0	0	0	0	0	0	0	0	0	0	0	0	0	0	0	0	0	0	0	0	0	0	0	0	0	0	0	0	0	0	0	0	0	0	0
bf373b1937593aec8cf5f8c30339ff2d	ASV_01173	0	0	0	0	0	0	0	0.0494462	0	0	0	0	0	0	0	0	0	0	0	0	0	0	0	0	0	0	0	0	0	0	0	0	0	0	0	0	0	0	0	0	0	0	0	0	0	0	0	0
e9598f25b52baec6d1611147e9564258	ASV_01174	0	0	0	0	0	0	0	0	0	0	0	0	0	0	0	0	0	0	0	0	0	0	0	0	0	0	0	0	0	0	0	0	0	0	0	0	0	0	0	0	0	0	0	0	0	0	0	0
c872658a3ebbaa6ac132a6b1f47def6a	ASV_01175	0	0	0	0	0	0	0	0	0	0	0	0	0	0	0	0	0	0	0	0	0	0	0	0	0	0	0	0	0	0	0	0	0	0	0	0	0	0	0	0	0	0	0	0	0	0	0	0
1a878dbbc64efbabc5f0b895c5b4ef4d	ASV_01176	0	0	0	0	0	0	0	0	0	0	0	0	0	0	0	0	0	0	0	0	0	0	0	0	0	0	0	0	0	0	0	0	0	0	0	0	0	0	0	0	0	0	0	0	0	0	0	0
b9391e4e7f02679156209194bb046ffd	ASV_01177	0	0	0	0	0	0	0	0	0	0	0	0	0	0	0	0	0	0	0	0	0	0	0	0	0	0	0	0	0	0	0	0	0	0	0	0	0	0	0	0	0	0	0	0	0	0	0	0
f26e25fa425e12bcfb8eb19456e80b2b	ASV_01178	0	0	0	0	0	0	0	0	0	0	0	0	0	0	0	0	0	0	0	0	0	0	0	0	0	0	0	0	0	0	0	0	0	0	0	0	0	0	0	0	0	0	0	0	0	0	0	0
732d32edd1efa00aa7dd7544ee063a5c	ASV_01179	0	0	0	0	0	0	0	0	0	0	0	0	0	0	0	0	0	0	0	0	0	0	0	0	0	0	0	0	0	0	0	0	0	0	0	0	0	0	0	0	0	0	0	0	0	0	0	0
81593e19c3e7b1a9450a4f10ad4c7110	ASV_01180	0	0	0	0	0	0	0	0	0	0	0	0	0	0	0	0	0	0	0	0	0	0	0	0	0	0	0	0	0	0	0	0	0	0	0	0	0	0	0	0	0	0	0	0	0	0	0	0
6e40658bcb42476d767030540106c146	ASV_01181	0	0	0	0	0	0	0	0	0	0	0	0	0	0	0	0	0	0	0	0	0	0	0	0	0	0	0	0	0	0	0	0	0	0	0	0	0	0	0	0	0	0	0	0	0	0	0	0
665c1738d92e9e0168363c8cb6cc6234	ASV_01182	0	0	0.0487817	0	0	0	0	0	0	0	0	0	0	0	0	0	0	0	0	0	0	0	0	0	0	0	0	0	0	0	0	0	0	0	0	0	0	0	0	0	0	0	0	0	0	0	0	0
0674680be7fa9f01fed9f4aff7816844	ASV_01183	0	0	0	0	0	0	0	0	0	0	0	0	0	0	0.0486108	0	0	0	0	0	0	0	0	0	0	0	0	0	0	0	0	0	0	0	0	0	0	0	0	0	0	0	0	0	0	0	0	0
d69138145379c20551af9872a09f0e21	ASV_01184	0	0	0	0	0	0	0	0	0	0.0485894	0	0	0	0	0	0	0	0	0	0	0	0	0	0	0	0	0	0	0	0	0	0	0	0	0	0	0	0	0	0	0	0	0	0	0	0	0	0
ee6c2b8ed5439b2676609eaa783c520a	ASV_01185	0	0	0	0	0	0	0	0	0	0.0485894	0	0	0	0	0	0	0	0	0	0	0	0	0	0	0	0	0	0	0	0	0	0	0	0	0	0	0	0	0	0	0	0	0	0	0	0	0	0
cfff220b4dc1fd6d63f1f493066755be	ASV_01186	0	0	0	0	0	0	0	0	0	0.0485894	0	0	0	0	0	0	0	0	0	0	0	0	0	0	0	0	0	0	0	0	0	0	0	0	0	0	0	0	0	0	0	0	0	0	0	0	0	0
9455ad9c70152d71c93d914573e43182	ASV_01187	0	0	0	0	0	0	0	0	0	0.0121473	0	0	0	0	0	0	0	0	0	0	0	0	0	0	0	0	0	0	0	0	0	0	0	0	0	0	0	0	0	0	0	0	0	0	0	0	0	0
38d330811f0455b78f862ac3b284014e	ASV_01188	0	0	0	0	0	0	0	0	0	0	0	0	0	0	0	0	0	0	0	0	0	0	0	0	0	0	0	0	0	0	0	0	0	0	0	0	0	0	0	0	0	0	0	0	0	0	0	0
166c13b253ea787c551969b4b826b336	ASV_01189	0	0	0	0	0	0	0	0	0	0	0	0	0	0	0	0	0	0	0	0	0	0	0	0	0	0	0	0	0	0	0	0	0	0	0	0	0	0	0	0	0	0	0	0	0	0	0	0
6599c9a2a89715f07e2a83f383068217	ASV_01190	0	0	0	0	0	0	0	0	0	0	0	0	0	0	0	0	0	0	0	0.0160527	0	0	0	0	0	0	0	0	0	0	0	0	0	0	0	0	0	0	0	0	0	0	0	0	0	0	0	0
918de8cd4946121eb4595a02045eb00e	ASV_01191	0	0	0	0	0	0	0	0	0	0	0	0	0	0	0	0	0	0	0	0	0	0	0	0	0	0	0	0	0	0	0	0	0	0	0	0	0	0	0	0	0	0	0	0	0	0	0	0
8ba37f27ebdc264e83c2fbc9a86c35a5	ASV_01192	0	0	0	0	0	0	0	0	0	0	0	0	0	0	0	0	0	0	0	0	0	0	0	0	0	0	0	0	0	0	0	0	0	0	0	0	0	0	0	0	0	0	0	0	0	0	0	0
a43a132a014d476ded525a95c4859d87	ASV_01193	0	0	0	0	0	0	0	0	0	0	0	0	0	0	0	0	0	0	0	0	0	0	0	0	0	0	0	0	0	0	0	0	0	0	0	0	0	0	0	0	0	0	0.0339837	0	0	0	0	0
ff4d884ca3c4a94083cc730160c02abb	ASV_01194	0	0	0	0	0	0	0	0	0	0	0	0	0	0	0	0	0	0	0	0	0	0	0	0	0	0	0	0	0	0	0	0	0	0	0	0	0	0	0	0	0	0	0	0	0	0	0	0
af7370a34ba6b971df39bc019fb7dfb6	ASV_01195	0	0	0	0	0	0	0	0	0	0	0.0474119	0	0	0	0	0	0	0	0	0	0	0	0	0	0	0	0	0	0	0	0	0	0	0	0	0	0	0	0	0	0	0	0	0	0	0	0	0
476c6acea1a91a163f8059b8c044f590	ASV_01196	0	0	0	0	0	0	0	0	0	0	0	0	0	0	0	0	0	0	0	0	0	0	0	0	0	0	0	0	0	0	0	0	0	0	0	0	0	0	0	0	0	0	0	0	0	0	0	0
21dfe378c479d2197ed5557a241733ee	ASV_01197	0	0	0	0	0	0	0	0	0	0	0	0	0	0	0	0	0	0	0	0	0	0	0	0	0	0	0	0	0	0	0	0	0	0	0	0	0	0	0	0	0	0	0	0	0	0	0	0
adc432f22a367ddef1ab5fe7c51729b6	ASV_01198	0	0	0	0	0	0	0	0	0	0	0	0	0	0	0	0	0	0	0	0	0	0	0	0	0	0	0	0	0	0	0	0	0	0	0	0	0	0	0	0	0	0	0	0	0	0	0	0
ea8fc4260a1e412a1101a75095a5ab7b	ASV_01199	0	0	0	0	0.0472214	0	0	0	0	0	0	0	0	0	0	0	0	0	0	0	0	0	0	0	0	0	0	0	0	0	0	0	0	0	0	0	0	0	0	0	0	0	0	0	0	0	0	0
f09261bfee414dae67d1d7b2b1a9aa8e	ASV_01200	0	0	0	0	0	0	0	0	0	0	0	0	0	0	0	0	0	0	0	0	0	0	0	0	0	0	0	0	0	0	0	0	0	0	0	0	0	0	0.0132544	0	0	0	0	0	0	0	0	0
ee1a03310866bd30baca4bf48d4e3d05	ASV_01201	0	0	0	0	0	0	0	0	0	0	0	0	0	0	0	0	0	0	0	0	0	0	0	0	0	0	0	0	0	0	0	0	0	0	0	0	0	0	0	0	0	0	0	0	0	0	0	0
e4aaf5e8feb3975b4c62a61db0fcabf9	ASV_01202	0	0	0	0	0	0	0	0	0	0	0	0	0	0	0	0	0	0	0	0	0	0	0	0	0	0	0	0	0	0	0	0	0	0	0	0	0	0	0	0	0	0	0	0	0	0	0	0
9bbb07421c097cf08df45d8218ad2920	ASV_01203	0	0	0	0	0	0	0	0	0	0	0	0	0	0	0	0	0	0	0	0	0	0	0	0	0	0	0	0	0	0	0	0	0	0	0	0	0	0	0	0	0	0	0	0	0	0	0	0
21e15b7301ebbe9405db54bc3225d44a	ASV_01204	0	0	0	0	0	0	0	0	0	0	0	0	0	0	0	0	0	0	0	0	0	0	0	0	0	0	0	0	0	0	0	0	0	0	0	0	0	0	0	0	0	0	0	0	0	0	0	0
89e402cbc879d291ff28095202c156c3	ASV_01205	0	0	0	0	0	0	0	0	0	0	0	0	0	0	0	0	0	0	0	0	0	0	0	0	0	0	0	0	0	0	0	0	0	0	0	0	0	0	0	0	0	0	0	0	0	0	0	0
1cb4bed84eaf69add3e1bfae6126eb51	ASV_01206	0	0	0	0	0	0	0	0	0	0	0	0	0	0	0	0	0	0	0	0	0	0	0	0	0	0	0	0	0	0	0	0	0	0	0	0	0	0	0	0	0	0	0	0	0	0	0	0
b5425fc044bde20a06154f3b9f4aebfa	ASV_01207	0	0.0114774	0	0	0	0	0	0	0	0	0	0	0	0	0	0	0	0	0	0.0347807	0	0	0	0	0	0	0	0	0	0	0	0	0	0	0	0	0	0	0	0	0	0	0	0	0	0	0	0
4744311eaa7d75940b1b39e88b3e407a	ASV_01208	0	0	0	0	0	0	0	0	0	0	0	0	0	0	0	0	0	0	0	0	0	0	0	0	0	0	0	0	0	0	0	0	0	0	0	0	0	0	0	0	0	0	0	0	0	0	0	0
67fa2fb70c8f1f38f777974a3acf347a	ASV_01209	0	0	0	0	0	0	0	0	0	0	0	0	0	0	0	0	0	0	0	0	0	0	0	0	0	0	0	0	0	0	0	0	0	0	0	0	0	0	0	0	0	0	0	0	0	0	0	0
8ee6d77c5e384a336e666d1f6a5f2ae4	ASV_01210	0	0	0	0	0	0	0	0	0	0	0	0	0	0	0	0	0	0	0	0	0	0	0	0	0	0	0	0	0	0	0	0	0	0	0	0	0	0	0	0	0	0	0	0	0	0	0	0
2bc13633fd071273d20027a0ecb01b43	ASV_01211	0.0459957	0	0	0	0	0	0	0	0	0	0	0	0	0	0	0	0	0	0	0	0	0	0	0	0	0	0	0	0	0	0	0	0	0	0	0	0	0	0	0	0	0	0	0	0	0	0	0
4ac3f00a043c8baae1d7277b87ac7e70	ASV_01212	0	0	0	0	0	0	0	0	0	0	0	0	0	0	0	0	0	0	0	0	0	0	0	0	0	0	0	0	0	0	0	0	0	0	0	0	0	0	0	0	0	0	0	0	0	0	0	0
6884165427c0efe9d333ad193c71b541	ASV_01213	0	0	0	0	0	0	0	0	0	0	0	0	0	0	0	0	0	0	0	0	0	0	0	0	0	0	0	0	0	0	0	0	0	0	0	0	0	0	0	0	0	0	0	0	0	0	0	0
aa5b77a7f1e20f8d76386dc87780cf9c	ASV_01214	0	0	0	0	0	0	0	0	0	0	0	0	0	0	0	0	0	0	0	0	0	0	0	0	0	0	0	0	0	0	0	0	0	0	0	0	0	0	0	0	0	0	0	0	0	0	0	0
f1df781d212350584bd3b731cf8ab2da	ASV_01215	0	0	0	0	0	0	0	0	0	0	0	0	0	0	0	0	0	0	0	0	0	0	0	0	0	0	0	0	0	0	0	0	0	0	0	0	0	0	0	0	0	0	0	0	0	0	0	0
89b73bc9f1ef42978db3b095e7f5fa76	ASV_01216	0	0	0	0	0	0	0	0	0	0	0	0	0	0	0	0	0	0.0456295	0	0	0	0	0	0	0	0	0	0	0	0	0	0	0	0	0	0	0	0	0	0	0	0	0	0	0	0	0	0
e0e4cc7a5c28a0e12fc14d626de40db8	ASV_01217	0	0	0	0	0	0	0	0	0	0.0455526	0	0	0	0	0	0	0	0	0	0	0	0	0	0	0	0	0	0	0	0	0	0	0	0	0	0	0	0	0	0	0	0	0	0	0	0	0	0
eac55d2e1ff7e7e81f67870ebec1a3dc	ASV_01218	0	0	0	0	0	0	0	0	0	0.0455526	0	0	0	0	0	0	0	0	0	0	0	0	0	0	0	0	0	0	0	0	0	0	0	0	0	0	0	0	0	0	0	0	0	0	0	0	0	0
a9977f92dcce6f4c058fcb60918ec739	ASV_01219	0	0	0	0	0	0	0	0	0	0	0	0	0	0	0	0	0	0	0	0	0	0	0	0	0	0	0	0	0	0	0	0	0	0.0453897	0	0	0	0	0	0	0	0	0	0	0	0	0	0
3f31309b1bf84ee61f08c719f2f00752	ASV_01220	0	0	0	0	0	0	0	0	0	0	0	0	0	0	0	0	0	0	0	0	0	0	0	0	0	0	0	0	0	0	0	0	0	0	0	0	0.0101475	0	0	0	0	0	0	0	0	0	0	0
1b7b99ee732d05936b3d6f2330f78934	ASV_01221	0	0	0	0	0	0	0	0	0	0	0	0	0	0	0	0	0	0	0	0	0	0	0	0	0	0	0	0	0	0	0	0	0	0	0	0	0	0	0	0	0	0	0	0	0	0	0	0
6d5440d11ce7aef82f9ce5e658928e40	ASV_01222	0	0	0	0	0	0	0	0	0	0	0	0	0	0	0	0	0	0	0	0	0	0	0	0	0	0	0	0	0	0	0	0	0	0	0	0	0	0	0	0	0	0	0	0	0	0	0	0
1b4e910c0a59b8a0aceea37b3a3de2aa	ASV_01223	0	0	0	0	0	0	0	0	0	0	0	0	0	0	0	0	0	0	0	0	0	0	0	0	0	0	0	0	0	0	0	0	0	0	0	0	0	0	0	0	0	0	0	0	0	0	0	0
3f7dc75f2911044aa7bd440ed60e5463	ASV_01224	0	0	0	0	0	0	0	0	0	0	0	0	0	0	0	0	0	0	0	0	0	0	0	0	0	0	0	0	0	0	0	0	0	0	0	0	0	0	0	0	0	0	0	0	0	0	0	0
fe2c4ab9b58ca2de7d45bc3327e68250	ASV_01225	0	0	0	0	0	0	0	0	0	0	0	0	0	0	0	0	0	0	0	0	0	0	0	0	0	0	0	0	0	0	0	0	0	0	0	0	0	0	0	0	0	0	0	0	0	0	0	0
dfff99c56bd7485a12eea4ea1255c971	ASV_01226	0	0	0	0	0	0	0	0	0	0	0	0	0	0	0	0	0	0	0	0	0	0	0	0	0	0	0	0	0	0	0	0	0	0	0	0	0	0	0	0	0	0	0	0	0	0	0	0
5311528394b79000416d7277bf5ff293	ASV_01227	0	0	0	0	0	0	0	0	0	0	0	0	0	0	0	0	0	0.0199629	0	0	0	0	0	0	0	0	0	0	0	0	0	0	0	0	0	0	0	0	0	0	0	0	0	0	0	0	0	0
b659574502ebf41a1156a81c133918d6	ASV_01228	0	0	0	0	0	0	0	0	0	0	0	0	0	0	0	0	0	0	0	0	0	0	0	0	0	0	0	0	0	0	0	0	0	0	0	0	0	0	0	0	0	0	0	0	0	0	0	0
273848ce57916e42ee4f369797a00b48	ASV_01229	0	0	0	0	0	0	0	0	0	0	0	0	0	0	0	0	0	0	0	0	0	0	0	0	0	0	0	0	0	0	0	0	0	0	0	0	0	0	0	0	0	0	0	0	0	0	0	0
daa2b8c64a112a5603c18735303f749d	ASV_01230	0	0	0	0	0.0447361	0	0	0	0	0	0	0	0	0	0	0	0	0	0	0	0	0	0	0	0	0	0	0	0	0	0	0	0	0	0	0	0	0	0	0	0	0	0	0	0	0	0	0
917c304841b187c8588e815342658f31	ASV_01231	0	0	0	0	0	0	0	0	0	0	0	0	0	0	0	0	0	0	0	0	0	0	0	0	0	0	0	0	0	0	0	0	0	0	0	0	0	0	0	0	0	0	0	0	0	0	0	0
bdb7877151bda2673952be611df9bce5	ASV_01232	0	0	0	0	0	0	0	0	0	0	0.0446229	0	0	0	0	0	0	0	0	0	0	0	0	0	0	0	0	0	0	0	0	0	0	0	0	0	0	0	0	0	0	0	0	0	0	0	0	0
3eca86b134e14075b70a75d5ed3d6116	ASV_01233	0	0	0	0	0	0	0	0	0	0	0	0	0	0	0	0	0	0	0	0	0	0	0	0	0	0	0	0	0	0	0	0	0	0	0	0	0	0	0	0	0	0	0	0	0	0	0	0
c33128bf1c52c8c15bc16be28eceb0e6	ASV_01234	0	0	0	0	0	0	0	0	0	0	0	0	0	0	0	0	0	0	0	0	0	0	0	0	0	0	0	0	0	0	0	0	0	0	0	0	0	0	0	0	0	0	0	0	0	0	0	0
e77887ef5a26ddc0d09fbb9732023296	ASV_01235	0	0	0	0	0	0	0	0	0	0	0	0	0	0	0	0	0	0	0	0	0	0	0	0	0	0	0	0	0	0	0	0	0	0	0	0	0	0	0	0	0	0	0	0	0	0	0	0
144255dc55c976eb45537bb36c47f652	ASV_01236	0	0	0	0	0	0	0	0	0	0	0	0	0	0	0	0	0	0	0	0	0	0	0	0	0	0	0	0	0	0	0	0	0	0	0	0	0	0	0	0	0	0	0	0	0	0	0	0
a21159fafcfeaced812933b9cc5eb519	ASV_01237	0	0	0	0	0	0	0	0	0	0	0	0	0	0	0	0	0	0	0	0	0	0	0.0222	0	0	0	0	0	0	0	0	0.0220783	0	0	0	0	0	0	0	0	0	0	0	0	0	0	0	0
afe1267bedf68e8e32bb896694670c02	ASV_01238	0	0	0	0	0	0	0	0	0	0	0	0	0	0	0	0	0	0	0	0	0	0	0	0	0	0	0	0	0	0	0	0	0	0	0	0	0	0	0	0	0	0	0	0	0	0	0	0
e69b389a0cf3863617ab521fdcbe075e	ASV_01239	0	0	0	0	0	0	0	0	0	0	0	0	0	0	0	0	0	0	0	0	0	0	0	0	0	0	0	0	0	0	0	0	0	0	0	0	0	0	0	0	0	0	0	0	0	0	0	0
4cb24b56d5e9842ec29caac91ee7f3cf	ASV_01240	0	0	0	0	0	0	0	0	0	0	0	0	0	0	0	0	0	0	0	0	0	0	0	0	0	0	0	0	0	0	0	0	0	0	0	0	0	0	0	0	0	0	0	0	0	0	0	0
06c31c24f79a5ccb048244b8efdbe663	ASV_01241	0	0	0	0	0	0	0	0	0	0	0	0	0	0	0	0	0	0	0	0	0	0	0	0	0	0	0	0	0	0	0	0	0	0	0	0	0	0	0	0	0	0	0	0	0	0	0	0
3dd238ba60005732077ae8506eeac570	ASV_01242	0	0	0	0	0	0	0	0	0	0	0	0	0	0	0	0	0	0	0	0	0	0	0	0	0	0	0	0	0	0	0	0	0	0	0	0	0	0	0	0	0	0	0	0	0	0	0	0
4cd2aea3e2eb0c8aa9d5f1cce8d55aaf	ASV_01243	0	0	0	0	0	0	0	0	0	0	0	0	0	0	0	0	0	0	0	0	0	0	0	0	0	0	0	0	0	0	0	0	0	0	0	0	0	0	0	0	0	0	0	0	0	0	0	0
337b68e655451ad1a9fad4f672014744	ASV_01244	0	0	0	0	0	0	0	0	0	0	0	0	0	0	0	0	0	0	0	0	0	0	0	0	0	0	0	0	0	0	0	0	0	0	0	0	0	0	0	0	0	0	0	0	0	0	0	0
6e6a11b4af8411f9eb384c99ad08a95f	ASV_01245	0	0	0	0	0	0	0	0	0	0	0	0	0	0	0	0	0	0	0	0	0	0	0	0	0	0	0	0	0	0	0	0	0	0	0	0	0	0	0	0	0	0	0	0	0	0	0	0
aca61556c11653c0750446ea10e684aa	ASV_01246	0	0	0	0	0	0	0	0	0	0	0	0	0	0	0	0	0	0	0	0	0	0	0	0	0	0	0	0	0	0	0	0	0	0	0	0	0	0	0	0	0	0	0	0	0	0	0	0
3f9c50a3d0aa0ff146b3e95129f63fac	ASV_01247	0	0	0	0	0	0	0	0	0	0	0	0	0	0	0	0	0	0	0	0	0	0	0	0	0	0	0	0	0	0	0	0	0	0	0	0	0	0	0	0	0	0	0	0	0	0	0	0
6aab16ab64b9f84c6982778f44ed9855	ASV_01248	0	0	0	0	0	0	0	0	0	0	0	0	0	0	0	0	0	0	0	0	0	0	0	0	0	0	0	0	0	0	0	0	0	0	0	0	0	0	0	0	0	0	0	0	0	0	0	0
484433c26f59fa2cf5d7c8d3fa5ee189	ASV_01249	0	0	0	0	0	0	0	0	0	0	0	0	0	0	0	0	0	0	0	0	0	0	0	0	0	0	0	0	0	0	0	0	0	0	0	0	0	0	0	0	0	0	0	0	0	0	0	0
07d88299c5ccf18542071ba8b96fd09e	ASV_01250	0	0	0	0	0	0	0	0	0	0	0	0	0	0	0	0	0	0	0	0	0	0	0	0	0	0	0	0	0	0	0	0	0	0	0	0	0	0	0	0	0	0	0	0	0	0	0	0
37d595ec33f10294a593a8308b00094b	ASV_01251	0	0	0	0	0	0	0	0	0	0	0	0	0	0	0	0	0	0	0	0	0	0	0	0	0	0	0	0	0	0	0	0	0	0	0	0	0	0	0	0	0	0	0	0	0	0	0	0
21075360164b221841232522cc5c079e	ASV_01252	0	0	0	0	0	0	0	0	0	0	0	0	0	0	0	0	0	0	0	0	0	0	0	0	0	0	0	0	0	0	0	0	0	0	0	0	0	0	0	0	0	0	0	0	0	0	0	0
0eedfcbc2a4d86d78bf3e72c6d73c416	ASV_01253	0	0	0	0	0	0	0	0	0	0	0	0	0	0	0	0	0	0	0	0	0	0	0	0	0	0	0	0	0	0	0	0	0	0	0	0	0	0	0	0	0	0	0	0	0	0	0	0
5035356d44b034ca496673c0ee4a25bd	ASV_01254	0	0	0	0	0	0	0	0	0	0	0	0	0	0	0	0	0	0	0	0	0	0	0	0	0	0	0	0	0	0	0	0	0	0	0	0	0	0	0	0	0	0	0	0	0	0	0	0
2f54a811534d4ae592c272819dcc7415	ASV_01255	0	0	0	0	0	0	0	0	0	0	0	0	0	0	0	0.0434584	0	0	0	0	0	0	0	0	0	0	0	0	0	0	0	0	0	0	0	0	0	0	0	0	0	0	0	0	0	0	0	0
8782c6db72379cb44a0c8cf2ec8be77a	ASV_01256	0	0	0	0	0	0	0	0	0	0	0	0	0	0	0	0	0	0	0	0	0	0	0	0	0	0	0	0	0	0	0	0	0	0	0	0	0	0	0	0	0	0	0	0	0	0	0	0
6ba89f213266ec660620c1c12a6f3165	ASV_01257	0	0	0	0	0	0	0	0	0	0	0	0	0	0	0	0	0	0	0	0	0	0	0	0	0	0	0	0	0	0	0	0	0	0	0	0	0	0	0	0	0	0	0	0	0	0	0	0
342f0a46f76fc7b9c881544284cd144d	ASV_01258	0	0	0	0	0	0.0431748	0	0	0	0	0	0	0	0	0	0	0	0	0	0	0	0	0	0	0	0	0	0	0	0	0	0	0	0	0	0	0	0	0	0	0	0	0	0	0	0	0	0
7f3a9e66e30dccaa6089f41cf08b820c	ASV_01259	0	0	0	0	0	0	0.0431538	0	0	0	0	0	0	0	0	0	0	0	0	0	0	0	0	0	0	0	0	0	0	0	0	0	0	0	0	0	0	0	0	0	0	0	0	0	0	0	0	0
cc90155608c8f1a46bb1662d99b2b218	ASV_01260	0	0	0	0	0	0	0	0	0	0	0	0	0	0	0	0	0	0	0	0	0	0	0	0	0	0	0	0	0	0	0	0	0	0	0	0	0	0	0	0	0	0	0	0	0	0	0	0
5482b6e9edc22459ca57a891e69fc386	ASV_01261	0	0	0	0	0	0	0	0	0	0	0	0	0	0	0	0	0	0	0	0	0	0	0	0	0	0	0	0	0	0	0	0	0	0	0	0	0	0	0	0	0	0	0	0	0	0	0	0
ecadbd72f8a351dc06d1a0fcb8ed0cc5	ASV_01262	0	0	0	0	0	0	0	0	0	0	0	0	0	0	0	0	0	0	0	0	0	0	0	0	0	0	0	0	0	0	0	0	0	0	0	0	0	0	0	0	0	0	0	0	0.0214769	0	0	0
cd7d36714ecb396c397a259022852c0b	ASV_01263	0	0	0	0	0	0	0	0	0	0	0	0	0	0	0	0	0	0	0	0	0	0	0	0	0	0	0	0	0	0	0	0	0	0	0	0	0	0	0	0	0	0	0	0	0	0	0	0
3e366f4152e17e240d062da4f6f26f83	ASV_01264	0	0	0	0	0	0	0	0	0	0	0	0	0	0	0	0	0	0	0	0	0	0	0	0.0190615	0	0	0	0	0	0	0	0	0	0	0	0	0	0	0	0	0	0	0	0	0	0	0	0
be1603ec2c33659381fe8280e88b188f	ASV_01265	0	0	0	0	0	0	0	0	0	0.0425157	0	0	0	0	0	0	0	0	0	0	0	0	0	0	0	0	0	0	0	0	0	0	0	0	0	0	0	0	0	0	0	0	0	0	0	0	0	0
a38ce3a3df1d544eee1bdfbd63b6f26d	ASV_01266	0	0	0	0	0	0	0	0	0	0.0425157	0	0	0	0	0	0	0	0	0	0	0	0	0	0	0	0	0	0	0	0	0	0	0	0	0	0	0	0	0	0	0	0	0	0	0	0	0	0
2d4aabc78a7343e810765ad663780f02	ASV_01267	0	0	0	0	0	0	0	0	0	0	0	0	0	0	0	0	0	0	0	0	0	0	0	0	0	0	0	0	0	0	0	0	0	0	0	0	0	0	0	0	0	0	0.0424797	0	0	0	0	0
2e569d4be57603909d72782a84f81eac	ASV_01268	0	0	0	0	0	0	0	0	0	0	0	0	0	0	0	0	0	0	0	0	0	0	0	0	0	0	0	0	0	0	0	0	0	0	0	0	0	0	0	0	0	0	0	0	0	0	0	0
ea65fa96d6ce6a86e614e0cec31a87a0	ASV_01269	0	0	0	0	0	0	0	0	0	0	0	0	0	0	0	0	0.0238016	0	0	0	0.00550767	0	0	0	0	0	0	0	0	0	0	0	0	0	0	0	0	0	0	0	0	0	0	0	0	0	0	0
c266cb2c12236b27dfc84814f4e1b6da	ASV_01270	0	0	0	0	0	0	0	0	0	0	0	0	0	0	0	0	0	0	0	0	0	0	0	0	0	0	0	0	0	0	0	0	0	0	0	0	0	0	0	0	0	0	0	0	0	0	0	0
18eb7c11f1bc353d1d86a29c2aa56ade	ASV_01271	0	0	0	0	0	0	0	0	0	0	0	0	0	0	0	0	0	0	0	0	0	0	0	0	0	0	0	0	0	0	0	0	0	0	0	0	0	0	0	0	0	0	0	0	0	0	0	0
9c33b01c318dfbfd3013d1d02dff4c7a	ASV_01272	0	0	0	0	0	0	0	0	0	0	0	0	0	0	0	0	0	0	0	0	0	0	0	0	0	0	0	0	0	0	0	0	0	0	0	0	0	0	0	0	0	0	0	0	0	0	0	0
728637cc8c8d954126e4447fe4c8c0f8	ASV_01273	0	0	0	0	0	0	0	0	0	0	0	0	0	0	0	0	0	0	0	0	0	0	0	0	0	0	0	0	0	0	0	0	0	0	0	0	0	0	0	0	0	0	0	0	0	0	0	0
03b0b976c8bacd489b28bcc4ced67bc1	ASV_01274	0	0	0	0	0	0	0	0	0	0	0	0	0	0	0	0	0	0	0	0	0	0	0	0	0	0	0	0	0	0	0	0	0	0	0	0	0	0	0	0	0	0	0	0	0	0	0	0
d7ab685e4ed298c80b9400d4a440f9e5	ASV_01275	0	0	0	0	0	0	0	0	0	0	0	0	0	0	0	0	0	0	0	0	0	0	0	0	0	0	0	0	0	0	0	0	0	0	0	0	0	0	0	0	0	0	0	0	0	0	0	0
ad9dbfa0199080008c7172efbecd16e5	ASV_01276	0	0	0	0	0	0	0	0	0	0	0	0	0	0	0	0	0	0	0	0	0	0	0	0	0	0	0	0	0	0	0	0	0	0	0	0	0	0	0	0	0	0	0	0	0	0	0	0
d9145bf27246a43872da50f1b7643e16	ASV_01277	0	0	0	0	0	0	0	0	0	0	0	0	0	0	0	0	0	0	0	0	0	0	0	0	0	0	0	0	0	0	0	0	0	0	0	0	0	0	0	0	0	0	0	0	0	0	0	0
2738b5e23f234c4a7f42f0e697742f54	ASV_01278	0	0	0	0	0	0	0	0	0	0	0	0	0	0	0	0	0	0	0	0	0	0	0	0	0	0	0	0	0	0	0	0	0	0	0	0	0	0	0	0	0	0	0	0	0	0	0	0
2d2dc45fc420836c445f435654445475	ASV_01279	0	0	0	0	0	0	0	0	0	0	0	0	0	0	0	0	0	0	0	0	0	0	0	0	0	0	0	0	0	0	0	0	0	0	0	0	0	0	0	0	0	0	0	0	0	0	0	0
8a2b5426a8e6e81eb890119f2e4cf544	ASV_01280	0	0	0	0	0	0	0	0	0	0	0	0	0	0	0	0	0	0	0	0	0	0	0	0	0	0	0	0	0	0	0	0	0	0	0	0	0	0	0	0	0	0	0	0	0	0	0	0
0976f2a955909f3d17cfe9b5ba15264b	ASV_01281	0	0	0	0	0	0	0	0	0	0	0	0	0	0	0	0	0	0	0	0	0	0	0	0	0	0	0	0	0	0	0	0	0	0	0	0	0	0	0	0	0	0	0	0	0	0	0	0
f5d074b959c2a8f1345be9fc97fccab4	ASV_01282	0	0	0	0	0.0273387	0	0	0	0	0	0	0	0	0	0	0	0	0.0142592	0	0	0	0	0	0	0	0	0	0	0	0	0	0	0	0	0	0	0	0	0	0	0	0	0	0	0	0	0	0
f1ae87b5de6bf095f6202125f8ad5dd1	ASV_01283	0	0	0	0	0	0	0	0	0	0	0	0	0	0	0	0	0	0	0	0	0	0	0	0	0	0	0	0	0	0	0	0	0	0	0	0	0	0	0	0	0	0	0	0	0	0	0	0
7dd058b76019f430d7ed3e431100c0f4	ASV_01284	0	0	0	0	0	0	0	0	0	0	0	0.0115627	0	0	0	0	0	0	0.0300075	0	0	0	0	0	0	0	0	0	0	0	0	0	0	0	0	0	0	0	0	0	0	0	0	0	0	0	0	0
6e82877293b28641cb445c7530faf0e6	ASV_01285	0	0	0	0	0	0	0	0	0	0	0	0	0	0	0	0	0	0	0	0	0	0	0	0	0	0	0	0	0	0	0	0	0	0	0	0	0	0	0	0	0	0	0	0	0	0	0	0
1df97adb5ed0b9fcdeae5a42548a7cfe	ASV_01286	0	0	0	0	0	0	0	0	0	0	0	0	0	0	0	0	0	0	0	0	0	0	0	0	0	0	0	0	0	0	0	0	0	0	0	0	0	0	0	0	0	0	0	0	0	0	0	0
70aac499709bf0de671aa27544f494b2	ASV_01287	0	0	0	0	0	0	0	0	0	0	0	0	0	0	0	0	0	0	0	0	0	0	0	0	0	0	0	0	0	0	0	0	0	0	0	0	0	0	0	0	0	0	0	0	0	0	0	0
474a6b79797f190096c48df48904a7fe	ASV_01288	0	0	0	0	0	0	0	0	0	0	0	0	0	0	0	0	0	0	0	0	0	0	0	0	0	0	0	0	0	0	0	0	0	0	0	0	0	0	0	0	0	0	0	0	0	0	0	0
61b983bbb53d641db23006625daad14b	ASV_01289	0	0	0.0179722	0	0	0	0	0	0	0	0	0	0	0	0	0	0	0	0	0	0	0	0	0	0	0	0	0	0	0	0	0	0	0	0	0	0	0	0	0	0	0	0	0	0	0	0	0
437f1ab308fc8367ef9664d2bff29c00	ASV_01290	0	0	0	0	0	0	0	0	0	0	0	0	0	0	0	0	0	0	0	0	0	0	0	0	0	0	0	0	0	0	0	0	0	0	0	0	0	0	0	0	0	0	0	0	0	0	0	0
f4d04e6268901c0258b6352506ecad46	ASV_01291	0	0	0	0	0	0	0	0	0	0	0	0	0	0	0	0	0	0	0	0	0	0	0	0	0	0	0	0	0	0	0	0	0	0	0	0	0	0	0	0	0	0	0	0	0	0	0	0
53b84ac28582dd8301b993ce78f4100d	ASV_01292	0	0	0	0	0	0	0	0	0	0	0	0	0	0	0	0	0	0	0	0	0	0	0	0	0	0	0	0	0	0	0	0	0	0	0	0	0	0	0	0	0	0	0	0	0	0	0	0
d8ea3e41c53442f694bba460adff3852	ASV_01293	0	0	0	0	0	0	0	0	0	0	0	0	0	0	0	0	0	0	0	0	0	0	0	0	0	0	0	0	0	0	0	0	0	0	0	0	0	0	0	0	0	0	0	0	0	0	0	0
97d4588a397253e2bbabe241f94bf76e	ASV_01294	0	0	0	0	0	0	0	0	0	0	0	0	0	0	0	0	0	0	0	0	0	0	0	0	0	0	0	0	0	0	0	0	0	0	0	0	0	0	0	0	0	0	0	0	0	0	0	0
4eee1911b48fe8e98f2396808e6a0da2	ASV_01295	0	0	0	0	0	0	0	0	0	0	0	0	0	0	0	0	0	0	0	0	0	0	0	0	0	0	0	0	0	0	0	0	0	0	0	0	0	0	0	0	0	0	0	0	0	0	0	0
3c6f17e461637db7fba264ede154bfe2	ASV_01296	0	0	0	0	0	0	0	0	0	0.0303684	0	0	0	0	0	0	0	0	0	0.0107018	0	0	0	0	0	0	0	0	0	0	0	0	0	0	0	0	0	0	0	0	0	0	0	0	0	0	0	0
f1ab248e1b44b3a0a334bedf96466814	ASV_01297	0	0	0	0	0	0	0	0	0	0	0	0	0	0	0	0	0	0	0	0	0	0	0	0	0	0	0	0	0	0	0	0	0	0	0	0	0	0	0	0	0	0	0	0	0	0	0	0
06c796a8d838c8bc574044f878ab2457	ASV_01298	0	0	0	0	0	0	0	0	0	0	0	0	0	0	0	0	0	0	0	0	0	0	0	0	0	0	0	0	0	0	0	0	0	0	0	0	0	0	0	0	0	0	0	0	0	0	0	0
90ca34e5de0754925349a096f06bb830	ASV_01299	0	0	0	0	0	0	0	0	0	0	0	0	0	0	0	0	0	0	0	0	0	0	0	0	0	0	0	0	0	0	0	0	0	0	0	0	0	0	0	0	0	0	0	0	0	0	0	0
69ca2b86888be9d943e6f831c1edac41	ASV_01300	0	0	0	0	0	0	0.0406153	0	0	0	0	0	0	0	0	0	0	0	0	0	0	0	0	0	0	0	0	0	0	0	0	0	0	0	0	0	0	0	0	0	0	0	0	0	0	0	0	0
9dd6a8ae7540a00d24b08d11388fa550	ASV_01301	0	0	0	0	0	0	0	0	0	0	0	0	0	0	0	0	0	0	0	0	0	0	0	0	0	0	0	0	0	0	0	0	0	0	0	0	0.0405899	0	0	0	0	0	0	0	0	0	0	0
69a9ed142b849ae613a6be71c3c6ba7e	ASV_01302	0	0	0	0	0	0	0	0	0	0	0	0	0	0	0	0	0	0	0	0	0	0	0	0	0	0	0	0	0	0	0	0	0	0	0	0	0	0	0	0	0	0	0	0	0	0	0	0
e1238b97a8ec6771e6baf64426804791	ASV_01303	0	0	0	0	0	0	0	0	0	0	0	0	0	0	0	0	0	0	0	0	0	0	0	0	0	0	0	0	0	0	0	0	0	0	0	0	0	0	0	0	0	0	0	0	0	0	0	0
f1a142c7931574ac2b4d783589d238ca	ASV_01304	0	0	0	0	0	0	0	0	0	0	0	0	0	0	0	0	0	0	0	0	0	0	0	0	0	0	0	0	0	0	0	0	0	0	0	0	0	0	0	0	0	0	0	0	0	0	0	0
8b0b0f17c7b58ff340db21705d89302c	ASV_01305	0	0	0	0	0	0	0	0	0	0	0	0	0	0	0	0	0	0	0	0	0	0	0	0	0	0	0	0	0	0	0	0	0	0	0	0	0	0	0	0	0	0	0	0	0	0	0	0
8aac9f2b324ed8f8109ea1bf90543c6d	ASV_01306	0	0	0	0	0	0	0	0	0	0	0	0	0	0	0	0	0	0	0	0	0	0	0	0	0	0	0	0	0	0	0	0	0	0	0	0	0	0	0	0	0	0	0	0	0	0	0	0
c0f3b02a4856345fb21f189128f27ba6	ASV_01307	0	0	0	0	0	0	0	0	0	0	0	0	0	0	0	0	0	0	0	0	0	0	0	0	0	0	0	0	0	0	0	0	0	0	0	0	0	0	0	0	0	0	0	0	0	0	0	0
1246c72cf09cc02a3ea411630e367b77	ASV_01308	0	0	0	0	0	0	0	0	0	0	0	0	0	0	0	0	0	0	0	0	0	0	0	0	0	0	0	0	0	0	0	0	0	0	0	0	0	0	0	0	0	0	0	0	0	0	0	0
7635ab9d8a511fc6c9e6b25b1a3603d6	ASV_01309	0	0	0	0	0	0	0	0	0	0	0	0	0	0	0	0	0	0	0	0	0	0	0.0148	0	0	0	0	0	0	0	0	0	0	0	0	0	0	0	0	0	0	0	0	0	0	0	0	0
300046ac938ba64ff511862b3e072bfe	ASV_01310	0	0	0	0	0	0	0	0	0	0	0	0	0	0	0	0	0	0	0	0	0	0	0	0	0	0	0	0	0	0	0	0	0	0	0	0	0	0	0	0	0	0	0	0	0	0	0	0
2281112ad71886a4ff629cbb0bb86d14	ASV_01311	0	0	0	0	0	0	0	0	0	0	0	0	0	0	0	0	0	0	0	0	0	0	0	0	0	0	0	0	0	0	0	0	0	0	0	0	0	0	0	0	0	0	0	0	0	0	0	0
e5ed0b8246ee07508110500d3af9b186	ASV_01312	0	0	0	0	0	0	0	0	0	0	0	0	0	0	0	0	0	0	0	0	0	0	0	0	0	0	0	0	0	0	0	0	0	0	0	0	0	0	0	0	0	0	0	0	0	0	0	0
3b504557fb871821c41ce93257c09be9	ASV_01313	0	0	0	0	0	0	0	0	0	0	0	0	0	0	0	0	0	0	0	0	0	0	0	0	0	0	0	0	0	0	0	0	0	0	0	0	0	0	0	0	0	0	0	0	0	0	0	0
fc01d357f714b9e38008274bdeb59a46	ASV_01314	0	0	0	0	0	0	0	0	0	0	0	0	0	0	0	0	0	0	0	0	0	0	0	0	0	0	0	0	0	0	0	0	0	0	0	0	0	0	0	0	0	0	0	0	0	0	0	0
100c0f67c2a715d6b20a9b7a92c0183a	ASV_01315	0	0	0	0	0	0	0	0	0	0	0	0	0	0	0	0	0	0	0	0	0	0	0	0	0	0	0	0	0	0	0	0	0	0	0	0	0	0	0	0	0	0	0	0	0	0	0	0
c19c84e6156510114d4f3be82cfd532f	ASV_01316	0	0	0	0	0	0	0	0	0	0	0	0	0	0	0	0	0	0	0	0	0	0	0	0	0	0	0	0	0	0	0	0	0	0	0	0	0	0	0	0	0	0	0	0	0	0	0	0
09c297fd65c5e86f772e4de8c7258abe	ASV_01317	0	0	0	0	0	0	0	0	0	0	0	0	0	0	0	0	0	0	0	0.0401316	0	0	0	0	0	0	0	0	0	0	0	0	0	0	0	0	0	0	0	0	0	0	0	0	0	0	0	0
3c6ce77a4c5c2614cedef1579bf06f0c	ASV_01318	0	0	0	0	0	0	0	0	0	0	0	0	0	0	0	0	0	0	0	0	0	0	0	0	0	0	0	0	0	0	0	0	0	0	0	0	0	0	0	0	0	0	0	0	0	0	0	0
2a590eda3dfbe5ff67df0d4cd605d45e	ASV_01319	0	0	0	0	0	0	0	0	0	0	0	0	0	0	0	0	0	0	0	0	0	0	0	0	0	0	0	0	0	0	0	0	0	0	0	0	0	0	0	0	0	0	0	0	0	0	0	0
516d8ae2421db0f375edb74b86e969bb	ASV_01320	0	0	0	0	0	0	0	0	0	0	0	0	0	0	0	0	0	0	0	0	0	0	0	0	0	0	0	0	0	0	0	0	0	0	0	0	0	0	0	0	0	0	0	0	0	0	0	0
c47f1242bf2cc5f88f389f1e8f6c920f	ASV_01321	0	0	0	0	0	0	0	0	0	0	0	0	0	0	0	0	0	0	0	0	0	0	0	0	0	0	0	0	0	0	0	0	0	0	0	0	0	0	0	0	0	0	0	0	0	0	0	0
15c88cb6927feb1a95627c07cfd46596	ASV_01322	0	0	0	0	0	0	0	0	0	0	0	0	0	0	0	0	0	0	0	0	0	0	0	0	0	0	0	0	0	0	0	0	0	0	0	0	0	0	0	0	0	0	0	0	0	0	0	0
117434b17ca58665d5056b39661daac8	ASV_01323	0	0	0	0	0.0397654	0	0	0	0	0	0	0	0	0	0	0	0	0	0	0	0	0	0	0	0	0	0	0	0	0	0	0	0	0	0	0	0	0	0	0	0	0	0	0	0	0	0	0
5b3ca8d0e30b4adf571f9b90df0069c2	ASV_01324	0	0	0	0	0	0	0	0	0	0	0	0	0	0	0	0	0	0	0	0	0	0	0	0	0	0	0	0	0	0	0	0	0	0	0	0	0	0	0	0	0	0	0	0	0	0	0	0
b1fcc6e7637e89017ec6b07ba9af7b13	ASV_01325	0	0	0	0	0	0	0	0	0	0	0	0	0	0	0	0	0	0	0	0	0	0	0	0	0	0	0	0	0	0	0	0	0	0	0	0	0	0	0	0	0	0	0	0	0	0	0	0
a298088da0bf9ca173b6df525378e455	ASV_01326	0	0	0	0	0	0	0	0	0	0	0	0	0	0	0	0	0	0	0	0	0	0	0	0	0	0	0	0	0	0	0	0	0	0	0	0	0	0	0	0	0	0	0	0	0	0	0	0
4445a7934c3d2ba002d0265ef5686b48	ASV_01327	0	0	0	0	0	0	0	0	0	0	0	0	0	0	0	0	0	0	0	0	0	0	0	0	0	0	0	0	0	0	0	0	0	0	0	0	0	0	0	0	0	0	0	0	0	0	0	0
352abb2c27be8417ba7c243013ed0f08	ASV_01328	0	0	0	0	0	0	0	0.039557	0	0	0	0	0	0	0	0	0	0	0	0	0	0	0	0	0	0	0	0	0	0	0	0	0	0	0	0	0	0	0	0	0	0	0	0	0	0	0	0
cdeec6a4fe7c0d47e71bc98c614b205e	ASV_01329	0	0	0	0	0	0	0	0.039557	0	0	0	0	0	0	0	0	0	0	0	0	0	0	0	0	0	0	0	0	0	0	0	0	0	0	0	0	0	0	0	0	0	0	0	0	0	0	0	0
a4f7b619110f7d6b33ad3bc7598bae76	ASV_01330	0	0	0	0	0	0	0	0.039557	0	0	0	0	0	0	0	0	0	0	0	0	0	0	0	0	0	0	0	0	0	0	0	0	0	0	0	0	0	0	0	0	0	0	0	0	0	0	0	0
d2d570883b479489192f1fefdb9d9b70	ASV_01331	0	0	0	0	0	0	0	0	0	0.0394789	0	0	0	0	0	0	0	0	0	0	0	0	0	0	0	0	0	0	0	0	0	0	0	0	0	0	0	0	0	0	0	0	0	0	0	0	0	0
498119bd3605f564deb7b9bc8efcbf7c	ASV_01332	0	0	0	0	0	0	0	0	0	0.0212579	0	0	0	0	0	0	0	0	0	0	0	0	0	0	0	0	0	0	0	0	0	0	0	0	0	0	0	0	0	0	0	0	0	0	0	0	0	0
6b245502529bab1e93e45af12daf4c50	ASV_01333	0	0	0	0	0	0	0	0	0	0	0	0	0	0	0	0	0	0	0	0	0	0	0	0	0	0	0	0	0	0	0	0	0	0	0	0	0	0	0	0	0	0	0	0	0	0	0	0
88c0d069611ef0c1a93ca2288ba63e40	ASV_01334	0	0	0	0	0	0	0	0	0	0	0	0	0	0	0	0	0	0	0	0	0	0	0	0	0	0	0	0	0	0	0	0	0	0	0	0	0	0	0	0	0	0	0	0	0	0	0.0250634	0
37cc689a6b3be74adc56f97d6cade1c6	ASV_01335	0	0	0	0	0	0	0	0	0	0	0.0390451	0	0	0	0	0	0	0	0	0	0	0	0	0	0	0	0	0	0	0	0	0	0	0	0	0	0	0	0	0	0	0	0	0	0	0	0	0
8f0e876253deb704f7f050e956a30692	ASV_01336	0	0	0	0	0	0	0	0	0	0	0	0	0	0	0	0	0	0	0	0	0	0	0	0	0	0	0	0	0	0	0	0	0	0	0	0	0.01353	0	0	0	0	0	0	0	0	0	0	0
b775a602065fac58adf0bd045a3517b8	ASV_01337	0	0	0	0	0	0	0	0	0	0	0	0	0	0	0	0	0	0	0	0	0	0	0	0	0	0	0	0	0	0	0	0	0	0	0	0	0	0	0	0	0	0	0	0	0	0	0	0
51532e75d721fa09f523b9d640b3f820	ASV_01338	0	0	0	0	0	0	0	0	0	0	0	0	0	0	0	0	0	0	0	0	0	0	0	0	0	0	0	0	0	0	0	0	0	0	0	0	0	0	0	0	0	0	0	0	0	0	0	0
860f4ca9cf1b15445870755d3df482ea	ASV_01339	0	0	0	0	0	0	0	0	0	0	0	0	0	0	0	0	0	0	0	0	0	0	0	0	0	0	0	0	0	0	0	0	0	0	0	0	0	0	0	0	0	0	0	0	0	0	0	0
ebea12ee2802b0113a6d98229b4c7819	ASV_01340	0	0	0	0	0	0	0	0	0	0	0	0	0	0	0	0	0	0	0	0	0	0	0	0	0	0	0	0	0	0	0	0	0	0	0	0	0	0	0	0	0	0	0	0	0	0	0	0
fffecfad0b65149db7ea1b0a930fad6b	ASV_01341	0	0	0	0	0	0	0	0	0	0	0	0	0	0	0	0	0	0	0	0	0	0	0	0	0	0	0	0	0	0	0	0	0	0	0	0	0	0	0	0	0	0	0	0	0	0	0	0
faa88bc14418f80bc0389ac1c84f8405	ASV_01342	0	0	0	0	0	0	0	0	0	0	0	0	0	0	0	0	0	0	0	0	0	0	0	0	0	0	0	0	0	0	0	0	0	0	0	0	0	0	0	0	0	0	0	0	0	0	0	0
f325253325cf75ac372835981682e31f	ASV_01343	0	0	0	0	0	0	0	0	0	0	0	0	0	0	0	0	0	0	0	0	0	0	0	0	0	0	0	0	0	0	0	0	0	0	0	0	0	0	0	0	0	0	0	0	0	0	0	0
d6b027354fa8a70798f797adba5bca38	ASV_01344	0	0	0	0	0	0	0	0	0	0	0	0	0	0	0	0	0	0	0	0	0	0	0	0	0	0	0	0	0	0	0	0	0	0	0	0	0	0	0	0	0	0	0	0	0	0	0	0
b75d27a446e88bc02c7c3053e42501d1	ASV_01345	0	0	0	0	0	0	0	0	0	0	0	0	0	0	0	0	0	0	0	0	0	0	0	0	0	0	0	0	0	0	0	0	0	0	0	0	0	0	0	0	0	0	0	0	0	0	0	0
d918588f42132756b69d08951311aa65	ASV_01346	0	0	0	0	0	0	0	0	0	0	0	0	0	0	0	0	0	0	0	0	0	0	0	0	0	0	0	0	0	0	0	0	0	0	0	0	0	0	0	0	0	0	0	0	0	0	0	0
b49c5c10950f0c2de1ad85f74f0d6721	ASV_01347	0	0	0	0	0	0	0	0	0	0	0	0	0	0	0	0	0	0	0	0	0	0	0	0	0	0	0	0	0	0	0	0	0	0	0	0	0	0	0	0	0	0	0	0	0	0	0	0
4848ee55833f861f6d79fe0d707f23d1	ASV_01348	0	0	0	0	0	0	0	0	0	0	0	0	0	0	0	0	0	0	0	0	0	0	0	0	0	0	0	0	0	0	0	0	0	0	0	0	0	0	0	0	0	0	0	0	0	0	0	0
e371cf05bc85d432adeeb20c97d42f5b	ASV_01349	0	0	0	0	0	0	0	0	0	0	0	0	0	0	0	0	0	0	0	0	0	0	0	0	0	0	0	0	0	0	0	0	0	0	0	0	0	0	0	0	0	0	0	0	0	0	0	0
f7a05cd62aeab45bad8cb2aba2d09a21	ASV_01350	0	0	0	0	0	0	0	0	0	0	0	0	0	0	0	0	0	0.0228148	0	0	0	0	0	0	0	0	0	0	0	0	0	0	0	0	0	0	0	0	0	0	0	0	0	0	0	0	0	0
348c80382153cd06281cecff583c8b4c	ASV_01351	0	0	0	0	0	0	0	0	0	0	0	0	0	0	0	0	0	0	0	0	0.0110153	0	0	0	0	0	0	0	0	0	0	0	0	0	0	0	0	0	0	0	0	0	0	0	0	0	0	0
c55e0829451bd61bf3e5e0972a3ef213	ASV_01352	0	0	0	0	0	0	0	0	0	0	0	0	0	0	0	0	0	0	0	0	0	0	0	0	0	0	0	0	0	0	0	0	0	0	0	0	0	0	0	0	0	0	0	0	0	0	0	0
c34bb291b58fff0f9f7afa212089c90b	ASV_01353	0	0	0	0	0	0	0	0	0	0	0	0	0	0	0	0	0	0	0	0	0	0	0	0	0	0	0	0	0	0	0	0	0	0	0	0	0	0	0	0	0	0	0	0	0	0	0	0
d6c9ab57b45e24ed5d174e2202b440b4	ASV_01354	0	0	0	0	0	0	0	0	0	0	0	0	0	0	0	0	0	0	0	0	0	0	0	0	0	0	0	0	0	0	0	0	0	0	0	0	0	0	0	0	0	0	0	0	0	0	0	0
5b1565509b6147970ba6a2a1c18401a5	ASV_01355	0	0	0	0	0	0	0	0	0	0	0	0	0	0	0	0	0	0	0	0	0	0	0	0	0	0	0	0	0	0	0	0	0	0	0	0	0	0	0	0	0	0	0	0	0	0	0	0
a7e98bd6bb459565adf93a2b6f393c50	ASV_01356	0	0	0	0	0	0	0	0	0	0	0	0	0	0	0	0	0	0	0	0	0	0	0	0	0	0	0	0	0	0	0	0	0	0	0	0	0	0	0	0	0	0	0	0	0	0	0	0
d7c48bd6f25a5e692c632eed65e4f420	ASV_01357	0	0	0	0	0	0	0	0	0	0	0	0	0	0	0	0	0	0	0	0	0	0	0	0	0	0	0	0	0	0	0	0	0	0	0	0	0	0	0	0	0	0	0	0	0	0	0	0
5fd8da46f04425f37bafa735b4093e47	ASV_01358	0	0	0	0	0	0	0	0	0	0	0	0	0	0	0	0	0	0	0	0	0	0	0	0	0	0	0	0	0	0	0	0	0	0	0	0	0	0	0	0	0	0	0	0	0	0	0	0
e6ccaa7af41562f05b70f145e91efc71	ASV_01359	0	0	0	0	0	0	0	0	0	0	0	0	0	0	0	0	0	0	0	0	0	0	0	0	0	0	0	0	0	0	0	0	0	0	0	0	0	0	0	0	0	0	0	0	0	0	0	0
c2586a7f363b4713ac4d6445910258ed	ASV_01360	0	0	0	0	0	0	0	0	0	0	0	0	0	0	0	0	0	0	0	0	0	0	0	0	0	0	0	0	0	0	0	0	0	0	0	0	0	0	0	0	0	0	0	0	0	0	0	0
c1c9d88dfbab07508f24a585c6221e0e	ASV_01361	0	0	0	0	0	0	0	0	0	0	0	0	0	0	0	0	0	0	0	0	0	0	0	0	0	0	0	0	0	0	0	0	0	0	0	0	0	0	0	0	0	0	0	0	0	0	0	0
a375b6203ad01d7ea204f30245858cd9	ASV_01362	0	0	0	0	0	0	0	0	0	0	0	0	0	0	0	0	0	0	0	0	0	0	0	0	0	0	0	0	0	0	0	0	0	0	0	0	0	0	0	0	0	0	0	0	0	0	0	0
0f95e8f845129cb5998c1a498e7ea993	ASV_01363	0	0	0	0	0	0	0	0	0	0	0	0	0	0	0	0	0	0	0	0	0	0	0	0	0	0	0	0	0	0	0	0	0	0	0	0	0	0	0	0	0	0	0	0	0	0	0	0
483fd10881fa12c756162065db3b4fd1	ASV_01364	0	0	0	0	0	0	0	0	0	0	0	0	0	0	0	0	0	0	0	0	0	0	0	0	0	0	0	0	0	0	0	0	0	0	0	0	0	0	0	0	0	0	0	0	0	0	0	0
1d172c71c1a6918d5be8d0eebba5f69e	ASV_01365	0	0.0373017	0	0	0	0	0	0	0	0	0	0	0	0	0	0	0	0	0	0	0	0	0	0	0	0	0	0	0	0	0	0	0	0	0	0	0	0	0	0	0	0	0	0	0	0	0	0
cb34f1a5ad811567befb0c96573a6a7f	ASV_01366	0	0	0	0	0.03728	0	0	0	0	0	0	0	0	0	0	0	0	0	0	0	0	0	0	0	0	0	0	0	0	0	0	0	0	0	0	0	0	0	0	0	0	0	0	0	0	0	0	0
ec753ed2848b2f9e4be005b2a3fb5497	ASV_01367	0	0	0	0	0.03728	0	0	0	0	0	0	0	0	0	0	0	0	0	0	0	0	0	0	0	0	0	0	0	0	0	0	0	0	0	0	0	0	0	0	0	0	0	0	0	0	0	0	0
b3b63b4e31e8df907c3102d5f66a4cf1	ASV_01368	0	0	0	0	0.0248534	0	0	0	0	0	0	0	0.012235	0	0	0	0	0	0	0	0	0	0	0	0	0	0	0	0	0	0	0	0	0	0	0	0	0	0	0	0	0	0	0	0	0	0	0
64e3e40999c3ce5114865efb9d3bd03f	ASV_01369	0	0	0	0	0	0	0	0	0	0	0	0	0	0	0	0	0	0.037074	0	0	0	0	0	0	0	0	0	0	0	0	0	0	0	0	0	0	0	0	0	0	0	0	0	0	0	0	0	0
81222617e75952c5a3d6cf086ca18dda	ASV_01370	0	0	0	0	0	0	0	0	0	0	0	0	0	0	0	0	0	0	0	0	0	0	0	0	0	0	0	0	0	0	0	0	0	0	0	0	0	0	0	0	0	0	0	0	0	0	0	0
ed4b1de5d0cd7dd7184f0210e687dec3	ASV_01371	0	0	0	0	0	0	0	0	0	0	0	0	0	0	0	0	0	0	0	0	0	0	0	0	0	0	0	0	0	0	0	0	0	0	0	0	0	0	0	0	0	0	0	0	0	0.0369929	0	0
46226af7ccaf80d29984f553a87c1520	ASV_01372	0	0	0	0	0	0	0	0	0	0	0	0	0	0	0	0	0	0	0	0	0	0	0	0	0	0	0	0	0	0	0	0	0	0	0	0	0	0	0	0	0	0	0	0	0	0	0	0
6ad568104680ee89c70bdf18dfa32569	ASV_01373	0	0	0	0	0	0	0	0	0	0	0	0	0	0	0	0	0	0	0	0	0	0	0	0	0	0	0	0	0	0	0	0	0	0	0	0	0	0	0	0	0	0	0	0	0	0	0	0
b7a68f6bf7ed01adb78477b5dd988565	ASV_01374	0	0	0	0	0	0	0	0	0	0	0	0	0	0	0	0	0	0	0	0	0	0	0	0	0	0	0	0	0	0	0	0	0	0	0	0	0	0	0	0	0	0	0	0	0	0	0	0
fccaee1270bb4921f4482b54aeb16be2	ASV_01375	0	0	0	0	0	0	0	0	0	0	0	0	0	0	0	0	0	0	0	0	0	0	0	0	0	0	0	0	0	0	0	0	0	0	0	0	0	0	0	0	0	0	0	0	0	0	0	0
a690a53cfea1ed4296e3e5be69d192d1	ASV_01376	0	0	0	0	0	0	0	0	0	0	0	0	0	0	0	0	0	0	0	0	0	0	0	0	0	0	0	0	0	0	0	0	0	0	0	0	0	0	0	0	0	0	0	0	0	0	0	0
2dfa7f58b3515f83361e275e419c67cf	ASV_01377	0	0	0	0	0	0	0	0	0	0	0	0	0	0	0	0	0	0	0	0	0	0	0	0	0	0	0	0	0	0	0	0	0	0	0	0	0	0	0	0	0	0	0	0	0	0	0	0
549da90bc51010ad57a85d03b70fcfad	ASV_01378	0	0	0	0	0	0	0	0	0	0	0	0	0	0	0	0	0	0	0	0	0	0	0	0	0	0	0	0	0	0	0	0	0	0	0	0	0	0	0	0	0	0	0	0	0	0	0	0
81d5f4af6ae0acfab9e0f0ff203a11e5	ASV_01379	0	0	0	0	0	0	0	0	0	0	0	0	0	0	0	0	0	0	0	0	0	0	0	0	0	0	0	0	0	0	0	0	0	0	0	0	0	0	0	0	0	0	0	0	0	0	0	0
6e4c165ca1c9c48ba25741814b466d68	ASV_01380	0	0	0	0	0	0	0	0	0	0	0	0	0	0	0	0	0	0	0	0	0	0	0	0	0	0	0	0	0	0	0	0	0	0	0	0	0	0	0	0	0	0	0	0	0	0	0	0
1d68eb0b0434e3572136ebf21e3cddc4	ASV_01381	0	0	0	0	0	0	0	0	0	0	0	0	0	0	0	0	0	0	0	0	0	0	0	0	0	0	0	0	0	0	0	0	0	0	0	0	0	0	0	0	0	0	0	0	0	0	0	0
8106aeb5f08636cef1c15e9e50f3bece	ASV_01382	0	0	0	0	0	0	0	0	0	0	0	0	0	0	0	0	0	0	0	0	0	0	0	0	0	0	0	0	0	0	0	0	0	0	0	0	0	0	0	0	0	0	0	0	0	0	0	0
9236b259714635b812d79cee851fa822	ASV_01383	0	0	0	0	0	0	0	0	0	0	0	0	0	0	0	0	0	0	0	0	0	0	0	0	0	0	0	0	0	0	0	0	0	0	0	0	0	0	0	0	0	0	0	0	0	0	0	0
e14baeeb12e47aa023f7fb8ffdd41940	ASV_01384	0	0	0	0	0	0	0	0	0	0	0	0	0	0	0	0	0	0	0	0	0	0	0	0	0	0	0	0	0	0	0	0	0	0	0	0	0	0	0	0	0	0	0	0	0	0	0	0
5df8ee604fb0833bcc4aabd0d74e4db9	ASV_01385	0	0	0	0	0	0	0	0	0	0	0	0	0	0	0	0	0	0	0	0	0	0	0	0	0	0	0	0	0	0	0	0	0	0	0	0	0	0	0	0	0	0	0	0	0	0	0	0
495030f84e6786bf099da99a797ccaaa	ASV_01386	0	0	0	0	0	0	0	0	0	0	0	0	0	0	0	0	0	0	0	0	0	0	0	0	0	0	0	0	0	0	0	0	0	0	0	0	0	0	0	0	0	0	0	0	0.0357948	0	0	0
9556835906dfc0922413d51ad532a33f	ASV_01387	0	0	0	0	0	0	0	0	0	0	0	0	0	0	0	0	0	0	0	0	0	0	0	0	0	0	0	0	0	0	0	0	0	0	0	0	0	0	0	0	0	0	0	0	0.0357948	0	0	0
476dd9a7555efdfb63ca347771ef11c9	ASV_01388	0	0	0	0	0	0	0	0	0	0	0	0	0	0	0	0	0	0	0	0	0	0	0	0	0	0	0	0	0	0	0	0	0	0	0	0	0	0	0	0	0	0	0	0	0	0	0	0
e589a349f1325c301acc9b54704879d8	ASV_01389	0	0	0	0	0	0	0	0	0	0	0	0	0	0	0	0	0	0	0	0	0	0	0	0	0	0	0	0	0	0	0	0	0	0	0	0	0	0	0	0	0	0	0	0	0	0	0	0
721e051e47815608e1f31c5c6849b5b2	ASV_01390	0	0	0	0	0	0	0	0	0	0	0	0	0	0	0	0	0	0	0	0	0	0	0	0	0	0	0	0	0	0	0	0	0	0	0	0	0	0	0	0	0	0	0	0	0	0	0	0
ced3e52d96421da98819ca123464d7cb	ASV_01391	0	0	0	0	0	0	0	0	0	0	0	0	0	0	0	0	0	0	0	0	0	0	0	0	0	0	0	0	0	0	0	0	0	0	0	0	0	0	0	0	0	0	0	0	0	0	0	0
4cbcfae9230c0217185c275aab9541cc	ASV_01392	0	0	0	0	0	0	0	0	0	0	0	0	0	0	0	0	0	0	0	0	0	0	0	0	0	0	0	0	0	0	0	0	0	0	0	0	0	0	0	0	0	0	0	0	0	0	0	0
572fb2518e56c7eea6b44e4faef29ccb	ASV_01393	0	0	0	0	0	0	0	0	0	0	0	0	0	0	0	0	0	0	0	0	0	0	0	0	0	0	0	0	0	0	0	0	0	0	0	0	0	0	0	0	0	0	0	0	0	0	0	0
49056318da2bac9d7924c81910a80dc1	ASV_01394	0	0	0	0	0	0	0	0	0	0	0	0	0	0	0	0	0	0	0	0	0	0	0	0	0	0	0	0	0	0	0	0	0	0	0	0	0	0	0	0	0	0	0	0	0	0	0	0
4c41b2ce50383166f6b9fb1678cdfb3c	ASV_01395	0	0	0	0	0	0	0	0	0	0	0	0	0	0	0	0	0	0	0	0	0	0	0	0	0	0	0	0	0	0	0	0	0	0	0	0	0	0	0	0	0	0	0	0	0	0	0	0
95815300e5739f02b751e86ab1f32e11	ASV_01396	0	0	0	0	0	0	0	0	0	0	0	0	0	0	0	0	0	0	0	0	0	0	0	0	0	0	0	0	0	0	0	0	0	0	0	0	0	0	0	0	0	0	0	0	0	0	0	0
291efd78137a287f7375d5dfda0c0f56	ASV_01397	0	0	0	0	0	0	0	0	0	0	0	0	0	0	0	0	0	0	0	0	0	0	0	0	0	0	0	0	0	0	0	0	0	0	0	0	0	0	0	0	0	0	0	0	0	0	0	0
3f83f211890ccacc622ff34a5506c188	ASV_01398	0	0	0	0	0	0	0	0	0	0	0	0	0	0	0	0	0	0	0	0	0	0	0	0	0	0	0	0	0	0	0	0	0	0	0	0	0	0	0	0	0	0	0	0	0	0	0	0
9f48ce74763f479bca64733f0db60316	ASV_01399	0	0	0	0	0	0	0	0	0	0	0	0	0	0	0	0	0	0	0	0	0	0	0	0	0	0	0	0	0	0	0	0	0	0	0	0	0	0	0	0	0	0	0	0	0	0	0	0
b905cecc55f02aba9dbae2b8108d8f2e	ASV_01400	0	0	0	0	0	0	0	0	0	0	0	0	0	0	0	0	0	0	0	0	0	0	0	0	0	0	0	0	0	0	0	0	0	0	0	0	0	0	0	0	0	0	0	0	0	0	0	0
8d3de8da3c5482b746221a13889a9a71	ASV_01401	0	0	0	0	0	0	0	0	0	0	0	0	0	0	0	0	0	0	0	0	0	0	0	0	0	0	0	0	0	0	0	0	0	0	0	0	0	0	0	0	0	0	0	0	0	0	0	0
b8f987804c93b5c1903e9872eb1d8cee	ASV_01402	0	0	0	0	0	0	0	0	0	0	0	0	0	0	0	0	0	0	0	0	0	0	0	0	0	0	0	0	0	0	0	0	0	0	0	0	0	0	0	0	0	0	0	0	0	0	0	0
c92d30ddf2075544d7e4653d07e3c9d7	ASV_01403	0	0	0	0	0	0	0	0	0	0	0	0	0	0	0	0	0	0	0	0	0	0	0	0	0	0	0	0	0	0	0	0	0	0	0	0	0	0	0	0	0	0	0	0	0	0	0	0
d86a151e2c85156c349691e0758138b3	ASV_01404	0	0	0	0	0	0	0	0	0	0	0	0	0	0	0	0	0	0	0	0	0	0	0	0	0	0	0	0	0	0	0	0	0	0	0	0	0	0	0	0	0	0	0	0	0	0	0	0
93dcdb23d9cec5fe6ef8bf60319a9f0e	ASV_01405	0	0	0	0	0	0	0	0	0	0	0	0	0	0	0	0	0	0	0	0	0	0	0	0	0	0	0	0	0	0	0	0	0	0	0	0	0	0	0	0	0	0	0	0	0	0	0	0
b1fd11c0dd58732cf4d776fefb766620	ASV_01406	0	0	0	0	0	0	0	0	0	0	0	0	0	0	0	0	0	0	0	0	0	0	0	0	0	0	0	0	0	0	0	0	0	0	0	0	0	0	0	0	0	0	0	0	0	0	0	0
d9bcfdf747311531920bccb583933043	ASV_01407	0	0	0	0	0	0	0	0	0	0	0	0	0	0	0	0	0	0	0	0	0	0	0	0	0	0	0	0	0	0	0	0	0	0	0	0	0	0	0	0	0	0	0	0	0	0	0	0
4baf6c4575e91dedfa9b006a431e6dff	ASV_01408	0	0	0	0	0	0	0	0	0	0	0	0	0	0	0	0	0	0	0	0	0	0	0	0	0	0	0	0	0	0	0	0	0	0	0	0	0	0	0	0	0	0	0	0	0	0	0	0
468c6da0a1bb1817a0fc01fafedb3053	ASV_01409	0	0	0	0	0	0	0	0	0	0	0	0	0	0	0	0	0	0	0	0	0	0	0	0	0	0	0	0	0	0	0	0	0	0	0	0	0	0	0	0	0	0	0	0	0	0	0	0
0a52031cd6d57cd85d40ee7fa59adc1d	ASV_01410	0	0	0	0	0	0	0	0	0	0	0	0	0	0	0	0	0	0	0	0	0	0	0	0	0	0	0	0	0	0	0	0	0	0	0	0	0	0	0	0	0	0	0	0	0	0	0	0
8dc9dad173ff543884b710db19d50033	ASV_01411	0	0	0	0	0	0	0	0	0	0	0	0	0	0	0	0	0	0	0	0	0	0	0	0	0	0	0	0	0	0	0	0	0	0	0	0	0	0	0	0	0	0	0	0	0	0	0	0
8999581d34b0c4919712cd14ef8ab30e	ASV_01412	0	0	0	0	0	0	0	0	0	0	0	0	0	0	0	0	0	0	0	0	0	0	0	0	0	0	0	0	0	0	0	0	0	0	0	0	0	0	0	0	0	0	0	0	0	0	0	0
cefafd8f545143783536a4547e3d3221	ASV_01413	0	0	0	0	0	0	0	0	0	0	0	0	0	0	0	0	0	0	0	0.0347807	0	0	0	0	0	0	0	0	0	0	0	0	0	0	0	0	0	0	0	0	0	0	0	0	0	0	0	0
8e051659e826cbd54dc40d70aa256c7f	ASV_01414	0	0	0	0	0	0	0	0	0	0	0	0	0	0	0	0	0	0	0	0.0347807	0	0	0	0	0	0	0	0	0	0	0	0	0	0	0	0	0	0	0	0	0	0	0	0	0	0	0	0
9a4d5922450af233c396ecce8d7cabdf	ASV_01415	0	0	0	0	0	0	0	0	0	0	0	0	0	0	0	0	0	0	0	0.0347807	0	0	0	0	0	0	0	0	0	0	0	0	0	0	0	0	0	0	0	0	0	0	0	0	0	0	0	0
7c4b3b19d8767a441e9e9dbc65b9dc7b	ASV_01416	0	0	0	0	0	0	0	0	0	0	0	0	0	0	0	0	0	0	0	0	0	0	0	0	0	0	0	0	0	0	0	0	0	0	0	0	0	0	0	0	0	0	0	0	0	0	0	0
8cf310e7b686543785417cd0912fe71e	ASV_01417	0	0	0	0	0	0	0	0	0	0	0	0	0	0	0	0	0	0	0	0	0	0	0	0	0	0	0	0	0	0	0	0	0	0	0	0	0	0	0	0	0	0	0	0	0	0	0	0
8cf8e623d5fae3df87421c23118293a3	ASV_01418	0	0	0	0	0	0	0	0	0	0	0	0	0	0	0	0	0	0	0	0	0	0	0	0	0	0	0	0	0	0	0	0	0	0	0	0	0	0	0	0	0	0	0	0	0	0	0	0
28e5f1fe38be94e4281eb17b136f45ac	ASV_01419	0	0	0	0	0	0	0	0	0	0	0	0	0	0	0	0	0	0	0	0	0	0	0	0	0	0	0	0	0	0	0	0	0	0	0	0	0	0	0	0	0	0	0	0	0	0	0	0
d2c0fd8a14210edf664dcf48e333ecb1	ASV_01420	0	0	0	0	0	0	0	0	0	0	0	0	0	0	0	0	0	0	0	0	0	0	0	0	0	0	0	0	0	0	0	0	0	0	0	0	0	0	0	0	0	0	0	0	0	0	0	0
1917d82840e634ca6e777ff5a76a7a92	ASV_01421	0	0	0	0	0	0	0	0	0	0	0	0	0	0	0	0	0	0	0	0	0	0	0	0	0	0	0	0	0	0	0	0	0	0	0	0	0	0	0	0	0	0	0	0	0	0	0	0
c3729ae590747fdffeb3a5973baa39ec	ASV_01422	0	0	0	0	0	0	0	0	0	0	0	0	0	0	0	0	0	0	0	0	0	0	0	0	0	0	0	0	0	0	0	0	0	0	0	0	0	0	0	0	0	0	0	0	0	0	0	0
f2853e0c1891e1a46afbb08e1676ac06	ASV_01423	0	0	0	0	0	0	0	0	0	0	0	0	0	0	0	0	0	0	0	0	0	0	0	0	0	0	0	0	0	0	0	0	0	0	0	0	0	0	0	0	0	0	0	0	0	0	0	0
edc5cf3f1775913cf533c5de780ea46e	ASV_01424	0	0	0	0	0	0	0	0	0	0	0	0	0	0	0	0	0	0	0	0	0	0	0	0	0	0	0	0	0	0	0	0	0	0	0	0	0	0	0	0	0	0	0	0	0	0	0	0
998e7b855037183bfc8015ada22050d2	ASV_01425	0	0	0	0	0	0	0	0	0	0	0	0	0	0	0	0	0	0	0	0	0	0	0	0	0	0	0	0	0	0	0	0	0	0	0	0	0	0	0	0	0	0	0	0	0	0	0	0
061ed0921525dad784da48b0e56f8ee2	ASV_01426	0	0	0	0	0	0	0	0	0	0	0	0	0	0	0	0	0	0.0342222	0	0	0	0	0	0	0	0	0	0	0	0	0	0	0	0	0	0	0	0	0	0	0	0	0	0	0	0	0	0
c583691d16154c22f1e985ff3d44f05c	ASV_01427	0	0	0	0	0	0	0	0	0	0	0	0	0	0	0	0	0	0.0342222	0	0	0	0	0	0	0	0	0	0	0	0	0	0	0	0	0	0	0	0	0	0	0	0	0	0	0	0	0	0
98e662599119bf8f902904da0ced955d	ASV_01428	0	0	0	0.0341734	0	0	0	0	0	0	0	0	0	0	0	0	0	0	0	0	0	0	0	0	0	0	0	0	0	0	0	0	0	0	0	0	0	0	0	0	0	0	0	0	0	0	0	0
f2b45104c3c386c9a26433688112aebd	ASV_01429	0	0	0	0	0	0	0.027923	0	0	0	0	0	0	0	0	0	0	0	0	0	0	0	0	0	0	0	0	0	0	0	0	0	0	0	0	0	0	0	0	0	0	0	0	0	0	0	0	0
0cabb481f490434d309d3d07c9eb2d11	ASV_01430	0	0	0	0	0	0	0	0	0	0	0	0	0	0	0	0	0	0	0	0	0	0	0	0	0	0	0	0	0	0	0	0	0	0	0	0	0	0	0	0	0	0	0	0	0	0	0	0
60b5660def196954df3f275736798801	ASV_01431	0	0	0	0	0	0	0	0	0	0	0	0	0	0	0	0	0	0	0	0	0	0	0	0	0	0	0	0	0	0	0	0	0	0	0	0	0	0	0	0	0	0	0	0	0	0	0	0
ad1e7df82271038a29964149b91b7bb6	ASV_01432	0	0	0	0	0	0	0	0	0	0	0	0	0	0	0	0	0	0	0	0	0	0	0	0	0	0	0	0	0	0	0	0	0	0	0	0	0	0	0	0	0	0	0	0	0	0	0	0
9f313cc11289e5f6f73c6079869b6d70	ASV_01433	0	0	0	0	0	0	0	0	0	0	0	0	0	0	0	0	0	0	0	0	0	0	0	0	0	0	0	0	0	0	0	0	0	0	0	0	0	0	0	0	0	0	0	0	0	0	0	0
1dd6a379e954dc6dd2ecb948feb4fb95	ASV_01434	0	0	0	0	0	0	0	0	0	0	0	0	0	0	0	0	0	0	0	0	0	0	0	0	0	0	0	0	0	0	0	0	0	0	0	0	0	0	0	0	0	0	0	0	0	0	0	0
73ab29d0dea7585e616cddb6506af125	ASV_01435	0	0	0	0	0	0	0	0	0	0	0	0	0	0	0	0	0	0	0	0	0	0	0	0	0	0	0	0	0	0	0	0	0	0	0	0	0	0	0	0	0	0	0	0	0	0	0	0
01f17f3c3b64eab1ed4eaf679e323c06	ASV_01436	0	0	0	0	0	0	0	0	0	0	0	0	0	0	0	0	0	0	0	0	0	0	0	0	0	0	0	0	0	0	0	0	0	0	0	0	0	0	0	0	0	0	0	0	0	0	0	0
5e4c3e708451973fa0405421beb94dfa	ASV_01437	0	0	0	0	0	0	0	0	0	0	0	0	0	0	0	0	0	0	0	0	0	0	0	0	0	0	0	0	0	0	0	0	0	0	0	0	0	0	0	0	0	0	0	0	0	0	0	0
70fd810b214188dac9d614576b8ea65b	ASV_01438	0	0	0	0	0	0	0	0	0	0	0	0	0	0	0	0	0	0	0	0	0	0	0	0	0	0	0	0	0	0	0	0	0	0	0	0	0	0	0	0	0	0	0	0	0	0	0	0
6f345206fb9bc3ffb95335f550b61462	ASV_01439	0	0	0	0	0	0	0	0	0	0	0	0	0	0	0	0	0	0	0	0	0	0	0	0	0	0	0	0	0	0	0	0	0	0	0	0	0	0	0	0	0	0	0	0	0	0	0	0
957b7e53152e5a7886573bb549a9ed5c	ASV_01440	0	0	0	0	0	0	0	0	0	0	0	0	0	0	0	0	0	0	0	0	0	0	0	0	0	0	0	0	0	0	0	0	0	0	0	0	0	0	0	0	0	0	0	0	0	0	0	0
991720ba161819fbe461b6ecfbc38766	ASV_01441	0	0	0	0	0	0	0	0	0	0.0334052	0	0	0	0	0	0	0	0	0	0	0	0	0	0	0	0	0	0	0	0	0	0	0	0	0	0	0	0	0	0	0	0	0	0	0	0	0	0
b2e5c5aa364892e844920a090759111f	ASV_01442	0	0	0	0	0	0	0	0	0	0.0334052	0	0	0	0	0	0	0	0	0	0	0	0	0	0	0	0	0	0	0	0	0	0	0	0	0	0	0	0	0	0	0	0	0	0	0	0	0	0
db5f2e8e22cadf9b8b48e09150adfbc7	ASV_01443	0	0	0	0	0	0	0	0	0	0.0334052	0	0	0	0	0	0	0	0	0	0	0	0	0	0	0	0	0	0	0	0	0	0	0	0	0	0	0	0	0	0	0	0	0	0	0	0	0	0
d9ff9dc9934b150e10b77d3680640814	ASV_01444	0	0	0	0	0	0	0	0	0	0	0	0	0	0	0	0	0	0	0	0	0	0	0	0	0	0	0	0	0	0	0	0	0	0	0	0	0	0	0	0	0	0	0	0	0	0	0	0
2f385e106f4cf7e8669f8626e6beb405	ASV_01445	0	0	0	0	0	0	0	0	0	0	0	0	0	0	0	0	0	0	0	0	0	0	0	0	0	0	0	0	0	0	0	0	0	0	0	0	0	0	0	0	0	0	0	0	0	0	0	0
3d4bcb3840d72c0afe7db5bd1d89aea5	ASV_01446	0	0	0	0	0	0	0	0	0	0	0	0	0	0	0	0	0	0	0	0	0	0	0	0	0	0	0	0	0	0	0	0	0	0	0	0	0	0	0	0	0	0	0	0	0	0	0	0
17db2a4cf30998155ecd31c78d02be83	ASV_01447	0	0	0	0	0	0	0	0	0	0	0	0	0	0	0	0	0	0	0	0	0	0	0	0	0	0	0	0	0	0	0	0	0	0	0	0	0	0	0	0	0	0	0	0	0	0	0	0
715cb910e7d746a445d701c9ed202db1	ASV_01448	0	0	0	0	0	0	0	0	0	0	0	0	0	0	0	0	0	0	0	0	0	0	0	0	0	0	0	0	0	0	0	0	0	0	0	0	0	0	0	0	0	0	0	0	0	0	0	0
ae8cb24657b261fba1eb950d47e61721	ASV_01449	0	0	0	0	0	0	0	0	0	0	0	0	0	0	0	0	0	0	0	0	0	0	0	0	0	0	0	0	0	0	0	0	0	0	0	0	0	0	0	0	0	0	0	0	0	0	0	0
b04962a7c0cc7cbd3be8a2b430b55cac	ASV_01450	0	0	0	0	0	0	0	0	0	0	0	0	0	0	0	0	0	0	0	0	0	0	0	0	0	0	0	0	0	0	0	0	0	0	0	0	0	0	0	0	0	0	0	0	0	0	0	0
cd7cc9e012dcbfa1888deb96e2b7337e	ASV_01451	0	0	0	0	0	0	0	0	0	0	0	0	0	0	0	0	0	0	0	0	0	0	0	0	0	0	0	0	0	0	0	0	0	0	0	0	0	0	0	0	0	0	0	0	0	0	0	0
e4f9019c0ae573f56691b80b31fb4716	ASV_01452	0	0	0	0	0	0	0	0	0	0	0	0	0	0	0	0	0	0	0	0	0	0	0	0	0	0	0	0	0	0	0	0	0	0	0	0	0	0	0	0	0	0	0	0	0	0	0	0
e03eb5b3a74441d46736872ea2324b43	ASV_01453	0	0	0	0	0	0	0	0	0	0	0	0	0	0	0	0	0	0	0	0	0	0	0	0	0	0	0	0	0	0	0	0	0	0	0	0	0	0	0	0	0	0	0	0	0	0	0	0
8175ff66269159235f512bb2ee4b85d1	ASV_01454	0	0	0	0	0	0	0	0	0	0	0	0	0	0	0	0	0	0	0	0	0	0	0	0	0	0	0	0	0	0	0	0	0	0	0	0	0	0	0	0	0	0	0	0	0	0	0	0
33ab6811fb821cd9c6732d5daf5403af	ASV_01455	0	0	0	0	0	0	0	0	0	0	0	0	0	0	0	0	0	0	0	0	0	0	0	0	0	0	0	0	0	0	0	0	0	0	0	0	0	0	0	0	0	0	0	0	0	0	0	0
44620a69cd64ba48b75ccfe1685c248b	ASV_01456	0	0	0	0	0	0	0	0	0	0	0	0	0	0	0	0	0	0	0	0	0	0	0	0	0	0	0	0	0	0	0	0	0	0	0	0	0	0	0	0	0	0	0	0	0	0	0	0
9e3996c3b0d0b2aceb01fbb6b9953914	ASV_01457	0	0	0	0	0	0	0	0	0	0	0	0	0	0	0	0	0	0	0	0	0	0	0	0	0	0	0	0	0	0	0	0	0	0	0	0	0	0	0	0	0	0	0	0	0	0	0	0
03cc9e99912c61d55ba39e6ed7cf6384	ASV_01458	0	0	0	0	0	0	0	0	0	0	0	0	0	0	0	0	0	0	0	0	0	0	0	0	0	0	0	0	0	0	0	0	0	0	0	0	0	0	0	0	0	0	0	0	0	0	0	0
c8e85c2c12e6d70020135cf64732bc81	ASV_01459	0	0	0	0	0	0	0	0	0	0	0	0	0	0	0	0	0	0	0	0	0	0	0	0	0	0	0	0	0	0	0	0	0	0	0	0	0	0	0	0	0	0	0	0	0	0	0	0
513dd9fb86db2519131bdc1eb81f0b91	ASV_01460	0	0	0	0	0	0	0	0	0	0	0	0	0	0	0	0	0	0	0	0	0	0	0	0	0	0	0	0	0	0	0	0	0	0	0	0	0	0	0	0	0	0	0	0	0	0	0	0
35b7fbc075551399147cf2fed519fcd9	ASV_01461	0	0	0	0	0	0	0	0	0	0	0	0	0	0	0	0	0	0	0	0	0	0	0	0	0	0	0	0	0	0	0	0	0	0	0	0	0	0	0	0	0	0	0	0	0	0	0	0
43489218787898b162f6e44c02eca327	ASV_01462	0	0	0	0	0	0	0	0	0	0	0	0	0	0	0	0	0	0	0	0	0	0	0	0	0	0	0	0	0	0	0	0	0	0	0	0	0	0	0	0	0	0	0	0	0	0	0	0
ca7550599717bbf5509bf8fa0c1fb937	ASV_01463	0	0	0	0	0	0	0	0	0	0	0	0	0	0	0	0	0	0	0	0	0	0	0	0	0	0	0	0	0	0	0	0	0	0	0	0	0	0	0	0	0	0	0	0	0	0	0	0
11fd9ce3f56e7fb43966e63f54331c86	ASV_01464	0	0	0	0	0	0	0	0	0	0	0	0	0	0	0	0	0	0	0	0	0	0	0	0	0	0	0	0	0	0	0	0	0	0.0324212	0	0	0	0	0	0	0	0	0	0	0	0	0	0
ea60981e99c9694718370506d61ca235	ASV_01465	0	0	0	0	0	0	0	0	0	0	0	0	0	0	0	0	0	0	0	0	0	0	0	0	0	0	0	0	0	0	0	0	0	0	0	0	0	0	0	0	0	0	0	0	0	0	0	0
6928544016afe0cbf88caf8224fd90a0	ASV_01466	0	0	0	0	0	0	0	0	0	0	0	0	0	0	0	0	0	0	0	0	0	0	0	0	0	0	0	0	0	0	0	0	0	0	0	0	0	0	0	0	0	0	0	0	0	0	0	0
35b1aed65b1028d2ae70ae003b745409	ASV_01467	0	0	0	0	0	0	0	0	0	0	0	0	0	0	0	0	0	0	0	0	0	0	0	0	0	0	0	0	0	0	0	0	0	0	0	0	0	0	0	0	0	0	0	0	0	0	0	0
5a26fe2b4e515820a0f0f5e74736260a	ASV_01468	0	0	0	0	0	0	0	0	0	0	0	0	0	0	0	0	0	0	0	0	0	0	0	0	0	0	0	0	0	0	0	0	0	0	0	0	0	0	0	0	0	0	0	0	0	0	0	0
47752ef7c848c01ea834f52af9b0aee8	ASV_01469	0	0	0	0	0	0	0	0	0	0	0	0	0	0	0	0	0	0	0	0	0	0	0	0	0	0	0	0	0	0	0	0	0	0	0	0	0	0	0	0	0	0	0	0	0	0	0	0
d97cbeab4a4d5a3a28c83fddc2bcc65a	ASV_01470	0	0	0	0	0	0	0	0	0	0	0	0	0	0	0	0	0	0	0	0	0	0	0	0	0	0	0	0	0	0	0	0	0	0	0	0	0	0	0	0	0	0	0	0	0	0	0	0
adfe96b634ea8966f0a744ef3b34370e	ASV_01471	0	0	0	0	0	0	0	0	0	0	0	0	0	0	0	0	0	0	0	0	0	0	0	0	0	0	0	0	0	0	0	0	0	0	0	0	0	0	0	0	0	0	0	0	0	0	0	0
ba11eb7dad7ebf9728236bd5d5c2777d	ASV_01472	0	0	0	0	0	0	0	0	0	0	0	0	0	0	0	0	0	0	0	0	0	0	0	0	0	0	0	0	0	0	0	0	0	0	0	0	0	0	0	0	0	0	0	0	0	0	0	0
b8607524a40d7d5d9d2e93e027ff390c	ASV_01473	0	0	0	0	0	0	0	0	0	0	0	0	0	0	0	0	0	0	0	0	0	0	0	0	0	0	0	0	0	0	0	0	0	0	0	0	0	0	0	0	0	0	0	0	0	0	0	0
7c1d35a57db4655d0b75541100b744eb	ASV_01474	0	0	0	0	0	0	0	0	0	0	0	0	0	0	0	0	0	0	0	0.0321053	0	0	0	0	0	0	0	0	0	0	0	0	0	0	0	0	0	0	0	0	0	0	0	0	0	0	0	0
3c8b7d80d08c8cd9a89b0022841e5fe3	ASV_01475	0	0	0	0	0	0	0	0	0	0	0	0	0	0	0	0	0	0	0	0	0	0	0	0	0	0	0	0	0	0	0	0	0	0	0	0	0	0	0	0	0	0	0	0	0	0	0	0
1ffd7a37fec819438f880ca8401a9b86	ASV_01476	0	0	0	0	0	0	0	0	0	0	0	0	0	0	0	0	0	0	0	0	0	0	0	0	0	0	0	0	0	0	0	0	0	0	0	0	0	0	0	0	0	0	0	0	0	0	0	0
81a941ddcd3572eae59cadbe544a4914	ASV_01477	0	0	0	0	0	0	0	0	0	0	0	0	0	0	0	0	0	0	0	0	0	0	0	0	0	0	0	0	0	0	0	0	0	0	0	0	0	0	0	0	0	0	0	0	0	0	0	0
a17d0b566290ace170a87b27f57cf303	ASV_01478	0	0	0	0	0	0	0	0	0	0	0	0	0	0	0	0	0	0	0	0	0	0	0	0	0	0	0	0	0	0	0	0	0	0	0	0	0	0	0	0	0	0	0	0	0	0	0	0
44d5cbf03198e32087b4f61c892ddeab	ASV_01479	0	0	0	0	0	0	0	0	0	0	0	0	0	0	0	0	0	0	0	0	0	0	0	0	0	0	0	0	0	0	0	0	0	0	0	0	0	0	0	0	0	0	0	0	0	0	0	0
fcaaba6d3945c6b236c012fa3a76c3a8	ASV_01480	0	0	0	0	0	0	0	0	0	0	0	0	0	0	0	0	0	0	0	0	0	0	0	0	0	0	0	0	0	0	0	0	0	0	0	0	0	0	0	0	0	0	0	0	0	0	0	0
3a25df7671e2c6b3c9a349849a25037f	ASV_01481	0	0	0	0	0	0	0	0	0	0	0	0	0	0	0	0	0	0	0	0	0	0	0	0	0	0	0	0	0	0	0	0	0	0	0	0	0	0	0	0	0	0	0	0	0	0	0	0
be25b4dde89b6754c0301ea4c0af69aa	ASV_01482	0	0	0	0	0	0	0	0	0	0	0	0	0	0	0	0	0	0	0	0	0	0	0	0	0	0	0	0	0	0	0	0	0	0	0	0	0	0	0	0	0	0	0	0	0	0	0	0
1320729661eb9e78e1db0360ac0219d1	ASV_01483	0	0	0	0	0	0	0	0	0	0	0	0	0	0	0	0	0	0	0	0	0	0	0	0	0	0	0	0	0	0	0	0	0	0	0	0	0	0	0	0	0	0	0	0	0	0	0	0
8ff85eeda007f3dae22848a1e17f45ce	ASV_01484	0	0	0	0	0	0	0	0	0	0	0	0	0	0	0	0	0	0	0	0	0	0	0	0	0	0	0	0	0	0	0	0	0	0	0	0	0	0	0	0	0	0	0	0	0	0	0	0
08afce0e82f3965d8256cf416ff38f0a	ASV_01485	0	0	0	0	0	0	0	0	0	0	0	0	0	0	0	0	0	0.0313703	0	0	0	0	0	0	0	0	0	0	0	0	0	0	0	0	0	0	0	0	0	0	0	0	0	0	0	0	0	0
757d2e2ae18c862605a482ba3fe59473	ASV_01486	0	0	0	0	0	0	0	0	0	0	0	0	0	0	0	0	0	0	0	0	0	0	0	0	0	0	0	0	0	0	0	0	0	0	0	0	0	0	0	0	0	0	0	0	0	0	0	0
1801e9a05d73f18e7eecc5ca035781d7	ASV_01487	0	0	0	0	0	0	0	0	0	0	0	0	0	0	0	0	0	0	0	0	0	0	0	0	0	0	0	0	0	0	0	0	0	0	0	0	0	0	0	0	0	0	0	0	0	0	0	0
2b60b6024611e6c031fe326bbdef8b5a	ASV_01488	0	0	0	0	0	0	0	0	0	0	0	0	0	0	0	0	0	0	0	0	0	0	0	0	0	0	0	0	0	0	0	0	0	0	0	0	0	0	0	0	0	0	0	0	0	0	0	0
9ab598725b479549f34411f73b714326	ASV_01489	0	0	0	0	0	0	0	0	0	0	0	0	0	0	0	0	0	0	0	0	0	0	0	0	0	0	0	0	0	0	0	0	0	0	0	0	0	0	0	0	0	0	0	0	0	0	0	0
a17df7a8848345d43bee0a1427820894	ASV_01490	0	0	0	0	0	0	0	0	0	0	0	0	0	0	0	0	0	0	0	0	0	0	0	0	0	0	0	0	0	0	0	0	0	0	0	0	0	0	0	0	0	0	0	0	0	0	0	0
dfdb1a65f22298774409276563e2acc0	ASV_01491	0	0	0	0	0	0	0	0	0	0	0	0	0	0	0	0	0	0	0	0	0	0	0	0	0	0	0	0	0	0	0	0	0	0	0	0	0	0	0	0	0	0	0	0	0	0	0	0
481fdec6d4cb523665c3e9145b2401d9	ASV_01492	0	0	0	0	0	0	0	0	0	0	0	0	0	0	0	0	0	0	0	0	0	0	0	0	0	0	0	0	0	0	0	0	0	0	0	0	0	0	0	0	0	0	0	0	0	0	0	0
085fb3cd93c531159a2e666d27feda97	ASV_01493	0	0	0	0	0	0	0	0	0	0	0	0	0	0	0	0	0	0	0	0	0	0	0	0	0	0	0	0	0	0	0	0	0	0	0	0	0	0	0	0	0	0	0	0	0	0	0	0
b2a2bd279f7642c4cd6d9cbcd44b6eb8	ASV_01494	0	0	0	0	0	0	0	0	0	0	0	0	0	0	0	0	0	0	0	0	0	0	0	0	0	0	0	0	0	0	0	0	0	0	0	0	0	0	0	0	0	0	0	0	0	0	0	0
6d7625114fb844a2308b746750b2360a	ASV_01495	0	0	0	0	0	0	0	0	0	0	0	0	0	0	0	0	0	0	0	0	0	0	0	0	0	0	0	0	0	0	0	0	0	0	0	0	0	0	0	0	0	0	0	0	0	0	0	0
d9b6fc938d08a354def2c5fc3bbc3c93	ASV_01496	0	0	0	0	0	0	0	0	0	0	0	0	0	0	0	0	0	0	0	0	0	0	0	0	0	0	0	0	0	0	0	0	0	0	0	0	0	0	0	0	0	0	0	0	0	0	0	0
9ab3835665cc64cbf563a3f1e0b4189a	ASV_01497	0	0	0	0	0	0	0	0	0	0	0	0	0	0	0	0	0	0	0	0	0	0	0	0	0	0	0	0	0	0	0	0	0	0	0	0	0	0	0	0	0	0	0	0	0	0	0	0
7b4ed320566f1731c5ed9b037a99f005	ASV_01498	0	0	0	0	0	0	0	0	0	0	0	0	0	0	0	0	0	0	0	0	0	0	0	0	0	0	0	0	0	0	0	0	0	0	0	0	0	0	0	0	0	0	0	0	0	0	0	0
83bff46cb849e880a0184b1ac1275e53	ASV_01499	0	0	0	0	0	0	0	0	0	0	0	0	0	0	0	0	0	0	0	0	0	0	0	0	0	0	0	0	0	0	0	0	0	0	0	0	0	0	0	0	0	0	0	0	0	0	0	0
231383bcccd4bd43dd7a3e90753c3480	ASV_01500	0	0	0	0	0	0	0	0	0	0	0	0	0	0	0	0	0	0	0	0	0	0	0	0	0	0	0	0	0	0	0	0	0	0	0	0	0	0	0	0	0	0	0	0	0	0	0	0
99f44552ff45fef81874fdfd1499992f	ASV_01501	0	0	0	0	0	0	0	0	0	0	0	0	0	0	0	0	0	0	0	0	0	0	0	0	0	0	0	0	0	0	0	0	0	0	0	0	0	0	0	0	0	0	0	0	0	0	0	0
20171ed6f7bdf837bc47418bd1ea6a7b	ASV_01502	0	0	0	0	0	0	0	0	0	0	0	0	0	0	0	0	0	0	0	0	0	0	0	0	0	0	0	0	0	0	0	0	0	0	0	0	0	0	0	0	0	0	0	0	0	0	0	0
e58205dfd0ec9d1bab01cc025847c1dc	ASV_01503	0	0	0	0	0	0	0	0	0	0	0	0	0	0	0	0	0	0	0	0	0	0	0	0	0	0	0	0	0	0	0	0	0	0	0	0	0	0	0	0	0	0	0	0	0	0	0	0
249a485dd2d7f85dd7a501deeae40f59	ASV_01504	0	0	0	0	0	0	0	0	0	0	0	0	0	0	0	0	0	0	0	0	0	0	0	0	0	0	0	0	0	0	0	0	0	0	0	0	0	0	0	0	0	0	0	0	0	0	0	0
7e1751412c5c43c21076df8861b7669d	ASV_01505	0	0	0	0	0	0	0	0	0	0	0	0	0	0	0	0	0	0	0	0	0	0	0	0	0	0	0	0	0	0	0	0	0	0	0	0	0	0	0	0	0	0	0	0	0	0	0	0
17fb69b62cd098eb1674b2c054766a62	ASV_01506	0	0	0	0	0	0	0	0	0	0	0	0	0	0	0.0307015	0	0	0	0	0	0	0	0	0	0	0	0	0	0	0	0	0	0	0	0	0	0	0	0	0	0	0	0	0	0	0	0	0
b079bb598428b707c617ec7900fb6389	ASV_01507	0	0	0	0	0	0	0	0	0	0	0	0	0	0	0	0	0	0	0	0	0	0	0	0	0	0	0	0	0	0	0	0	0	0	0	0	0	0	0	0	0	0	0	0	0	0	0	0
445e23006c178f091437525b6f055e87	ASV_01508	0	0	0	0	0	0	0	0	0	0	0	0	0	0	0	0	0	0	0	0	0	0	0	0	0	0	0	0	0	0	0	0	0	0	0	0	0	0	0	0	0	0	0	0	0	0	0	0
9b23c2c5ecb18968f513af61d1e198d7	ASV_01509	0	0	0	0	0	0	0	0	0	0.0303684	0	0	0	0	0	0	0	0	0	0	0	0	0	0	0	0	0	0	0	0	0	0	0	0	0	0	0	0	0	0	0	0	0	0	0	0	0	0
33c4d3e10234fcfe5172a4693842a677	ASV_01510	0	0	0	0	0	0	0	0	0	0.0303684	0	0	0	0	0	0	0	0	0	0	0	0	0	0	0	0	0	0	0	0	0	0	0	0	0	0	0	0	0	0	0	0	0	0	0	0	0	0
653fe9d5ccbe58f8f534be547375f24d	ASV_01511	0	0	0	0	0	0	0	0	0	0.0303684	0	0	0	0	0	0	0	0	0	0	0	0	0	0	0	0	0	0	0	0	0	0	0	0	0	0	0	0	0	0	0	0	0	0	0	0	0	0
e01775208b0df18413a91f015efa645a	ASV_01512	0	0	0	0	0	0	0	0	0	0	0	0	0	0	0	0	0	0	0	0	0	0	0	0	0	0	0	0	0	0	0	0	0	0	0	0	0	0	0	0	0	0	0	0	0	0	0	0
c4d8c8a7d8759cc75d5a62d8bb46bd69	ASV_01513	0	0	0	0	0	0	0	0	0	0	0	0	0	0	0	0	0	0	0	0	0	0	0	0	0	0	0	0	0	0	0	0	0	0	0	0	0	0	0	0	0	0	0	0	0	0	0	0
918f88439e45e9254b3d902297c1f857	ASV_01514	0	0	0	0	0	0	0	0	0	0	0	0	0	0	0	0	0	0	0	0	0	0	0	0	0	0	0	0	0	0	0	0	0	0	0	0	0	0	0	0	0	0	0	0	0	0	0	0
97cef054594ed3f858f21b7f28b89d01	ASV_01515	0	0	0	0	0	0	0	0	0	0	0	0	0	0	0	0	0	0	0	0	0	0	0	0	0	0	0	0	0	0	0	0	0	0	0	0	0	0	0	0	0	0	0	0	0	0	0	0
3590c80719d0902f9a556d170dc25259	ASV_01516	0	0	0	0	0	0	0	0	0	0	0	0	0	0	0	0	0	0	0	0	0	0	0	0	0	0	0	0	0	0	0	0	0	0	0	0	0	0	0	0	0	0	0	0	0	0	0	0
025f4d5526b10e071850c9080f06327a	ASV_01517	0	0	0	0	0	0	0	0	0	0	0	0	0	0	0	0	0	0	0	0	0	0	0	0	0	0	0	0	0	0	0	0	0.0301825	0	0	0	0	0	0	0	0	0	0	0	0	0	0	0
c271c620e6a166624794d1b9e8b24cb5	ASV_01518	0	0	0	0	0	0	0	0	0	0	0	0	0	0	0	0	0	0	0	0	0	0	0	0	0	0	0	0	0	0	0	0	0	0	0	0	0	0	0	0	0	0	0	0	0	0	0	0
adc58901e0d77b71f825afebb0fa60fc	ASV_01519	0	0	0	0	0	0	0	0	0	0	0	0	0	0	0	0	0	0	0	0	0	0	0	0	0	0	0	0	0	0	0	0	0	0	0	0	0	0	0	0	0	0	0	0	0	0	0	0
ab88d563a88ca92158e2ac276d7071a0	ASV_01520	0	0	0.0128373	0	0	0	0	0	0	0	0	0	0	0	0	0	0	0	0	0	0	0	0	0	0	0	0	0	0	0	0	0	0	0	0	0	0	0	0	0	0	0	0	0	0	0	0	0
0524168fa54f47e3b23506246aac7fc4	ASV_01521	0	0	0	0	0.029824	0	0	0	0	0	0	0	0	0	0	0	0	0	0	0	0	0	0	0	0	0	0	0	0	0	0	0	0	0	0	0	0	0	0	0	0	0	0	0	0	0	0	0
d1e4228911e2e5542493915016de0e8d	ASV_01522	0	0	0	0	0.029824	0	0	0	0	0	0	0	0	0	0	0	0	0	0	0	0	0	0	0	0	0	0	0	0	0	0	0	0	0	0	0	0	0	0	0	0	0	0	0	0	0	0	0
2662f91cf90acac5ffdf7924602b0506	ASV_01523	0	0	0	0	0	0	0	0	0	0	0	0	0	0	0	0	0	0	0	0	0	0	0	0	0	0	0	0	0	0	0	0	0	0	0	0	0	0	0	0	0	0	0	0	0	0	0	0
75c2762a87cd4b733478f848ca23953f	ASV_01524	0	0	0	0	0	0	0	0	0	0	0	0	0	0	0	0	0	0	0	0	0	0	0	0	0	0	0	0	0	0	0	0	0	0	0	0	0	0	0	0	0	0	0	0	0	0	0	0
52b7997b877e73109af706e84ae1d300	ASV_01525	0	0	0	0	0	0	0	0.0296677	0	0	0	0	0	0	0	0	0	0	0	0	0	0	0	0	0	0	0	0	0	0	0	0	0	0	0	0	0	0	0	0	0	0	0	0	0	0	0	0
6d3a1f68241be49f637239dac6de6cc5	ASV_01526	0	0	0	0	0	0	0	0.0296677	0	0	0	0	0	0	0	0	0	0	0	0	0	0	0	0	0	0	0	0	0	0	0	0	0	0	0	0	0	0	0	0	0	0	0	0	0	0	0	0
0f0af4aadc625bfe30bb63bfd5d2fa85	ASV_01527	0	0	0	0	0	0	0	0	0	0	0	0	0	0	0	0	0	0	0	0	0	0	0	0	0	0	0	0	0	0	0	0	0	0	0	0	0	0	0	0	0	0	0	0	0	0	0	0
003962cd0df40ca0a364d13cd91d2668	ASV_01528	0	0	0	0	0	0	0	0	0	0	0	0	0.00917628	0	0	0	0	0	0	0	0	0	0	0	0	0.0204272	0	0	0	0	0	0	0	0	0	0	0	0	0	0	0	0	0	0	0	0	0	0
74053405b625fba3711f08c603678140	ASV_01529	0	0	0	0	0	0	0	0	0	0	0	0	0	0	0	0	0	0	0	0	0	0	0	0	0	0	0	0	0	0	0	0	0	0	0	0	0	0	0	0	0	0	0	0	0	0	0	0
6bbf8042ecc924af120f136497eaaf90	ASV_01530	0	0	0	0	0	0	0	0	0	0	0	0	0	0	0	0	0	0	0	0	0	0	0	0	0	0	0	0	0	0	0	0.0294377	0	0	0	0	0	0	0	0	0	0	0	0	0	0	0	0
f2276712929094ee0d757e3567a1c023	ASV_01531	0	0	0	0	0	0	0	0	0	0	0	0	0	0	0	0	0	0	0	0.0294299	0	0	0	0	0	0	0	0	0	0	0	0	0	0	0	0	0	0	0	0	0	0	0	0	0	0	0	0
0f43b8e827c14c8c482d54ce9439eaf3	ASV_01532	0	0	0	0	0	0	0	0	0	0	0	0	0	0	0	0	0	0	0	0.0294299	0	0	0	0	0	0	0	0	0	0	0	0	0	0	0	0	0	0	0	0	0	0	0	0	0	0	0	0
3405bf65d373c7649af7a11b9963018f	ASV_01533	0	0	0	0	0	0	0	0	0	0	0	0	0	0	0	0	0	0	0	0	0	0	0	0	0	0	0	0	0	0	0	0	0	0	0	0	0	0	0	0	0	0	0	0	0	0	0	0
78d83e100a33f736be5fc745bb430334	ASV_01534	0	0	0	0	0	0	0	0	0	0	0	0	0	0	0	0	0	0	0	0	0	0	0	0	0	0	0	0	0	0	0	0	0	0	0	0	0	0	0	0	0	0	0	0	0	0	0	0
7dc50abc914fe26bb29f1fec01b86159	ASV_01535	0	0	0	0	0	0	0	0	0	0	0	0	0	0	0	0	0	0	0	0	0	0	0	0	0	0	0	0	0	0	0	0	0	0	0	0	0	0	0	0	0	0	0	0	0	0	0	0
12912d150344ab27542ec993a04c078a	ASV_01536	0	0	0	0	0	0	0	0	0	0	0	0	0	0	0	0	0	0	0	0	0	0	0	0	0	0	0	0	0	0	0	0	0	0	0	0	0	0	0	0	0	0	0	0	0	0	0	0
8c0ce812c7ccab2866326b524834e184	ASV_01537	0	0	0	0	0	0	0	0	0	0	0	0	0	0	0	0	0	0	0	0	0	0	0	0.0158846	0	0	0	0	0	0	0	0	0	0	0	0	0	0	0	0	0	0	0	0	0	0	0	0
6a86f5cbb10f98a9f8220a985e671c37	ASV_01538	0	0	0	0	0	0	0	0	0	0	0	0	0	0	0	0	0	0	0	0	0	0	0	0	0	0	0	0	0	0	0	0	0	0	0	0	0	0	0	0	0	0	0	0	0	0	0	0
b3eb09c65a8ea2ec8d9db82ebddf1eae	ASV_01539	0	0	0	0	0	0	0	0	0	0	0	0	0	0	0	0	0	0	0	0	0	0	0	0	0	0	0	0	0	0	0	0	0	0	0	0	0	0	0	0	0	0	0	0	0	0	0	0
683a478657bdbc9c97db3ab3bd511f27	ASV_01540	0	0	0	0	0	0	0	0	0	0	0	0	0	0	0	0	0	0	0	0	0	0	0	0	0	0	0	0	0	0	0	0	0	0	0	0	0	0	0	0	0	0	0	0	0	0	0	0
a744ea71420f7acb26f21a5f478cce06	ASV_01541	0	0	0	0	0	0	0	0	0	0	0	0	0	0	0	0	0	0	0	0	0	0	0	0	0	0	0	0	0	0	0	0	0	0	0	0	0	0	0	0	0	0	0	0	0	0	0	0
287f1fa57ce0fcfdb3eeb648ff64f51c	ASV_01542	0	0	0	0	0	0	0	0	0	0	0	0	0	0	0	0	0	0	0	0	0	0	0	0	0	0	0	0	0	0	0	0	0	0	0	0	0	0	0	0	0	0	0	0	0	0	0	0
dbb92b6a75b164c8cdada548d18c9a4c	ASV_01543	0	0	0	0	0	0	0	0	0	0	0	0	0	0	0	0	0	0	0	0	0	0	0	0	0	0	0	0	0	0	0	0	0	0	0	0	0	0	0	0	0	0	0	0	0	0	0	0
c6acf0652e795a22b496c35ebe34b83e	ASV_01544	0	0	0	0	0	0	0	0	0	0	0	0	0	0	0	0	0	0	0	0	0	0	0	0	0.00856751	0	0	0	0	0	0	0	0	0	0	0	0	0	0	0	0	0	0	0	0	0	0	0
a82a7e70a4b41ede6edbff9ecc007784	ASV_01545	0	0	0	0	0	0	0	0	0	0	0	0	0	0	0	0	0	0	0	0	0	0	0	0	0	0	0	0	0	0	0	0	0	0	0	0	0	0	0	0	0	0	0	0	0	0	0	0
904fe38247275315dc311d1dfbcf6788	ASV_01546	0	0	0	0	0	0	0	0	0	0	0	0	0	0	0	0	0	0	0	0	0	0	0	0	0	0	0	0	0	0	0	0.0220783	0	0	0	0	0	0	0	0	0	0	0	0	0	0	0	0
210cee14d04cb7dd89dceaae0331b150	ASV_01547	0	0	0	0	0	0	0	0	0	0	0	0	0	0	0	0	0	0	0	0	0	0	0	0	0	0	0	0	0	0	0	0	0	0	0	0	0	0	0	0	0	0	0	0	0	0	0	0
6ca65027d6578419397c5cf9041d9159	ASV_01548	0	0	0	0	0	0	0	0	0	0	0	0	0	0	0	0	0	0	0	0	0	0	0	0	0	0	0	0	0	0	0	0	0	0	0	0	0	0	0	0	0	0	0	0	0	0	0	0
ef4ed0f10955bef17aba7b39f50eb583	ASV_01549	0	0	0	0	0	0	0	0	0	0	0	0	0	0	0	0	0	0	0	0	0	0	0	0	0	0	0	0	0	0	0	0	0	0	0	0	0	0	0	0	0	0	0	0	0	0	0	0
dfdd29352a1ea50174277e5b22659bdd	ASV_01550	0	0	0	0	0	0.0287832	0	0	0	0	0	0	0	0	0	0	0	0	0	0	0	0	0	0	0	0	0	0	0	0	0	0	0	0	0	0	0	0	0	0	0	0	0	0	0	0	0	0
6d33273b14613c6b6da8d14b4ee7e197	ASV_01551	0	0	0	0	0	0	0	0	0	0	0	0	0	0	0	0	0	0	0	0	0	0	0	0	0	0	0	0	0	0	0	0	0	0	0	0	0	0	0	0	0	0	0	0	0	0	0	0
de8b2eb0b15c6de5fae174ede0fbb752	ASV_01552	0	0	0	0	0	0	0	0	0	0	0	0	0	0	0	0	0	0	0	0	0	0	0	0	0	0	0	0	0	0	0	0	0	0	0	0	0	0	0	0	0	0	0	0	0.0286359	0	0	0
c26fd28bf2936ee8c15c24d03edd2c3f	ASV_01553	0	0	0	0	0	0	0	0	0	0	0	0	0	0	0	0	0	0	0	0	0	0	0	0	0	0	0	0	0	0	0	0	0	0	0	0	0	0	0	0	0	0	0	0	0	0	0	0
fcb444eb75bc7e4a5fe98932b65a0d26	ASV_01554	0	0	0	0	0	0	0	0	0	0	0	0	0	0	0	0	0	0	0	0	0	0	0	0	0	0	0	0	0	0	0	0	0	0	0	0	0	0	0	0	0	0	0	0	0	0	0	0
57485c35eb592f8e6e861418df43066f	ASV_01555	0	0	0	0	0	0	0	0	0	0	0	0	0	0	0	0	0	0	0	0	0	0	0	0	0	0	0	0	0	0	0	0	0	0	0	0	0	0	0	0	0	0	0	0	0	0	0	0
63f9c73bdbb0810af9bb4e4e9a7117af	ASV_01556	0	0	0	0	0	0	0	0	0	0	0	0	0	0	0	0	0	0.0285185	0	0	0	0	0	0	0	0	0	0	0	0	0	0	0	0	0	0	0	0	0	0	0	0	0	0	0	0	0	0
2929d280c238e07b04f870adba03ab5a	ASV_01557	0	0	0	0	0	0	0	0	0	0	0	0	0	0	0	0	0	0	0	0	0	0	0	0	0	0	0	0	0	0	0	0	0	0	0	0	0	0	0	0	0	0	0	0	0	0	0	0
08c0f0e7bbb1e4bbef74df528f0f6937	ASV_01558	0	0	0	0	0	0	0	0	0	0	0	0	0	0	0	0	0	0	0	0	0	0	0	0	0	0	0	0	0	0	0	0	0	0	0	0	0	0	0	0	0	0	0	0	0	0	0	0
0f0541a84aac5b0c1d910bcfa1192039	ASV_01559	0	0	0	0	0	0	0	0	0	0	0	0	0	0	0	0	0	0	0	0	0	0	0	0	0	0	0	0	0	0	0	0	0	0	0	0	0	0	0	0	0	0	0	0	0	0	0	0
7315dc96a4be1d0019246940d2cb2474	ASV_01560	0	0	0	0	0	0	0	0	0	0	0	0	0	0	0	0	0	0	0	0	0	0	0	0	0	0	0	0	0	0	0	0	0	0	0	0	0	0	0	0	0	0	0	0	0	0	0	0
1efe4c2729a768f0be76fd3d124a4275	ASV_01561	0	0	0	0	0	0	0	0	0	0	0	0	0	0	0	0	0	0	0	0	0	0	0	0	0	0	0	0	0	0	0	0	0	0	0	0	0	0	0	0	0	0	0	0	0	0	0	0
39a1e3d011cad9b6d035e83ea2407351	ASV_01562	0	0	0	0	0	0	0	0	0	0	0	0	0	0	0	0	0	0	0	0	0	0	0	0	0	0	0	0	0	0	0	0	0	0	0	0	0	0	0	0	0	0	0	0	0	0	0	0
7f42867e38fd493b37ed7e3cd150796a	ASV_01563	0	0	0	0	0	0	0	0	0	0	0	0	0	0	0	0	0	0	0	0	0	0	0	0	0	0	0	0	0	0	0	0	0	0	0	0	0	0	0	0	0	0	0	0	0	0	0	0
2132b9de2f2a54b85f5fd2bb7222ed63	ASV_01564	0	0	0	0	0	0	0	0	0	0	0	0	0	0	0	0	0	0	0	0	0	0	0	0	0	0	0	0	0	0	0	0	0	0	0	0	0	0	0	0	0	0	0	0	0	0	0	0
c0a9808e1b3bd651a2e877a17b11f707	ASV_01565	0	0	0	0	0	0	0	0	0	0	0	0	0	0	0	0	0	0	0	0	0	0	0	0	0	0	0	0	0	0	0	0	0	0	0	0	0	0	0	0	0	0	0	0	0	0	0	0
a6daac2942c571c518e75f4f81db23b8	ASV_01566	0	0	0	0	0	0	0	0	0	0	0	0	0	0	0	0	0	0	0	0	0	0	0	0	0	0	0	0	0	0	0	0	0	0	0	0	0	0	0	0	0	0	0	0	0	0	0	0
021e866bc57e1fa9b9f7cf55ff032c97	ASV_01567	0	0	0	0	0	0	0	0	0	0	0	0	0	0	0	0	0	0	0	0	0	0	0	0	0	0	0	0	0	0	0	0	0	0	0	0	0	0	0	0	0	0	0	0	0	0	0	0
87f6a77d71f995fcbd81db6434c13ac6	ASV_01568	0	0	0	0	0	0	0	0	0	0	0	0	0	0	0	0	0	0	0	0	0	0	0	0	0	0	0	0	0	0	0	0	0	0	0	0	0	0	0	0	0	0	0	0	0	0	0	0
3ee185ce92565aaf2f53a2501d7d4d8a	ASV_01569	0	0	0	0	0	0	0	0	0	0	0	0	0	0	0	0	0	0	0	0	0	0	0	0	0	0	0	0	0	0	0	0	0	0	0	0	0	0	0	0	0	0	0	0	0	0	0	0
d3957b92586711a1cb9455428955333f	ASV_01570	0	0	0.0282421	0	0	0	0	0	0	0	0	0	0	0	0	0	0	0	0	0	0	0	0	0	0	0	0	0	0	0	0	0	0	0	0	0	0	0	0	0	0	0	0	0	0	0	0	0
f01dbe343fb6fdef171d9bf2f0a974f4	ASV_01571	0	0	0	0	0	0	0	0	0	0	0	0	0	0	0	0	0	0	0	0	0	0	0	0	0	0	0	0	0	0	0	0	0	0	0	0	0	0	0	0	0	0	0	0	0	0	0	0
fcf703e49e8283292709f999e9975425	ASV_01572	0	0	0	0	0	0	0	0	0	0	0	0	0	0	0.0281431	0	0	0	0	0	0	0	0	0	0	0	0	0	0	0	0	0	0	0	0	0	0	0	0	0	0	0	0	0	0	0	0	0
f4ea296fcdbba23e8292452a980b9c22	ASV_01573	0	0	0	0	0	0	0	0	0	0	0	0	0	0	0	0	0	0	0	0	0	0	0	0	0	0	0	0	0	0	0	0	0	0	0	0	0	0	0	0	0	0	0	0	0	0	0	0
d00362b42c3947933b1c524c7e4e892f	ASV_01574	0	0	0	0	0	0	0	0	0	0	0	0	0	0	0	0	0	0	0	0	0	0	0	0	0	0	0	0	0	0	0	0	0	0	0	0	0	0	0	0	0	0	0	0	0	0	0	0
58bc3ab60b64b70b742a6208e501f136	ASV_01575	0	0	0	0	0	0	0	0	0	0	0	0	0	0	0	0	0	0	0	0	0	0	0	0	0	0	0	0	0	0	0	0	0	0	0	0	0	0	0	0	0	0	0	0	0	0	0	0
808613a41f0a9de87678cec82590dd79	ASV_01576	0	0	0	0	0	0	0	0	0	0	0	0	0	0	0	0	0	0	0	0	0	0	0	0	0	0	0	0	0	0	0	0	0	0	0	0	0	0	0	0	0	0	0	0	0	0	0	0
7f943aaff5dc51b12d31475c46992e9c	ASV_01577	0	0	0	0	0	0	0	0	0	0	0	0	0	0	0	0	0	0	0	0	0	0	0	0	0	0	0	0	0	0	0	0	0	0	0	0	0	0	0	0	0	0	0	0	0	0	0	0
0d3eb2f125e84ea6d3e55b147e1b7c00	ASV_01578	0	0	0	0	0	0	0	0	0	0	0	0	0	0	0	0	0	0	0	0	0	0	0	0	0	0	0	0	0	0	0	0	0	0	0	0	0	0	0	0	0	0	0	0	0	0	0	0
a3788f137d4af8a0a20ed95bdd3ea57f	ASV_01579	0	0	0	0	0	0	0	0	0	0	0	0	0	0	0	0	0	0	0	0	0	0	0	0	0	0	0	0	0	0	0	0	0	0	0	0	0	0	0	0	0	0	0	0	0	0	0	0
39026d16b145e428a84c71fb04963873	ASV_01580	0	0	0	0	0	0	0	0	0	0	0.0278893	0	0	0	0	0	0	0	0	0	0	0	0	0	0	0	0	0	0	0	0	0	0	0	0	0	0	0	0	0	0	0	0	0	0	0	0	0
03bf29c63d421a622dde8ee163855daf	ASV_01581	0	0	0	0	0	0	0	0	0	0	0	0	0	0	0	0	0	0	0	0	0	0	0	0	0	0	0	0	0	0	0	0	0	0	0	0	0	0	0	0	0	0	0	0	0	0	0	0
3a88e2e1ae4b8c0bd5e3a327a51766cb	ASV_01582	0	0	0	0	0	0	0	0	0	0	0	0	0	0	0	0	0	0	0	0	0	0	0	0	0	0	0	0	0	0	0	0	0	0	0	0	0	0	0	0	0	0	0	0	0	0	0	0
718c59044e0162af9fc6b20028d50dbc	ASV_01583	0	0	0	0	0	0	0	0	0	0	0	0	0	0	0	0	0	0	0	0	0	0	0	0	0	0	0	0	0	0	0	0	0	0	0	0	0	0	0	0	0	0	0	0	0	0	0	0
40d77344f0848a1d120fc31e3aea92f9	ASV_01584	0	0	0	0	0	0	0	0	0	0	0	0	0	0	0	0	0	0	0	0	0	0	0	0	0	0	0	0	0	0	0	0	0	0	0	0	0	0	0	0	0	0	0	0	0	0	0	0
5ae1a1c0b05f6fa4a7b10aa90d2082a5	ASV_01585	0	0	0	0	0	0	0	0	0	0	0	0	0	0	0	0	0	0	0	0	0	0	0	0	0	0	0	0	0	0	0	0	0	0	0	0	0	0	0	0	0	0	0	0	0	0	0	0
70cea18859d622a9e71eac5e26178952	ASV_01586	0	0	0	0	0	0	0	0	0	0	0	0	0	0	0	0	0	0	0	0	0	0	0	0	0	0	0	0	0	0	0	0	0	0	0	0	0	0	0	0	0	0	0	0	0	0	0	0
ce0053ba60f9a19296ef884b07de5fdc	ASV_01587	0	0	0	0	0	0	0	0	0	0	0	0	0	0	0	0	0	0	0	0	0	0	0	0	0	0	0	0	0	0	0	0	0	0	0	0	0	0	0	0	0	0	0	0	0	0	0	0
ef65e04c0420a5f5070d119c73dc2ec2	ASV_01588	0	0	0	0	0	0	0	0	0	0	0	0	0	0	0	0	0	0	0	0	0	0	0	0	0	0	0	0	0	0	0	0	0	0	0	0	0	0	0	0	0	0	0	0	0	0	0	0
89082dccc1c1570dfe29ca58b522352a	ASV_01589	0	0	0	0	0	0	0	0	0	0	0	0	0	0	0	0	0	0	0	0	0	0	0	0	0	0	0	0	0	0	0	0	0	0	0	0	0	0	0	0	0	0	0	0	0	0	0	0
6399ae6f6bb252e88aec21250ca1e34e	ASV_01590	0	0	0	0	0	0	0	0	0	0	0	0	0	0	0	0	0	0	0	0	0	0	0	0	0	0	0	0	0	0	0	0	0	0	0	0	0	0	0	0	0	0	0	0	0	0	0	0
0434a6bb455ec0f13c2d0496d902e2a2	ASV_01591	0	0	0	0	0	0	0	0	0	0	0	0	0	0	0	0	0	0	0	0	0	0	0	0	0	0	0	0	0	0	0	0	0	0	0	0	0	0	0	0	0	0	0	0	0	0	0	0
bd66d35359a107c36ba7142192279e2a	ASV_01592	0	0	0	0	0	0	0	0	0	0	0	0	0	0	0	0	0	0	0	0	0	0	0	0	0	0	0	0	0	0	0	0	0	0	0	0	0	0	0	0	0	0	0	0	0	0	0	0
284515092d285f3d010383163e00603d	ASV_01593	0	0	0	0	0	0	0	0	0	0	0	0	0	0	0	0	0	0	0	0	0	0	0	0	0	0	0	0	0	0	0	0	0	0	0	0	0	0	0	0	0	0	0	0	0	0	0	0
b049484bfe1717de5b6778e7977eeadc	ASV_01594	0	0	0	0	0	0	0	0	0	0	0	0	0	0	0	0	0	0	0	0	0	0	0	0	0	0	0	0	0	0	0	0	0	0	0	0	0	0	0	0	0	0	0	0	0	0	0	0
259221667e572d646c613325cdc06ead	ASV_01595	0	0	0	0	0	0	0	0	0	0	0	0	0	0	0	0	0	0	0	0	0	0	0	0	0	0	0	0	0	0	0	0	0	0	0	0	0	0	0	0	0	0	0	0	0	0	0	0
73810b3a8b0a267b10dc2e8d3ce98537	ASV_01596	0	0	0	0	0	0	0	0	0	0	0	0	0	0	0	0	0	0	0	0	0	0	0	0	0	0	0	0	0	0	0	0	0	0	0	0	0	0	0	0	0	0	0	0	0	0	0	0
94efa709e0b9444bc31d71b7b1bf0785	ASV_01597	0	0	0	0	0	0	0	0	0	0	0	0	0	0	0	0	0	0	0	0	0	0	0	0	0	0	0	0	0	0	0	0	0	0	0	0	0	0	0	0	0	0	0	0	0	0	0	0
6f4c5066f38ef3bcc30d2761aa884b53	ASV_01598	0	0	0	0	0	0	0	0	0	0	0	0	0	0	0	0	0	0	0	0	0	0	0	0	0	0	0	0	0	0	0	0	0	0	0	0	0	0	0	0	0	0	0	0	0	0	0	0
9c564a8cff643939ecfdbd702ee05a8e	ASV_01599	0	0	0	0	0	0	0	0	0	0	0	0	0	0	0	0	0	0	0	0	0	0	0	0	0	0	0	0	0	0	0	0	0	0	0	0	0	0	0	0	0	0	0	0	0	0	0	0
6e2f49c4c53f1bddb57ff106e317d657	ASV_01600	0	0	0	0	0	0	0	0	0	0	0	0	0	0	0	0.0274474	0	0	0	0	0	0	0	0	0	0	0	0	0	0	0	0	0	0	0	0	0	0	0	0	0	0	0	0	0	0	0	0
d3d3b79033c982e611d5b6aa68086045	ASV_01601	0	0	0	0	0.0273387	0	0	0	0	0	0	0	0	0	0	0	0	0	0	0	0	0	0	0	0	0	0	0	0	0	0	0	0	0	0	0	0	0	0	0	0	0	0	0	0	0	0	0
2d1b289643485402e1143a0abfe37998	ASV_01602	0	0	0	0	0	0	0	0	0	0.0273315	0	0	0	0	0	0	0	0	0	0	0	0	0	0	0	0	0	0	0	0	0	0	0	0	0	0	0	0	0	0	0	0	0	0	0	0	0	0
b62a8a11f2025168ef6769f3b8da667f	ASV_01603	0	0	0	0	0	0	0	0	0	0	0	0	0	0	0	0	0	0	0	0	0	0	0	0	0	0	0	0	0	0	0	0	0	0	0	0	0	0	0	0	0	0	0	0	0	0	0	0
1303b9f230b228ab38b376b4d4ca75da	ASV_01604	0	0	0	0	0	0	0	0	0	0	0	0	0	0	0	0	0	0	0	0	0	0	0	0	0	0	0	0	0	0	0	0	0	0	0	0	0	0	0	0	0	0	0	0	0	0	0	0
4a19857b8f3d116ee61643a59f6611be	ASV_01605	0	0	0	0	0	0	0	0	0	0	0	0	0	0	0	0	0	0	0	0	0	0	0	0	0	0	0	0	0	0	0	0	0	0	0	0	0	0	0	0	0	0	0	0	0	0	0	0
d4cee482627d5f3ebe98c080b7afaced	ASV_01606	0	0	0	0	0	0	0	0	0	0	0	0	0	0	0	0	0	0	0	0	0	0	0	0	0	0	0	0	0	0	0	0	0	0	0	0	0	0	0	0	0	0	0	0	0	0	0	0
82753165922b83c99dac99ff4e8e1455	ASV_01607	0	0	0	0	0	0	0	0	0	0	0	0	0	0	0	0	0	0	0	0	0	0	0	0	0	0	0	0	0	0	0	0	0	0	0	0	0	0	0	0	0	0	0	0	0	0	0	0
86b579c00eb655eb069bf267fc93c122	ASV_01608	0	0	0	0	0	0	0	0	0	0	0	0	0	0	0	0	0	0	0	0	0	0	0	0	0	0	0.00937529	0	0	0	0	0	0	0	0	0	0	0	0.0176725	0	0	0	0	0	0	0	0	0
a93154ba90074cc56b6139bf9ba23b79	ASV_01609	0	0	0	0	0	0	0	0	0	0	0	0	0	0	0	0	0	0	0	0	0	0	0	0	0	0	0	0	0	0	0	0	0	0	0	0	0	0	0	0	0	0	0	0	0	0	0	0
2c504bc686fb9dc222177621857d16ba	ASV_01610	0	0	0	0	0	0	0	0	0	0	0.0111557	0	0	0	0	0	0	0	0	0	0	0	0	0	0	0	0	0	0	0	0	0	0	0	0	0	0	0	0	0	0	0	0	0	0	0	0	0
3223cae05a1f83b7aa4e589b6d5b7643	ASV_01611	0	0	0	0	0	0	0	0	0	0	0	0	0	0	0	0	0	0	0	0	0	0	0	0	0	0	0	0	0	0	0	0	0	0	0	0	0	0	0	0	0	0	0	0	0	0	0	0
05d7e80abc05ae5969f203ecf1e3bb7a	ASV_01612	0	0	0	0	0	0	0	0	0	0	0	0	0	0	0	0	0	0	0	0	0	0	0	0	0	0	0	0	0	0	0	0	0	0	0	0	0	0	0	0	0	0	0	0	0	0	0	0
c521ba430c262238db8d142524a8bd1b	ASV_01613	0	0	0	0	0	0	0	0	0	0	0	0	0	0	0	0	0	0	0	0	0	0	0	0	0	0	0	0	0	0	0	0	0	0	0	0	0	0	0	0	0	0	0	0	0	0	0	0
1a78e0c67a0e64d40f55261681e840c4	ASV_01614	0	0	0	0	0	0	0	0	0	0	0	0	0	0	0	0	0	0	0	0	0	0	0	0	0	0	0	0	0	0	0	0	0	0	0	0	0	0	0	0	0	0	0	0	0	0	0	0
88140d31b387485b72a6b49183c55cc4	ASV_01615	0	0	0	0	0	0	0	0	0	0	0	0	0	0	0	0	0	0	0	0	0	0	0	0	0	0	0	0	0	0	0	0	0	0	0	0	0	0	0.00883626	0	0	0	0	0	0	0	0	0
2535d2c08c1c684504a72e9f260e1426	ASV_01616	0	0	0	0	0	0	0	0	0	0	0	0	0	0	0	0	0	0	0	0	0	0	0	0	0	0	0	0	0	0	0	0	0	0	0	0	0	0	0	0	0	0	0	0	0	0	0	0
63c1b2a7c452ff0b7169ec2e77eb98bd	ASV_01617	0	0	0	0	0	0	0	0	0	0	0	0	0	0	0	0	0	0	0	0	0	0	0	0	0	0	0	0	0	0	0	0	0	0	0	0	0	0	0	0	0	0	0	0	0	0	0	0
2524ea05122646c73a56d12657fcb0fe	ASV_01618	0	0	0	0	0	0	0	0	0	0	0	0	0	0	0	0	0	0	0	0	0	0	0	0	0	0	0	0	0	0	0	0	0	0	0	0	0	0	0	0	0	0	0	0	0	0	0	0
81f6d0328327ba6d4f0e25e148da7931	ASV_01619	0	0	0	0	0	0	0	0	0	0	0	0	0	0	0	0	0	0	0	0	0	0	0	0	0	0	0	0	0	0	0	0	0	0	0	0	0	0	0	0	0	0	0	0	0	0	0	0
e7434e7e776dab8705e4fea28f2238cf	ASV_01620	0	0	0	0	0	0	0	0	0	0	0	0	0	0	0	0	0	0	0	0	0	0	0	0	0	0	0	0	0	0	0	0	0	0	0	0	0	0	0	0	0	0	0	0	0	0	0	0
c07b5cd297ba39d1018a44c4bc32bd9b	ASV_01621	0	0	0	0	0	0	0	0	0	0	0	0	0	0	0	0	0	0	0	0	0	0	0	0	0	0	0	0	0	0	0	0	0	0	0	0	0	0	0	0	0	0	0	0	0	0	0	0
60b5ee2f70aefffbbc0a4e58a8b4ad79	ASV_01622	0	0	0	0	0	0	0	0	0	0	0	0	0	0	0	0	0	0	0	0	0	0	0	0	0	0	0	0	0	0	0	0	0	0	0	0	0	0	0.0176725	0	0	0	0	0	0	0	0	0
ca748b5add1ce59a87915676c71eb960	ASV_01623	0	0	0	0	0	0	0	0	0	0	0	0	0	0	0	0	0	0	0	0	0	0	0	0	0	0	0	0	0	0	0	0	0	0	0	0	0	0	0	0	0	0	0	0	0	0	0	0
fcaec0a96c288e8623dde214007dda9f	ASV_01624	0	0	0	0	0	0	0	0	0	0	0	0	0	0	0	0	0	0	0	0	0	0	0	0	0	0	0	0	0	0	0	0	0	0	0	0	0	0	0	0	0	0	0	0	0	0	0	0
18499efb4ea9797c15a7c330e842f883	ASV_01625	0	0	0	0	0	0	0	0	0	0	0	0	0	0	0	0	0	0	0	0	0	0	0	0	0	0	0	0	0	0	0	0	0	0	0	0	0	0	0	0	0	0	0	0	0	0	0	0
89ccfcd63adede76dfef2e1805acd8db	ASV_01626	0	0	0	0	0	0	0	0	0	0	0	0	0	0	0	0	0	0	0	0	0	0	0	0	0	0	0	0	0	0	0	0	0	0	0	0	0	0	0	0	0	0	0	0	0	0	0	0
789bcf6a3d8e42438ae1ad6e6753526d	ASV_01627	0	0	0	0	0	0	0	0	0	0	0	0	0	0	0	0	0	0	0	0	0	0	0	0	0	0	0	0	0	0	0	0	0	0	0	0	0	0	0	0	0	0	0	0	0	0	0	0
7d2694a42a576bc9a50a2eb8648640e3	ASV_01628	0	0	0	0	0	0	0	0	0	0	0	0	0	0	0	0	0	0	0	0	0	0	0	0	0	0	0	0	0	0	0	0	0	0	0	0	0	0	0	0	0	0	0	0	0	0	0	0
add88d2fc9c0640674b28084efb4d6de	ASV_01629	0	0	0	0	0	0	0	0	0	0	0	0	0	0	0	0	0	0	0	0	0	0	0	0	0	0	0	0	0	0	0	0	0	0	0	0	0	0	0	0	0	0	0	0	0	0	0	0
bca1e2cef454af6068cb11868a149b8d	ASV_01630	0	0	0	0	0	0	0	0	0	0	0	0	0	0	0	0	0	0	0	0	0	0	0	0	0	0	0	0	0	0	0	0	0	0	0	0	0	0	0	0	0	0	0	0	0	0	0	0
9e0fc51d0c2871afbf5783230c808140	ASV_01631	0	0	0	0	0	0	0	0	0	0	0	0	0	0	0	0	0	0	0	0	0	0	0	0	0	0	0	0	0	0	0	0	0	0	0	0	0	0	0	0	0	0	0	0	0	0	0	0
cfbd2c997c39aceb9acd0e668b902029	ASV_01632	0	0	0	0	0	0	0	0	0	0	0	0	0	0	0	0	0	0	0	0	0	0	0	0	0	0	0	0	0	0	0	0	0	0	0	0	0	0	0	0	0	0	0	0	0	0	0	0
7317a99dbd279e9f17883f6dbc2f41c1	ASV_01633	0	0	0	0	0	0	0	0	0	0	0	0	0	0	0	0	0	0	0	0	0	0	0	0	0	0	0	0	0	0	0	0	0	0	0	0	0	0	0	0	0	0	0	0	0	0	0	0
1a7aa056f41b61a080e7f9ca1e58a322	ASV_01634	0	0	0	0	0	0	0	0	0	0	0	0	0	0	0	0	0	0	0	0	0	0	0	0	0	0	0	0	0	0	0	0	0	0	0	0	0	0	0	0	0	0	0	0	0	0	0	0
e2417a8e79068e6672b8db5437451049	ASV_01635	0	0	0	0	0	0	0	0	0	0	0	0	0	0	0	0	0	0	0	0	0	0	0	0	0	0	0	0	0	0	0	0	0	0	0	0	0	0	0	0	0	0	0	0	0	0	0	0
9e6e0cd5565155b84cb961eed8596766	ASV_01636	0	0	0	0	0	0	0	0	0	0	0	0	0	0	0	0	0	0	0	0	0	0	0	0	0	0	0	0	0	0	0	0	0	0	0	0	0	0	0	0	0	0	0	0	0	0	0	0
ec09753032e91f1d91c5fc0a0668b805	ASV_01637	0	0	0	0	0	0	0	0	0	0	0	0	0	0	0	0	0	0	0	0	0	0	0	0	0	0	0	0	0	0	0	0.025758	0	0	0	0	0	0	0	0	0	0	0	0	0	0	0	0
51e71ff440d8dca7e1c1eaa9a33acefb	ASV_01638	0	0	0	0	0	0	0	0	0	0	0	0	0	0	0	0	0	0	0	0	0	0	0	0	0	0	0	0	0	0	0	0	0	0	0	0	0	0	0	0	0	0	0	0	0	0	0	0
c1dc6ec6f7c5501f6b92e4d2ec150eec	ASV_01639	0	0	0	0	0	0	0	0	0	0	0	0	0	0	0	0	0	0	0	0	0	0	0	0	0	0	0	0	0	0	0	0	0	0	0	0	0	0	0	0	0	0	0	0	0	0	0	0
a25c84f5e023fccfc84439e05e2f63c2	ASV_01640	0	0	0	0	0	0	0	0	0	0	0	0	0	0	0	0	0	0	0	0	0	0	0	0	0.0257025	0	0	0	0	0	0	0	0	0	0	0	0	0	0	0	0	0	0	0	0	0	0	0
4e78a7048e1b247f299ba2465967ca9e	ASV_01641	0	0	0	0	0	0	0	0	0	0	0	0	0	0	0	0	0	0	0	0	0	0	0	0	0	0	0	0	0	0	0	0	0	0	0	0	0	0	0	0	0	0	0	0	0	0	0	0
f812278644c8c2f92eff691767aade31	ASV_01642	0	0	0	0	0	0	0	0	0	0	0	0	0	0	0	0	0	0	0	0	0	0	0	0	0	0	0	0	0	0	0	0	0	0	0	0	0	0	0	0	0	0	0	0	0	0	0	0
dc8a30b70961ec2eeb0c461a6df1713a	ASV_01643	0	0	0.0256746	0	0	0	0	0	0	0	0	0	0	0	0	0	0	0	0	0	0	0	0	0	0	0	0	0	0	0	0	0	0	0	0	0	0	0	0	0	0	0	0	0	0	0	0	0
ffeea357783e7b17804b9ff0e623562e	ASV_01644	0	0	0	0	0	0	0	0	0	0	0	0	0	0	0	0	0	0.0256666	0	0	0	0	0	0	0	0	0	0	0	0	0	0	0	0	0	0	0	0	0	0	0	0	0	0	0	0	0	0
2e485f5e5494e3d085c710f9d9eebc54	ASV_01645	0	0	0	0	0	0	0	0	0	0	0	0	0	0	0	0	0	0.0256666	0	0	0	0	0	0	0	0	0	0	0	0	0	0	0	0	0	0	0	0	0	0	0	0	0	0	0	0	0	0
09f39c41234a9b51adfbba0fd4dec457	ASV_01646	0	0	0	0	0	0	0	0	0	0	0	0	0	0	0	0	0	0.0256666	0	0	0	0	0	0	0	0	0	0	0	0	0	0	0	0	0	0	0	0	0	0	0	0	0	0	0	0	0	0
d77d818528d254681a72d7f969080620	ASV_01647	0	0	0	0	0	0	0	0	0	0	0	0	0	0	0	0	0	0	0	0	0	0	0	0	0	0	0	0	0	0	0	0	0	0	0	0	0	0	0	0	0	0	0	0	0	0	0	0
460ee5eb3535c525a4926a62ef98dc3d	ASV_01648	0	0	0	0	0	0	0	0	0	0	0	0	0	0	0	0	0	0	0	0	0	0	0	0	0	0	0	0	0	0	0	0	0	0	0	0	0	0	0	0	0	0	0	0	0	0	0	0
2dd3a1e8c0d0690e86bcae5ed097b143	ASV_01649	0	0	0	0	0	0	0	0	0	0	0	0	0	0	0.0255846	0	0	0	0	0	0	0	0	0	0	0	0	0	0	0	0	0	0	0	0	0	0	0	0	0	0	0	0	0	0	0	0	0
c10c9b35a77e4a0c116a9f288e59fb37	ASV_01650	0	0	0	0	0	0	0	0	0	0	0	0	0	0	0	0	0	0	0	0	0	0	0	0	0	0	0	0	0	0	0	0	0	0	0	0	0	0	0	0	0	0	0	0	0	0	0	0
d80bdf75e14f84d590b54c842ef3ef5f	ASV_01651	0	0	0	0	0	0	0	0	0	0	0	0	0	0	0	0	0	0	0	0	0	0	0	0	0	0	0	0	0	0	0	0	0	0	0	0	0	0	0	0	0	0	0	0	0	0	0	0
679fa10c535b4b2b6a085e16a40e7490	ASV_01652	0	0	0	0	0	0	0	0	0	0	0	0	0	0	0	0	0	0	0	0	0	0	0	0	0	0	0	0	0	0	0	0	0	0	0	0	0	0	0	0	0	0	0	0	0	0	0	0
952971cceb73727b63d192165b8f6056	ASV_01653	0	0	0	0	0	0	0	0	0	0	0	0	0	0	0	0	0	0	0	0	0	0	0	0	0	0	0	0	0	0	0	0	0	0	0	0	0	0	0	0	0	0	0	0	0	0	0	0
bc5ae0fa3fbeb3e5f61f4d16560d9b7f	ASV_01654	0	0	0	0	0	0	0	0	0	0	0	0	0	0	0	0	0	0	0	0	0	0	0	0	0	0	0	0	0	0	0	0	0	0	0	0	0	0	0	0	0	0	0	0	0	0	0	0
43772169c9d789fcd2c1a6c3f4fa206b	ASV_01655	0	0	0	0	0	0	0	0	0	0	0	0	0	0	0	0	0	0	0	0	0	0	0	0	0	0	0	0	0	0	0	0	0	0	0	0	0	0	0	0	0	0	0	0	0	0	0	0
67a6cc8f4eb51e4e002342b9545ccc2b	ASV_01656	0	0	0	0	0	0	0	0	0	0	0	0	0	0	0	0	0	0	0	0	0	0	0	0	0	0	0	0	0	0	0	0	0	0	0	0	0	0	0	0	0	0	0	0	0	0	0	0
2bd13fbe85e520352d30deced3f8d071	ASV_01657	0	0	0	0	0	0	0	0	0	0	0	0	0	0	0	0	0	0	0	0	0	0	0	0	0	0	0	0	0	0	0	0	0	0	0	0	0	0	0	0	0	0	0	0	0	0	0	0
a51172b4fe0f0ab20354a200d539d893	ASV_01658	0	0	0	0	0	0	0	0	0	0	0	0	0	0	0	0	0	0	0	0	0	0	0	0	0	0	0	0	0	0	0	0	0	0	0	0	0	0	0	0	0	0	0	0	0	0	0	0
96be2b153b3bd5004815b94f945690f2	ASV_01659	0	0	0	0	0	0	0	0	0	0	0	0	0	0	0	0	0	0	0	0	0	0	0	0	0	0	0	0	0	0	0	0	0	0	0	0	0	0	0	0	0	0	0	0	0	0	0	0
7abad1d7409019b790f552493972dc7d	ASV_01660	0	0	0	0	0	0	0	0	0	0	0	0	0	0	0	0	0	0	0	0	0	0	0	0	0	0	0	0	0	0	0	0	0	0	0	0	0	0	0	0	0	0	0	0	0	0	0	0
d1d8da1939b0dccb6e8a736c1d78903d	ASV_01661	0	0	0	0	0	0	0	0	0	0	0	0	0	0	0	0	0	0	0	0	0	0	0	0	0	0	0	0	0	0	0	0	0	0	0	0	0	0	0	0	0	0	0	0	0	0	0	0
6371e39568ed4b075e2e4d859dbf054e	ASV_01662	0	0	0	0	0	0	0	0	0	0	0	0	0	0	0	0	0	0	0	0	0	0	0	0	0	0	0	0	0	0	0	0	0	0	0	0	0	0	0	0	0	0	0	0	0	0	0	0
2e3fad06238cbcae623ac9daa11cf283	ASV_01663	0	0	0	0	0	0	0	0	0	0	0	0	0	0	0	0	0	0	0	0	0	0	0	0	0	0	0	0	0	0	0	0	0	0	0	0	0	0	0	0	0	0	0	0	0	0	0	0
82ccaedd968dca282911c2723eaa693e	ASV_01664	0	0	0	0	0	0	0	0	0	0	0	0	0	0	0	0	0	0	0	0	0	0	0	0	0	0	0	0	0	0	0	0	0	0	0	0	0	0	0	0	0	0	0	0	0	0	0	0
876b7556bbda91ec57b45b7aa2be46a3	ASV_01665	0	0	0	0	0	0	0	0	0	0	0	0	0	0	0	0	0	0	0	0	0	0	0	0	0	0	0	0	0	0	0	0	0	0	0	0	0	0	0	0	0	0	0	0	0	0	0	0
99dc8083723eaf7ba6889cb4f2d6efcd	ASV_01666	0	0	0	0	0	0	0	0	0	0	0	0	0	0	0	0	0	0	0	0	0	0	0	0	0	0	0	0	0	0	0	0	0	0	0	0	0	0	0	0	0	0	0	0	0	0	0	0
ef183c2e2287fd5c7f359d34c8284390	ASV_01667	0	0	0	0	0	0	0	0	0	0	0	0	0	0	0	0	0	0	0	0	0	0	0	0	0	0	0	0	0	0	0	0	0	0	0	0	0	0	0	0	0	0	0	0	0	0	0	0
1061e360aa831af2bfc9651fee8dca94	ASV_01668	0	0	0	0	0	0	0	0	0	0	0	0	0	0	0	0	0	0	0	0	0	0	0	0	0	0	0	0	0	0	0	0	0	0	0	0	0	0	0	0	0	0	0	0	0	0	0	0
45584fe9d793f5d7c803b9a40f12f807	ASV_01669	0	0	0	0	0	0	0	0	0	0	0	0	0	0	0	0	0	0	0	0	0	0	0	0	0	0	0	0	0	0	0	0	0	0	0	0	0	0	0	0	0	0	0	0	0	0	0	0
068acd28ffa5aa9a23b197ac3505ee5e	ASV_01670	0	0	0	0	0	0	0	0	0	0	0	0	0	0	0	0	0	0	0	0	0	0	0	0	0	0	0	0	0	0	0	0	0	0	0	0	0	0	0	0	0	0	0	0	0	0	0	0
12521369df366db43cc0337bb2de5a18	ASV_01671	0	0	0	0	0	0	0	0	0	0	0	0	0	0	0	0	0	0	0	0	0	0	0	0	0	0	0	0	0	0	0	0	0	0	0	0	0	0	0	0	0	0	0	0	0	0	0	0
3750d22689f6be1a4f1bf585c3bc0ec7	ASV_01672	0	0	0	0	0.0248534	0	0	0	0	0	0	0	0	0	0	0	0	0	0	0	0	0	0	0	0	0	0	0	0	0	0	0	0	0	0	0	0	0	0	0	0	0	0	0	0	0	0	0
775ea39b3d8d6fd529ee6cfbedd69649	ASV_01673	0	0	0	0	0.0248534	0	0	0	0	0	0	0	0	0	0	0	0	0	0	0	0	0	0	0	0	0	0	0	0	0	0	0	0	0	0	0	0	0	0	0	0	0	0	0	0	0	0	0
e1529e4806f6ec381618a6efaf494888	ASV_01674	0	0	0	0	0	0	0	0	0	0	0	0	0	0	0	0	0	0	0	0	0	0	0	0	0	0	0	0	0	0	0	0	0	0	0	0	0	0	0	0	0	0	0	0	0	0	0	0
48cb5b8777f9323119fe4fe46c446daa	ASV_01675	0	0	0	0	0	0	0	0	0	0	0	0	0	0	0	0	0	0	0	0	0	0	0	0	0	0	0	0	0	0	0	0	0	0	0	0	0	0	0	0	0	0	0	0	0	0	0	0
27bfb509c48dd8a952cd6c5fd9aedf05	ASV_01676	0	0	0	0	0	0	0	0	0	0	0	0	0	0	0	0	0	0	0	0	0	0	0	0	0	0	0	0	0	0	0	0	0	0	0	0	0	0	0	0	0	0	0	0	0	0	0	0
c8f419a5ae81a18173dfda1b34a4992f	ASV_01677	0	0	0	0	0	0	0	0	0	0	0	0	0	0	0	0	0	0	0	0	0	0	0	0	0	0	0	0	0	0	0	0	0	0	0	0	0	0	0	0	0	0	0	0	0	0	0	0
da8546932664b96cb76687da5e874064	ASV_01678	0	0	0	0	0	0	0	0	0	0	0	0	0	0	0	0	0	0	0	0	0	0	0	0	0	0	0	0	0	0	0	0	0	0	0	0	0	0	0	0	0	0	0	0	0	0	0	0
85c914dd77c3ca8b4da3bdf42f846e49	ASV_01679	0	0	0	0	0	0	0	0	0	0	0	0	0	0	0	0	0	0	0	0	0	0	0	0	0	0	0	0	0	0	0	0	0	0	0	0	0	0	0	0	0	0	0	0	0	0	0	0
42f11b347d89b849c924fea2b6c13822	ASV_01680	0	0	0	0	0	0	0	0	0	0	0	0	0	0	0	0	0	0	0	0	0	0	0	0	0	0	0	0	0	0	0	0	0	0	0	0	0	0	0	0	0	0	0	0	0	0	0	0
c64fb1b3898c7be40a9121da9d99feed	ASV_01681	0	0	0	0	0	0	0	0	0	0	0	0	0	0	0	0	0	0	0	0	0	0	0	0	0	0	0	0	0	0	0	0	0	0	0	0	0	0	0	0	0	0	0	0	0	0	0	0
693f07badbd5c72509d07e53d11adcdd	ASV_01682	0	0	0	0	0	0	0	0	0	0	0	0	0	0	0	0	0	0	0	0	0	0	0	0	0	0	0	0	0	0	0	0	0	0	0	0	0	0	0	0	0	0	0	0	0	0	0	0
4deed656a102d405f6e302adab7f9255	ASV_01683	0	0	0	0	0	0	0	0	0	0	0	0	0	0	0	0	0	0	0	0	0	0	0	0	0	0	0	0	0	0	0	0	0	0	0	0	0	0	0	0	0	0	0	0	0	0	0	0
afc482d8d969e4b8a925898ecf413eca	ASV_01684	0	0	0	0	0	0	0	0	0	0	0	0	0	0	0	0	0	0	0	0	0	0	0	0	0	0	0	0	0	0	0	0	0	0	0	0	0	0	0	0	0	0	0	0	0	0	0	0
a373a43157569a793e78147d10da6072	ASV_01685	0	0	0	0	0	0	0	0	0	0	0	0	0	0	0	0	0	0	0	0	0	0	0	0	0	0	0	0	0	0	0	0	0.0246947	0	0	0	0	0	0	0	0	0	0	0	0	0	0	0
e8c8e0b9749e26f9ec1f2896d0813964	ASV_01686	0	0	0	0	0	0	0	0	0	0	0	0	0	0	0	0	0	0	0	0	0	0	0	0	0	0	0	0	0	0	0	0	0	0	0	0	0	0	0	0	0	0	0	0	0	0	0	0
c9bc3dce865ffbd3aed0e21f45a3e1c8	ASV_01687	0	0	0	0	0	0	0	0	0	0	0	0	0	0	0	0	0	0	0	0	0	0	0	0	0	0	0	0	0	0	0	0	0	0	0	0	0	0	0	0	0	0	0	0	0	0	0	0
2d0908c649cfff35e9ec1a2fe5aad6e6	ASV_01688	0	0	0	0	0	0	0	0	0	0	0	0	0	0	0	0	0	0	0	0	0	0	0	0	0	0	0	0	0	0	0	0	0	0	0	0	0	0	0	0	0	0	0	0	0	0	0	0
df4b91108e37aa404e3c4481269b7b66	ASV_01689	0	0	0	0	0	0	0	0	0	0	0	0	0	0	0	0	0	0	0	0	0	0	0	0	0	0	0	0	0	0	0	0	0	0	0	0	0	0	0	0	0	0	0	0	0	0	0	0
189cdb6fef23f5fd8c643d3711612d0f	ASV_01690	0	0	0	0	0	0	0	0	0	0	0	0	0	0	0	0	0	0	0	0	0	0	0	0	0	0	0	0	0	0	0	0	0	0	0	0	0	0	0	0	0	0	0	0	0	0	0	0
b52ae82e0af9f6d38617d712d482855e	ASV_01691	0	0	0	0	0	0	0	0	0	0	0	0	0	0	0	0	0	0	0	0	0	0	0	0	0	0	0	0	0	0	0	0	0	0	0	0	0	0	0	0	0	0	0	0	0	0	0	0
ae1dfabb7b6719376327ee4ab7d70d6d	ASV_01692	0	0	0	0	0	0	0	0	0	0	0	0	0	0	0	0	0	0	0	0	0	0	0	0	0	0	0	0	0	0	0	0	0	0	0	0	0	0	0	0	0	0	0	0	0	0	0	0
3f1b81172b1fa776ee0cd9c5917b6a68	ASV_01693	0	0	0	0	0	0	0	0	0	0	0	0	0	0	0	0	0	0	0	0	0	0	0	0	0	0	0	0	0	0	0	0	0	0	0	0	0	0	0	0	0	0	0	0	0	0	0	0
4b3887fbafdf29a05ae168ddcda734b0	ASV_01694	0	0	0	0	0	0	0	0	0	0.0242947	0	0	0	0	0	0	0	0	0	0	0	0	0	0	0	0	0	0	0	0	0	0	0	0	0	0	0	0	0	0	0	0	0	0	0	0	0	0
f52a0068cc197eb98212775595d7a25c	ASV_01695	0	0	0	0	0	0	0	0	0	0	0	0	0	0	0	0	0	0	0	0	0	0	0	0	0	0	0	0	0	0	0	0	0	0	0	0	0	0	0	0	0	0	0	0	0	0	0	0
4a5aca3df164f01c5cb27c72f5a5c6d2	ASV_01696	0	0	0	0	0	0	0	0	0	0	0	0	0	0	0	0	0	0	0	0	0	0	0	0	0	0	0	0	0	0	0	0	0	0	0	0	0	0	0	0	0	0	0	0	0	0	0	0
7be64c7a9981205cfe4a0f8da5cdbbc1	ASV_01697	0	0	0	0	0	0	0	0	0	0	0	0	0	0	0	0	0	0	0	0	0	0	0	0	0	0	0	0	0	0	0	0	0	0	0	0	0	0	0	0	0	0	0	0	0	0	0	0
c4b2d57b2d74eb79d7b8ca05fdeb663a	ASV_01698	0	0	0	0	0	0	0	0	0	0	0	0	0	0	0	0	0	0	0	0	0	0	0	0	0	0	0	0	0	0	0	0	0	0	0	0	0	0	0	0	0	0	0	0	0	0	0	0
05f1e24cfc9a6787dbda9cac771f80e7	ASV_01699	0	0.00573872	0	0	0	0	0	0	0	0	0	0	0	0	0	0.0182983	0	0	0	0	0	0	0	0	0	0	0	0	0	0	0	0	0	0	0	0	0	0	0	0	0	0	0	0	0	0	0	0
548841d73a12257d70b6ccf53bfdf1f0	ASV_01700	0	0	0	0	0	0	0	0	0	0	0	0	0	0	0	0	0	0	0	0	0	0	0	0	0	0	0	0	0	0	0	0	0	0	0	0	0	0	0	0	0	0	0	0	0	0	0	0
5812aedae2be9d9aacfea552a522ff18	ASV_01701	0	0	0	0	0	0	0	0	0	0	0	0	0	0	0	0	0	0	0	0	0	0	0	0	0	0	0	0	0	0	0	0	0	0	0	0	0	0	0	0	0	0	0	0	0	0	0	0
3c2b4cf7c63fd76f252c3481db07ae78	ASV_01702	0	0	0	0	0	0	0	0	0	0	0	0	0	0	0	0	0	0	0	0	0	0	0	0	0	0	0	0	0	0	0	0	0	0	0	0	0	0	0	0.0136537	0	0	0	0	0	0	0	0
c47c7840c702dad047afff7688664345	ASV_01703	0	0	0	0	0	0	0	0	0	0	0	0	0	0	0	0	0	0	0	0	0	0	0	0	0	0	0	0	0	0	0	0	0	0	0	0	0	0	0	0	0	0	0	0	0	0	0	0
38b59cc84748656eb37427f1823f8242	ASV_01704	0	0	0	0	0	0	0	0	0	0	0	0	0	0	0	0	0	0	0	0	0	0	0	0	0	0	0	0	0	0	0	0	0	0	0	0	0	0	0	0	0	0	0	0	0	0	0	0
2b9c324bb03c05b95da70b69fdcd8eff	ASV_01705	0	0	0	0	0	0	0	0	0	0	0	0	0	0	0	0	0	0	0	0	0	0	0	0	0	0	0	0	0	0	0	0	0	0	0	0	0	0	0	0	0	0	0	0	0	0	0	0
98e0d2a35699aef2dc9a6c7c99be5e30	ASV_01706	0	0	0	0	0	0	0	0	0	0	0	0	0	0	0	0	0	0	0	0	0	0	0	0	0	0	0	0	0	0	0	0	0	0	0	0	0	0	0	0	0	0	0	0	0	0	0	0
4a860aedfd3521ea8b70d3a7b561f837	ASV_01707	0	0	0	0	0	0	0	0	0	0	0	0	0	0	0	0	0	0	0	0	0	0	0	0	0	0	0	0	0	0	0	0	0	0	0	0	0	0	0	0	0	0	0	0	0	0	0	0
cc1729ac61c024bae28e152889048fb5	ASV_01708	0	0	0	0	0	0	0	0	0	0	0	0	0	0	0	0	0	0	0	0	0	0	0	0	0	0	0	0	0	0	0	0	0	0	0	0	0	0	0	0	0	0	0	0	0	0	0	0
172c1440bf51a908d9ae61a6b77e1646	ASV_01709	0	0	0	0	0	0	0	0	0	0	0	0	0	0	0	0	0	0	0	0	0	0	0	0	0	0	0	0	0	0	0	0	0	0	0	0	0	0	0	0	0	0	0	0	0	0	0	0
0ce304046a7320e25e63752963dd4a0f	ASV_01710	0	0	0	0	0	0	0	0	0	0	0	0	0	0	0	0	0	0	0	0	0	0	0	0	0	0	0	0	0	0	0	0	0	0	0	0	0	0	0	0	0	0	0	0	0	0	0	0
0334378d4bee59e92040bee34d457529	ASV_01711	0	0	0	0	0	0	0	0	0	0	0	0	0	0	0	0	0	0	0	0	0	0	0	0	0	0	0	0	0	0	0	0	0	0	0	0	0	0	0	0	0	0	0	0	0	0	0	0
d7f1ab2a688aca1c72e456f634b88cca	ASV_01712	0	0	0	0	0	0	0	0	0	0	0	0	0	0	0	0	0	0	0	0	0	0	0	0	0	0	0	0	0	0	0	0	0	0	0	0	0	0	0	0	0	0	0	0	0	0	0	0
d3586f09c0cb2e0ba19a7af4aed86340	ASV_01713	0	0	0	0	0	0	0	0	0	0	0	0	0	0	0	0	0	0	0	0	0	0	0	0	0	0	0	0	0	0	0	0	0	0	0	0	0	0	0	0	0	0	0	0	0	0	0	0
32f9614ef272f28f9edf767b57ac2c68	ASV_01714	0	0	0	0	0	0	0	0	0	0	0	0	0	0	0	0	0	0	0	0	0	0	0	0	0	0	0	0	0	0	0	0	0	0	0	0	0	0	0	0	0	0	0	0	0	0	0	0
cf2d9b00f9059d4a40382ccdc6f7c228	ASV_01715	0	0	0	0	0	0	0	0	0	0	0	0	0	0	0	0	0	0	0	0	0	0	0	0	0	0	0	0	0	0	0	0	0	0	0	0	0	0	0	0	0	0	0	0	0	0	0	0
6b346ac1048e57ffcfaa2b3aae152081	ASV_01716	0	0	0	0	0	0	0	0	0	0	0	0	0	0	0	0	0	0	0	0	0	0	0	0	0	0	0	0	0	0	0	0	0	0	0	0	0	0	0	0	0	0	0	0	0	0	0	0
a83fee9f12d4e6595f0d43e7071e94e7	ASV_01717	0	0	0	0	0	0	0	0	0	0	0	0	0	0	0	0	0	0	0	0	0	0	0	0	0	0	0	0	0	0	0	0	0	0	0	0	0	0	0	0	0	0	0	0	0	0	0	0
47d2a01a926872641a78d9ddb0e2ab16	ASV_01718	0	0	0	0	0	0	0	0	0	0	0	0	0	0	0	0	0	0	0	0	0	0	0	0	0	0	0	0	0	0	0	0	0	0	0	0	0	0	0	0	0	0	0	0	0	0	0	0.0232639
0a4422666b42394d37934879ca20dd9e	ASV_01719	0	0	0	0	0	0	0	0	0	0	0	0	0	0	0	0	0	0	0	0	0	0	0	0	0	0	0	0	0	0	0	0	0	0	0	0	0	0	0	0	0	0	0	0	0	0	0	0
2bdf638355ee4acfaed3d63aaddff693	ASV_01720	0	0	0	0	0	0	0	0	0	0	0	0	0	0	0	0	0	0	0	0	0	0	0	0	0	0	0	0	0	0	0	0	0	0	0	0	0	0	0	0	0	0	0	0	0	0	0	0
efcfcefe54eca968523fbf99c3652e98	ASV_01721	0	0	0	0	0	0	0	0	0	0	0	0	0	0	0	0	0	0	0	0	0	0	0	0	0	0	0	0	0	0	0	0	0	0	0	0	0	0	0	0	0	0	0	0	0	0	0	0
98bb3d7c29f0986bad59cc157cced5b2	ASV_01722	0	0	0	0	0	0	0	0	0	0	0	0	0	0	0	0	0	0	0	0	0	0	0	0	0	0	0	0	0	0	0	0	0	0	0	0	0	0	0	0	0	0	0	0	0	0	0	0
ddc38665c5728c59049383a0cda32406	ASV_01723	0	0	0.0231071	0	0	0	0	0	0	0	0	0	0	0	0	0	0	0	0	0	0	0	0	0	0	0	0	0	0	0	0	0	0	0	0	0	0	0	0	0	0	0	0	0	0	0	0	0
dd7a1df60cbbb19fb26ae37687e392f6	ASV_01724	0	0	0	0	0	0	0	0	0	0	0	0	0	0	0	0	0	0	0	0	0	0	0	0	0	0	0	0	0	0	0	0	0	0	0	0	0	0	0	0	0	0	0	0	0	0	0	0
9a67ce62f9d5d86ec2c12dfa0865227a	ASV_01725	0	0	0	0	0	0	0	0	0	0	0	0	0	0	0.0230261	0	0	0	0	0	0	0	0	0	0	0	0	0	0	0	0	0	0	0	0	0	0	0	0	0	0	0	0	0	0	0	0	0
510eb29c77d20f0f29e7cb3573d8bb12	ASV_01726	0	0	0	0	0	0	0	0	0	0	0	0	0	0	0	0	0	0	0	0	0	0	0	0	0	0	0	0	0	0	0	0	0	0	0	0	0	0	0	0	0	0	0	0	0	0	0	0
f3d64f0bdb112501773f302fd53ec640	ASV_01727	0	0	0	0	0	0	0	0	0	0	0	0	0	0	0	0	0	0	0	0	0	0	0	0	0	0	0	0	0	0	0	0	0	0	0	0	0	0	0	0	0	0	0	0	0	0	0	0
8042e75efb17eab3c9f3d869fce19862	ASV_01728	0	0	0	0	0	0	0	0	0	0	0	0	0	0	0	0	0	0	0	0	0	0	0	0	0	0	0	0	0	0	0	0	0	0	0	0	0	0	0	0	0	0	0	0	0	0	0	0
f74c444fb01a413a3dec05aa1fd41f1b	ASV_01729	0	0	0	0	0	0	0	0	0	0	0	0	0	0	0	0	0	0	0	0	0	0	0	0	0	0	0	0	0	0	0	0	0	0	0	0	0	0	0	0	0	0	0	0	0	0	0	0
e0f9f1b4cca67617666273683f356539	ASV_01730	0	0	0	0	0	0	0	0	0	0	0	0	0	0	0	0	0	0	0	0	0	0	0	0	0.0228467	0	0	0	0	0	0	0	0	0	0	0	0	0	0	0	0	0	0	0	0	0	0	0
d6e3f48f68e412acee68347966511d3b	ASV_01731	0	0	0	0	0	0	0.0228461	0	0	0	0	0	0	0	0	0	0	0	0	0	0	0	0	0	0	0	0	0	0	0	0	0	0	0	0	0	0	0	0	0	0	0	0	0	0	0	0	0
be2f15bf11757e232228317dfbd82f3b	ASV_01732	0	0	0	0	0	0	0	0	0	0	0	0	0	0	0	0	0	0.0228148	0	0	0	0	0	0	0	0	0	0	0	0	0	0	0	0	0	0	0	0	0	0	0	0	0	0	0	0	0	0
00e973a8e5675fbf436eeb02645be535	ASV_01733	0	0	0	0	0	0	0	0	0	0	0	0	0	0	0	0	0	0	0	0	0	0	0	0	0	0	0	0	0	0	0	0	0	0	0	0	0	0	0	0	0	0	0	0	0	0	0	0
4f332df8de7103343b8b638905d3e1a4	ASV_01734	0	0	0	0	0	0	0	0	0	0	0	0	0	0	0	0	0	0	0	0	0	0	0	0	0	0	0	0	0	0	0	0	0	0	0	0	0	0	0	0	0	0	0	0	0	0	0	0
f352d2db415454ede2c49fd7020fcd61	ASV_01735	0	0	0	0	0	0	0	0	0	0	0	0	0	0	0	0	0	0	0	0	0	0	0	0	0	0	0	0	0	0	0	0	0	0	0	0	0	0	0	0	0	0	0	0	0	0	0	0
d6ac48dad70b637247f1505e297ad94a	ASV_01736	0	0	0	0	0	0	0	0	0	0	0	0	0	0	0	0	0	0	0	0	0	0	0	0	0	0	0	0	0	0	0	0	0	0	0	0	0	0	0	0	0	0	0	0	0	0	0	0
faf7d37a91801ef3dd63ca701e0d722f	ASV_01737	0	0	0	0	0	0	0	0	0	0	0	0	0	0	0	0	0	0	0	0	0	0	0	0	0	0	0	0	0	0	0	0	0	0	0	0	0	0	0	0	0	0	0	0	0	0	0	0
ecb5181bbf03c9ad8cb048eb6a6332ce	ASV_01738	0	0	0	0	0	0	0	0	0	0	0	0	0	0	0	0	0	0	0	0	0	0	0	0	0	0	0	0	0	0	0	0	0	0	0	0	0	0	0	0	0	0	0	0	0	0	0	0
499824fbdd4a08d9a6327ff6e448fb61	ASV_01739	0	0	0	0	0	0	0	0	0	0	0	0	0	0	0	0	0	0	0	0	0	0	0	0	0	0	0	0	0	0	0	0	0	0	0	0	0	0	0	0	0	0	0	0	0	0	0	0
749fec7567054656d4a59e6538221407	ASV_01740	0	0	0	0	0	0	0	0	0	0	0	0	0	0	0	0	0	0	0	0	0	0	0	0	0	0	0	0	0	0	0	0	0	0	0	0	0	0	0	0	0	0	0	0	0	0	0	0
280e4ed30ee765f51dc1c8c1454b56b0	ASV_01741	0	0	0	0	0	0	0	0	0	0	0	0	0	0	0	0	0	0	0	0	0	0	0	0	0	0	0	0	0	0	0	0	0	0	0	0	0	0	0	0	0	0	0	0	0	0	0	0
643ae62366df7d4a86323775a625394b	ASV_01742	0	0	0	0	0.022368	0	0	0	0	0	0	0	0	0	0	0	0	0	0	0	0	0	0	0	0	0	0	0	0	0	0	0	0	0	0	0	0	0	0	0	0	0	0	0	0	0	0	0
092ab095c2aa466ffbd62815880dfa77	ASV_01743	0	0	0	0	0.022368	0	0	0	0	0	0	0	0	0	0	0	0	0	0	0	0	0	0	0	0	0	0	0	0	0	0	0	0	0	0	0	0	0	0	0	0	0	0	0	0	0	0	0
f06b8b309481c1add5477463d08b9610	ASV_01744	0	0	0	0	0.022368	0	0	0	0	0	0	0	0	0	0	0	0	0	0	0	0	0	0	0	0	0	0	0	0	0	0	0	0	0	0	0	0	0	0	0	0	0	0	0	0	0	0	0
4f8f7eaa2af7dcb9c2513ec6368006f2	ASV_01745	0	0	0	0	0.022368	0	0	0	0	0	0	0	0	0	0	0	0	0	0	0	0	0	0	0	0	0	0	0	0	0	0	0	0	0	0	0	0	0	0	0	0	0	0	0	0	0	0	0
12107b7ea3340b3ade0045758251ff06	ASV_01746	0	0	0	0	0	0	0	0	0	0	0	0	0	0	0	0	0	0	0	0	0	0	0	0	0	0	0	0	0	0	0	0	0	0	0	0	0	0	0	0	0	0	0	0	0	0	0	0
e51f53279d4fc38bacc97851dc8dcbf7	ASV_01747	0	0	0	0	0	0	0	0	0	0	0	0	0	0	0	0	0	0	0	0	0	0	0	0	0	0	0	0	0	0	0	0	0	0	0	0	0	0	0	0	0	0	0	0	0	0	0	0
de55488350dffcd5f3de5ae60421024d	ASV_01748	0	0	0	0	0	0	0	0	0	0	0	0	0	0	0	0	0	0	0	0	0	0	0	0	0	0	0	0	0	0	0	0	0	0	0	0	0	0	0	0	0	0	0	0	0	0	0	0
6b765ef0f3c96ffbd3ad4a0b30d078a7	ASV_01749	0	0	0	0	0	0	0	0	0	0	0	0	0	0	0	0	0	0	0	0	0	0	0	0	0	0	0	0	0	0	0	0	0	0	0	0	0	0	0	0	0	0	0	0	0	0	0	0
ff4cce29a056b3cac1749b539c4017fc	ASV_01750	0	0	0	0	0	0	0	0	0	0	0	0	0	0	0	0	0	0	0	0	0	0	0	0	0	0	0	0	0	0	0	0	0	0	0	0	0	0	0	0	0	0	0	0	0	0	0	0
ae6adac1b0a90cfb70a78b62268c1414	ASV_01751	0	0	0	0	0	0	0	0	0	0	0	0	0	0	0	0	0	0	0	0	0	0	0	0	0	0	0	0	0	0	0	0	0	0	0	0	0	0	0	0	0	0	0	0	0	0	0	0
86d8f2cfb32f314e830ff903eae2921f	ASV_01752	0	0	0	0	0	0	0	0	0	0	0	0	0	0	0	0	0	0	0	0	0	0	0	0	0	0	0	0	0	0	0	0	0	0	0	0	0	0	0	0	0	0	0	0	0	0	0	0
d6b95db765425dea8fa81b311475157c	ASV_01753	0	0	0	0	0	0	0	0	0	0	0	0	0	0	0	0	0	0	0	0	0	0	0	0	0	0	0	0	0	0	0	0	0	0	0	0	0	0	0	0	0	0	0	0	0	0	0	0
d4dc7814006c67922ba09be969c1fa09	ASV_01754	0	0	0	0	0	0	0	0	0	0	0	0	0	0	0	0	0	0	0	0	0	0	0	0	0	0	0	0	0	0	0	0	0	0	0	0	0	0	0.0220907	0	0	0	0	0	0	0	0	0
cf83195b041c95bb248ccda287156d1a	ASV_01755	0	0	0	0	0	0	0	0	0	0	0	0	0	0	0	0	0	0	0	0	0	0	0	0	0	0	0	0	0	0	0	0	0	0	0	0	0	0	0	0	0	0	0	0	0	0	0	0
c4e6b68246f1439972003fc10c1aae65	ASV_01756	0	0	0	0	0	0	0	0	0	0	0	0	0	0	0	0	0	0	0	0	0	0	0	0	0	0	0	0	0	0	0	0	0	0	0	0	0	0	0	0	0	0	0	0	0	0	0	0
19eec8d7669a30b2b02757a01e26a710	ASV_01757	0	0	0	0	0	0	0	0	0	0	0	0	0	0	0	0	0	0	0	0	0	0	0	0	0	0	0	0	0	0	0	0	0	0	0	0	0	0	0	0	0	0	0	0	0	0	0	0
6f4ca6d220de35f260fc41e9b4cf608f	ASV_01758	0	0	0	0	0	0	0	0	0	0	0	0	0	0	0	0	0	0	0	0	0	0	0	0	0	0	0	0	0	0	0	0	0	0	0	0	0	0	0	0	0	0	0	0	0	0	0	0
977ff820fea3ecc983918f2ba904d5a7	ASV_01759	0	0	0	0	0	0	0	0	0	0	0	0	0	0	0	0	0	0	0	0	0	0	0	0	0	0	0	0	0	0	0	0	0	0	0	0	0	0	0	0	0	0	0	0	0	0	0	0
ee943fde1740b61171dee24d0dbcd82e	ASV_01760	0	0	0	0	0	0	0	0	0	0	0	0	0	0	0	0	0	0	0	0	0	0	0	0	0	0	0	0	0	0	0	0	0	0	0	0	0	0	0	0	0	0	0	0	0	0	0	0
f28fc564fac3da8c41e424eaa20a2d68	ASV_01761	0	0	0	0	0	0	0	0	0	0	0	0	0	0	0	0	0	0	0	0	0	0	0	0	0	0	0	0	0	0	0	0.0220783	0	0	0	0	0	0	0	0	0	0	0	0	0	0	0	0
4471115d3d488dd44e3df8aa1cc1aca9	ASV_01762	0	0	0	0	0	0	0	0	0	0	0	0	0	0	0	0	0	0	0	0	0	0	0	0	0	0	0	0	0	0	0	0	0	0	0	0	0	0	0	0	0	0	0	0	0	0	0	0
4ed1724eec1fd6c07627eb32b0cfbd94	ASV_01763	0	0	0	0	0	0	0	0	0	0	0	0	0	0	0	0	0	0	0	0	0	0	0	0	0	0	0	0	0	0	0	0	0	0	0	0	0	0	0	0	0	0	0	0	0	0	0	0
0dc9f1bd4186afc14efc0120a3b6fb86	ASV_01764	0	0	0	0	0	0	0	0	0	0	0	0	0	0	0	0	0	0	0	0	0	0	0	0	0	0	0	0	0	0	0	0	0	0	0	0	0	0	0	0	0	0	0	0	0	0	0	0
e7d24a442586c06aaf4a4768ab69fc66	ASV_01765	0	0	0	0	0	0	0	0	0	0	0	0	0	0	0	0	0	0	0	0	0	0	0	0	0	0	0	0	0	0	0	0	0	0	0	0	0	0	0	0	0	0	0	0	0	0	0	0
e1853945fc768e46a3ba7822ba6832fc	ASV_01766	0	0	0	0	0	0	0	0	0	0	0	0	0	0	0	0	0	0	0	0	0	0	0	0	0	0	0	0	0	0	0	0	0	0	0	0	0	0	0	0	0	0	0	0	0	0	0	0
d3b833944d3707a4fba23540c35cc257	ASV_01767	0	0	0	0	0	0	0	0	0	0	0	0	0	0	0	0	0	0	0	0	0	0	0	0	0	0	0	0	0	0	0	0	0	0	0	0	0	0	0	0	0	0	0	0	0	0	0	0
f3b21b811b7a16d336aa6a57a71c279f	ASV_01768	0	0	0	0	0	0	0	0	0	0	0	0	0	0	0	0	0	0	0	0	0	0	0	0	0	0	0	0	0	0	0	0	0	0	0	0	0	0	0	0	0	0	0	0	0	0	0	0
50f0d72c537228bad81454f983a51e68	ASV_01769	0	0	0	0	0	0	0	0	0	0	0	0	0	0	0	0	0	0	0	0	0	0	0	0	0	0	0	0	0	0	0	0	0	0	0	0	0	0	0	0	0	0	0	0	0	0	0	0
92be85b94f596448955709181f9b7b85	ASV_01770	0	0	0	0	0	0	0	0	0	0	0	0	0	0	0	0	0	0	0	0	0	0	0	0	0	0	0	0	0	0	0	0	0	0	0	0	0	0	0	0	0	0	0	0	0	0	0	0
6a0b579de021be8984faff9cbacc65cc	ASV_01771	0	0	0	0	0	0	0	0	0	0	0	0	0	0	0	0	0	0	0	0	0	0	0	0	0	0	0	0	0	0	0	0	0	0	0	0	0	0	0	0	0	0	0	0	0	0	0	0
f0a14a28aec9052d67c9d6a2b30caa77	ASV_01772	0	0	0	0	0	0	0	0	0	0	0	0	0	0	0	0	0	0	0	0	0	0	0	0	0	0	0	0	0	0	0	0	0	0	0	0	0	0	0	0	0	0	0	0	0	0	0	0
1b61ca000cfb616bb0b663fc36228598	ASV_01773	0	0	0	0	0	0	0	0	0	0	0	0	0	0	0	0	0	0	0	0	0	0	0	0	0	0	0	0	0	0	0	0	0	0	0	0	0	0	0	0	0	0	0	0	0	0	0	0
da55025c4295a49ed073632d08aaf782	ASV_01774	0	0	0	0	0	0	0	0	0	0	0	0	0	0	0	0	0	0	0	0	0	0	0	0	0	0	0	0	0	0	0	0	0	0	0	0	0	0	0	0	0	0	0	0	0	0	0	0
f9c965e50735ac563d87d1c7a241566c	ASV_01775	0	0	0	0	0	0	0	0	0	0	0	0	0	0	0	0	0	0	0	0	0	0	0	0	0	0	0	0	0	0	0	0	0	0	0	0	0	0	0	0	0	0	0	0	0	0	0	0
fbfd658338baa0aeee70085f8a56245b	ASV_01776	0	0	0	0	0	0	0	0	0	0	0	0	0	0	0	0	0	0	0	0	0	0	0	0	0	0	0	0	0	0	0	0	0	0	0	0	0	0	0	0	0	0	0	0	0	0	0	0
744ba41ed54d1d2e8adfcb18b51ce614	ASV_01777	0	0	0	0	0	0	0	0	0	0	0	0	0	0	0	0	0	0	0	0	0	0	0	0	0	0	0	0	0	0	0	0	0	0	0	0	0	0	0	0	0	0	0	0	0	0	0	0
2dfe8966515172060b506535729238be	ASV_01778	0	0	0	0	0	0	0	0	0	0	0	0	0	0	0	0	0	0	0	0	0	0	0	0	0	0	0	0	0	0	0	0	0	0	0	0	0	0	0	0	0	0	0	0	0	0	0	0
e691b0304bd1c36be5c6b392c88055cb	ASV_01779	0	0	0	0	0	0	0	0	0	0	0	0	0	0	0	0	0	0	0	0	0	0	0	0	0	0	0	0	0	0	0	0	0	0	0	0	0	0	0	0	0	0	0	0	0	0	0	0
e9ae741eb913dac03ed7913819ad18ce	ASV_01780	0	0	0	0	0	0	0	0	0	0	0	0	0	0	0	0	0	0	0	0	0	0	0	0	0	0	0	0	0	0	0	0	0	0	0	0	0	0	0	0	0	0	0	0	0	0	0	0
9eacc0c1e57cae35ce57622fafb134fa	ASV_01781	0	0	0	0	0	0	0	0	0	0	0	0	0	0	0	0	0	0	0	0	0	0	0	0	0	0	0	0	0	0	0	0	0	0	0	0	0	0	0	0	0	0	0	0	0	0	0.0219305	0
cf2345993214cabaaf874ff053d6d79d	ASV_01782	0	0	0	0	0	0	0	0	0	0	0	0	0	0	0	0	0	0	0	0	0	0	0	0	0	0	0	0	0	0	0	0	0	0	0	0	0	0	0	0	0	0	0	0	0	0	0	0
f0f33f6c11ddc32174ba509464518e07	ASV_01783	0	0	0	0	0	0	0	0	0	0	0	0	0	0	0	0	0	0	0	0	0	0	0	0	0	0	0	0	0	0	0	0	0	0	0	0	0	0	0	0	0	0	0	0	0	0	0	0
6e7111c103fcf8e4211dc4070f4ecd6c	ASV_01784	0	0	0	0	0	0	0	0	0	0	0	0	0	0	0	0	0	0	0	0	0	0	0	0	0	0	0	0	0	0	0	0	0	0	0	0	0	0	0	0	0	0	0	0	0	0	0	0
0e59f73c3fa0088d8d8faf80e1251e96	ASV_01785	0	0	0	0	0	0	0	0	0	0	0	0	0	0	0	0	0	0	0	0	0	0	0	0	0	0	0	0	0	0	0	0	0	0	0	0	0	0	0	0	0	0	0	0	0	0	0	0
c2c323c5fc84e7d632d3d57785a29c5c	ASV_01786	0	0	0	0	0	0	0	0	0	0	0	0	0	0	0	0	0	0	0	0	0	0	0	0	0	0	0	0	0	0	0	0	0	0	0	0	0	0	0	0	0	0	0	0	0	0	0	0
882d7eab1043b4b8f429f8759fd9127f	ASV_01787	0	0	0	0	0	0	0	0	0	0	0	0	0	0	0	0	0	0	0	0	0	0	0	0	0	0	0	0	0	0	0	0	0	0	0	0	0	0	0	0	0	0	0	0	0	0	0	0
31a5671dfc76bdab793d97fb1473e14c	ASV_01788	0	0	0	0	0	0	0	0	0	0	0	0	0	0	0	0	0	0	0	0	0	0	0	0	0	0	0	0	0	0	0	0	0	0	0	0	0	0	0	0	0	0	0	0	0	0	0	0
8daf5594cf103c496e0578f8e869bcb0	ASV_01789	0	0	0	0	0	0	0	0	0	0	0	0	0	0	0	0	0	0	0	0	0	0	0	0	0	0	0	0	0	0	0	0	0	0	0	0	0	0	0	0	0	0	0	0	0	0	0	0
02e34339a86c975b2a98591fbc9eedc3	ASV_01790	0	0	0	0	0	0	0	0	0	0	0	0	0	0	0	0	0	0	0	0	0	0	0	0	0	0	0	0	0	0	0	0	0	0	0	0	0	0	0	0	0	0	0	0	0	0	0	0
81f5819ed9b87f5a52fa0e7f1dfe61a0	ASV_01791	0	0	0	0	0	0	0	0	0	0	0	0	0	0	0	0	0	0	0	0	0	0	0	0	0	0	0	0	0	0	0	0	0	0	0	0	0	0	0	0	0	0	0	0	0	0	0	0
a32b3e3c9166826928671c228f6780ef	ASV_01792	0	0	0	0	0	0	0	0	0	0	0	0	0	0	0	0	0	0	0	0	0	0	0	0	0	0	0	0	0	0	0	0	0	0	0	0	0	0	0	0	0	0	0	0	0	0	0	0
4682b3e67b463e25d320d873a81094db	ASV_01793	0	0	0	0	0	0	0	0	0	0	0	0	0	0	0	0	0	0	0	0	0	0	0	0	0	0	0	0	0	0	0	0	0	0	0	0	0	0	0	0	0	0	0	0	0	0	0	0
65a226ec1949277d08dabe130ca8d293	ASV_01794	0	0	0	0	0	0	0	0	0	0	0	0	0	0	0	0	0	0	0	0	0	0	0	0	0	0	0	0	0	0	0	0	0	0	0	0	0	0	0	0	0	0	0	0	0	0	0	0
530941a73bfff56574763c6b1dff54c6	ASV_01795	0	0	0	0	0	0	0	0	0	0	0	0	0	0	0	0	0	0	0	0	0	0	0	0	0	0	0	0	0	0	0	0	0	0	0	0	0	0	0	0	0	0	0	0	0	0	0	0
7276b6330259f65fe4162a7daa300f0b	ASV_01796	0	0	0	0	0	0	0	0	0	0	0	0	0	0	0	0	0	0	0	0	0	0	0	0	0	0	0	0	0	0	0	0	0	0	0	0	0	0	0	0	0	0	0	0	0	0	0	0
d84d2c2b8a56578a521b0712c03e3dc9	ASV_01797	0	0	0	0	0	0	0	0	0	0	0	0	0	0	0	0	0	0	0	0	0	0	0	0	0	0	0	0	0	0	0	0.0110392	0	0	0	0	0	0.0104072	0	0	0	0	0	0	0	0	0	0
6ba813ec025ad91d213bfa0dfb826216	ASV_01798	0	0	0	0	0	0	0	0	0	0	0	0	0	0	0	0	0	0	0	0.0214035	0	0	0	0	0	0	0	0	0	0	0	0	0	0	0	0	0	0	0	0	0	0	0	0	0	0	0	0
cab23991cc8cc5c0a3462f2abf4768a9	ASV_01799	0	0	0	0	0	0	0	0	0	0	0	0	0	0	0	0	0	0	0	0.0214035	0	0	0	0	0	0	0	0	0	0	0	0	0	0	0	0	0	0	0	0	0	0	0	0	0	0	0	0
f7ad65d8efc3c14e3a7a073156a2d2b7	ASV_01800	0	0	0	0	0	0	0	0	0	0	0	0	0	0	0	0	0	0	0	0	0	0	0	0	0	0	0	0	0	0	0	0	0	0	0	0	0	0	0	0	0	0	0	0	0	0	0	0
52f1c65f733f8987fce71cdb464a7f77	ASV_01801	0	0	0	0	0	0	0	0	0	0	0	0	0	0	0	0	0	0	0	0	0	0	0	0	0	0	0	0	0	0	0	0	0	0	0	0	0	0	0	0	0	0	0	0	0	0	0	0
272963af2107ae1bd01f7493641d7ac7	ASV_01802	0	0	0	0	0	0	0	0	0	0	0	0	0	0	0	0	0	0	0	0	0	0	0	0	0	0	0	0	0	0	0	0	0	0	0	0	0	0	0	0	0	0	0	0	0	0	0	0
d2e5451dcd62d4083792eb023a5b1ca1	ASV_01803	0	0	0	0	0	0	0	0	0	0	0	0	0	0	0	0	0	0	0	0	0	0	0	0	0	0	0	0	0	0	0	0	0	0	0	0	0	0	0	0	0	0	0	0	0	0	0	0
6b040df34e53e089f80f2bf30c43a9e0	ASV_01804	0	0	0	0	0	0	0	0	0	0.0212579	0	0	0	0	0	0	0	0	0	0	0	0	0	0	0	0	0	0	0	0	0	0	0	0	0	0	0	0	0	0	0	0	0	0	0	0	0	0
fb1838d0898223acbc2db428f7dc0034	ASV_01805	0	0	0	0	0	0	0	0	0	0.0212579	0	0	0	0	0	0	0	0	0	0	0	0	0	0	0	0	0	0	0	0	0	0	0	0	0	0	0	0	0	0	0	0	0	0	0	0	0	0
b43f1bb2a80f75ab25060597c48a4636	ASV_01806	0	0	0	0	0	0	0	0	0	0	0	0	0	0	0	0	0	0	0	0	0	0	0	0	0	0	0	0	0	0	0	0	0	0	0	0	0	0	0	0	0	0	0	0	0	0	0	0
44d95b3a5bf8409ca20218c391c1b57b	ASV_01807	0	0	0	0	0	0	0	0	0	0	0	0	0	0	0	0	0	0	0	0	0	0	0	0	0	0	0	0	0	0	0	0	0	0	0	0	0	0	0	0	0	0	0	0	0	0	0	0
1c3626e4c4a144f131c3461c36bad0a9	ASV_01808	0	0	0	0	0	0	0	0	0	0	0	0	0	0	0	0	0	0	0	0	0	0	0	0	0	0	0	0	0	0	0	0	0	0	0	0	0	0	0	0	0	0	0	0	0	0	0	0
d2da5c8f811f91f939b462deaa464fd6	ASV_01809	0	0	0	0	0	0	0	0	0	0	0	0	0	0	0	0	0	0	0	0	0	0	0	0	0	0	0	0	0	0	0	0	0	0	0	0	0	0	0	0	0	0	0	0	0	0	0	0
fb7c62125fc6e242da77186585bb7d9a	ASV_01810	0	0	0	0	0	0	0	0	0	0	0	0	0	0	0	0	0	0	0	0	0	0	0	0	0	0	0	0	0	0	0	0	0	0	0	0	0	0	0	0	0	0	0	0	0	0	0	0
cd00201876740097d35c6292023843f7	ASV_01811	0	0	0	0	0	0	0	0	0	0	0	0	0	0	0	0	0	0	0	0	0	0	0	0	0	0	0	0	0	0	0	0	0	0	0	0	0	0	0	0	0	0	0	0	0	0	0	0
8b9af4826b480f4fd71c5143f24a6164	ASV_01812	0	0	0	0	0	0	0	0	0	0	0	0	0	0	0	0	0	0	0	0	0	0	0	0	0	0	0	0	0	0	0	0	0	0	0	0	0	0	0	0	0	0	0	0	0	0	0	0
6f557407cec11aef5bbfa397bc815b33	ASV_01813	0	0	0	0	0	0	0	0	0	0	0	0	0	0	0	0	0	0	0	0	0	0	0	0	0	0	0	0	0	0	0	0	0	0	0	0	0	0	0	0	0	0	0	0	0	0	0	0
88e24bc061363d2485998f677f55694d	ASV_01814	0	0	0	0	0	0	0	0	0	0	0	0	0	0	0	0	0	0	0	0	0	0	0	0	0	0	0	0	0	0	0	0	0	0	0	0	0	0	0	0	0	0	0	0	0	0	0	0
fa1b8d9748357fa4dc000f6e43a81680	ASV_01815	0	0	0	0	0	0	0	0	0	0	0	0	0	0	0	0	0	0	0.0210053	0	0	0	0	0	0	0	0	0	0	0	0	0	0	0	0	0	0	0	0	0	0	0	0	0	0	0	0	0
59327405495fc396b5488687ca3e0b4c	ASV_01816	0	0	0	0	0	0	0	0	0	0	0	0	0	0	0	0	0	0	0.0210053	0	0	0	0	0	0	0	0	0	0	0	0	0	0	0	0	0	0	0	0	0	0	0	0	0	0	0	0	0
939f72bfbc629ddc1f678a4fe3df27ca	ASV_01817	0	0	0	0	0	0	0	0	0	0	0	0	0	0	0	0	0	0	0	0	0	0	0	0	0	0	0	0	0	0	0	0	0	0	0	0	0	0	0	0	0	0	0	0	0	0	0	0
db50883221bf94fbd7d4acaa90ddf581	ASV_01818	0	0	0	0	0	0	0	0	0	0	0	0	0	0	0	0	0	0	0	0	0	0	0	0	0	0	0	0	0	0	0	0	0	0	0	0	0	0	0	0	0	0	0	0	0	0	0	0
89d479b6a8fe6d603dad369046837329	ASV_01819	0	0	0	0	0	0	0	0	0	0	0	0	0	0	0	0	0	0	0	0	0	0	0	0	0	0	0	0	0	0	0	0	0	0	0	0	0	0	0	0	0	0	0	0	0	0	0	0
bdf75affe9b253c1662ea254cf7d3cfd	ASV_01820	0	0	0	0	0	0	0	0	0	0	0	0	0	0	0	0	0	0	0	0	0	0	0	0	0	0	0	0	0	0	0	0	0	0	0	0	0	0	0	0	0	0	0	0	0	0	0	0
5125085b23603e3485c83aa1b36f0396	ASV_01821	0	0	0	0	0	0	0	0	0	0	0	0	0	0	0	0	0	0	0	0	0	0	0	0	0	0	0	0	0	0	0	0	0	0	0	0	0	0	0	0	0	0	0	0	0	0	0	0
1368cd504d0d4b51e29c786be22bc91f	ASV_01822	0	0	0	0	0	0	0	0	0	0	0	0	0	0	0	0	0	0	0	0	0	0	0	0	0	0	0	0	0	0	0	0	0	0	0	0	0	0	0	0	0	0	0	0	0	0	0	0
e180405ec100dd0a0e302ddcc1d7c79e	ASV_01823	0	0	0	0	0	0	0	0	0	0	0	0	0	0	0	0	0	0	0	0	0	0	0	0	0	0	0	0	0	0	0	0	0	0	0	0	0	0	0	0	0	0	0	0	0	0	0	0
8c017b3290e2c0f553ef99d6ff41e70a	ASV_01824	0	0	0	0	0	0	0	0	0	0	0	0	0	0	0	0	0	0	0	0	0	0	0	0	0	0	0	0	0	0	0	0	0	0	0	0	0	0	0	0	0	0	0	0	0	0	0	0
ef535c6de0e978525e0687031fd293ee	ASV_01825	0	0	0	0	0	0	0	0	0	0	0	0	0	0	0	0	0	0	0	0	0	0	0	0	0	0	0	0	0	0	0	0	0	0	0	0	0	0	0	0	0	0	0	0	0	0	0	0
7453bdec8ddd8ba104aa459dc2e10511	ASV_01826	0	0	0	0	0	0	0	0	0	0	0	0	0	0	0	0	0	0	0	0	0	0	0	0	0	0	0	0	0	0	0	0	0	0	0	0	0	0	0	0	0	0	0	0	0	0	0	0
6bd480b769d0fd7c1218c1b1380f5818	ASV_01827	0	0	0	0	0	0	0	0	0	0	0	0	0	0	0	0	0	0	0	0	0	0	0	0	0	0	0	0	0	0	0	0	0	0	0	0	0	0	0	0	0	0	0	0	0	0	0	0
3b3f575f8841bf74571a914650697714	ASV_01828	0	0	0	0	0	0	0	0	0	0	0	0	0	0	0	0	0	0	0	0	0	0	0	0	0	0	0	0	0	0	0	0	0	0	0	0	0	0	0	0	0	0	0	0	0	0	0	0
a41a4590d82dc95a70a5cc5af97a9568	ASV_01829	0	0	0	0	0	0	0	0	0	0	0	0	0	0	0	0	0	0	0	0	0	0	0	0	0	0	0	0	0	0	0	0	0	0	0	0	0	0	0	0	0	0	0	0	0	0	0	0
426b1a38a210214f48412c0ae04e674a	ASV_01830	0	0	0	0	0	0	0	0	0	0	0	0	0	0	0	0	0	0	0	0	0	0	0	0	0	0	0	0	0	0	0	0	0	0	0	0	0	0	0	0	0	0	0	0	0	0	0	0
e4670bc4b9c68c869fd5e93f829b53df	ASV_01831	0	0	0	0	0	0	0	0	0	0	0	0	0	0	0	0	0	0	0	0	0	0	0	0	0	0	0	0	0	0	0	0	0	0	0	0	0	0	0	0	0	0	0	0	0	0	0	0
f780cf25beaa0bc99b9558319d15bc70	ASV_01832	0	0	0	0	0	0	0	0	0	0	0	0	0	0	0	0	0	0	0	0	0	0	0	0	0	0	0	0	0	0	0	0	0	0	0	0	0	0	0	0	0	0	0	0	0	0	0	0
7d2916b4be6278adad43b5bd43ca573a	ASV_01833	0	0	0	0	0	0	0	0	0	0	0	0	0	0	0	0	0	0	0	0	0	0	0	0	0	0	0	0	0	0	0	0	0	0	0	0	0	0	0	0	0	0	0	0	0	0	0	0
e4bf89e9b4963ce10d979e9183559037	ASV_01834	0	0	0	0	0	0	0	0	0	0	0	0	0	0	0	0	0	0	0	0	0	0	0	0	0	0	0	0	0	0	0	0	0	0	0	0	0	0	0	0	0	0	0	0	0	0	0	0
eca1703f7ee8242474ef72750675646f	ASV_01835	0	0	0	0	0	0	0	0	0	0	0	0	0	0	0	0	0	0	0	0	0	0	0	0	0	0	0	0	0	0	0	0	0	0	0	0	0	0	0	0	0	0	0	0	0	0	0	0
f60759c3860f461ac11385326efd7867	ASV_01836	0	0	0	0	0	0	0	0	0	0	0	0	0	0	0.0204677	0	0	0	0	0	0	0	0	0	0	0	0	0	0	0	0	0	0	0	0	0	0	0	0	0	0	0	0	0	0	0	0	0
b23ee99f9503ca1a7f912ced247ecaaf	ASV_01837	0	0	0	0	0	0	0	0	0	0	0	0	0	0	0.0204677	0	0	0	0	0	0	0	0	0	0	0	0	0	0	0	0	0	0	0	0	0	0	0	0	0	0	0	0	0	0	0	0	0
f5eefd929ac754056ff9e58ac0b1abcd	ASV_01838	0	0	0	0	0	0	0	0	0	0	0	0	0	0	0	0	0	0	0	0	0	0	0	0	0	0	0	0	0	0	0	0	0	0	0	0	0	0	0	0	0	0	0	0	0	0	0	0
68d3d5f153e608daa5d2b6fe5a8b0e9c	ASV_01839	0	0	0	0	0	0	0	0	0	0	0	0	0	0	0	0	0	0	0	0	0	0	0	0	0	0	0	0	0	0	0	0	0	0	0	0	0	0	0	0	0	0	0	0	0	0	0	0
7b2839454787d4a2c99bc655ae1bf96c	ASV_01840	0	0	0	0	0	0	0	0	0	0	0	0	0	0	0	0	0	0	0	0	0	0	0	0	0	0	0	0	0	0	0	0	0	0	0	0	0	0	0	0	0	0	0	0	0	0	0	0
c068148aa77bd11220bb02149075a311	ASV_01841	0	0	0	0	0	0	0	0	0	0	0	0	0	0	0	0	0	0	0	0	0	0	0	0	0	0	0	0	0	0	0	0	0	0	0	0	0	0	0	0	0	0	0	0	0	0	0	0
cdf02a17a7fdbf8bd808042b32eff639	ASV_01842	0	0	0	0	0	0	0	0	0	0	0	0	0	0	0	0	0	0	0	0	0	0	0	0	0	0	0	0	0	0	0	0	0	0	0	0	0	0	0	0	0	0	0	0	0	0	0	0
431a5587f3ad2cfb48403e127508b068	ASV_01843	0	0	0	0	0	0	0.0203077	0	0	0	0	0	0	0	0	0	0	0	0	0	0	0	0	0	0	0	0	0	0	0	0	0	0	0	0	0	0	0	0	0	0	0	0	0	0	0	0	0
74003019d52a98c8abd001ef7f3e4574	ASV_01844	0	0	0	0	0	0	0	0	0	0	0	0	0	0	0	0	0	0	0	0	0	0	0	0	0	0	0	0	0	0	0	0	0	0	0	0	0	0	0	0	0	0	0	0	0	0	0	0
779bb479327272d93a9aefa93547547c	ASV_01845	0	0	0	0	0	0	0	0	0	0	0	0	0	0	0	0	0	0	0	0	0	0	0	0	0	0	0	0	0	0	0	0	0	0	0	0	0	0	0	0	0	0	0	0	0	0	0	0
91d4d17396386a7dafb69096cd28b890	ASV_01846	0	0	0	0	0	0	0	0	0	0	0	0	0	0	0	0	0	0	0	0	0	0	0	0	0	0	0	0	0	0	0	0	0	0	0	0	0	0	0	0	0	0	0	0	0	0	0	0
fba5c265662fd604871f3d96f71e6dd9	ASV_01847	0	0	0	0	0	0	0	0	0	0	0	0	0	0	0	0	0	0	0	0	0	0	0	0	0	0	0	0	0	0	0	0	0	0	0	0	0	0	0	0	0	0	0	0	0	0	0	0
ca0eaed62a98ef14c77b2fe20bc82deb	ASV_01848	0	0	0	0	0	0	0	0	0	0	0	0	0	0	0	0	0	0	0	0	0	0	0	0	0	0	0	0	0	0	0	0	0	0	0	0	0	0	0	0	0	0	0	0	0	0	0	0
52cdcafab1b5d9a2cc7bca8b9a02e81a	ASV_01849	0	0	0	0	0	0	0	0	0	0	0	0	0	0	0	0	0	0	0	0	0	0	0	0	0	0	0	0	0	0	0	0	0	0	0	0	0	0	0	0	0	0	0	0	0	0	0	0
658c0082a668976dccea8503d5fbae06	ASV_01850	0	0	0	0	0	0	0	0	0	0	0	0	0	0	0	0	0	0	0	0	0	0	0	0	0	0	0	0	0	0	0	0	0	0	0.0201174	0	0	0	0	0	0	0	0	0	0	0	0	0
65fb00b77af6bb7a59caaf74e6519422	ASV_01851	0	0	0	0	0	0	0	0	0	0	0	0	0	0	0	0	0	0	0	0	0	0	0	0	0	0	0	0	0	0	0	0	0	0	0.0201174	0	0	0	0	0	0	0	0	0	0	0	0	0
df696e3dafe9c506efb60503a303c4c2	ASV_01852	0	0	0	0	0	0	0	0	0	0	0	0	0	0	0	0	0	0	0	0	0	0	0	0	0	0	0	0	0	0	0	0	0	0	0	0	0	0	0	0	0	0	0	0	0	0	0	0
2c527302a21fec0ea1d5bc297025fd45	ASV_01853	0	0	0	0	0	0	0	0	0	0	0	0	0	0	0	0	0	0	0	0	0	0	0	0	0	0	0	0	0	0	0	0	0	0	0	0	0	0	0	0	0	0	0	0	0	0	0	0
24316e6a3edd1427dfc748ce9b74806e	ASV_01854	0	0	0	0	0	0	0	0	0	0	0	0	0	0	0	0	0	0	0	0	0	0	0	0	0	0	0	0	0	0	0	0	0	0	0	0	0	0	0	0	0	0	0	0	0	0	0	0
b911c9623982b8ad5c4e5e50cc9d9d17	ASV_01855	0	0	0	0	0	0	0	0	0	0	0	0	0	0	0	0	0	0	0	0	0	0	0	0	0	0	0	0	0	0	0	0	0	0	0	0	0	0	0	0	0	0	0	0	0	0	0	0
ab0a3ed18e79c1e02bc8a9812b29b566	ASV_01856	0	0	0	0	0	0	0	0	0	0	0	0	0	0	0	0	0	0	0	0	0	0	0	0	0	0	0	0	0	0	0	0	0	0	0	0	0	0	0	0	0	0	0	0	0	0	0	0
a359a956199ad5d4e553dccc8367d97e	ASV_01857	0	0	0	0	0	0	0	0	0	0	0	0	0	0	0	0	0	0	0	0	0	0	0	0	0	0	0	0	0	0	0	0	0	0	0	0	0	0	0	0	0	0	0	0	0	0	0	0
4021b20b9d74ea011a1c3216c4df09f6	ASV_01858	0	0	0	0	0	0	0	0	0	0	0	0	0	0	0	0	0	0	0	0	0	0	0	0	0	0	0	0	0	0	0	0	0	0	0	0	0	0	0	0	0	0	0	0	0	0	0	0
54b55bf87d4706504d400bfe1627923d	ASV_01859	0	0	0	0	0	0	0	0	0	0	0	0	0	0	0	0	0	0	0	0	0	0	0	0	0	0	0	0	0	0	0	0	0	0	0	0	0	0	0	0	0	0	0	0	0	0	0	0
591c4b29400f77ab8f166f8ea0eca33d	ASV_01860	0	0	0	0	0	0	0	0	0	0	0	0	0	0	0	0	0	0	0	0	0	0	0	0	0	0	0	0	0	0	0	0	0	0	0	0	0	0	0	0	0	0	0	0	0	0	0	0
0d90757e65f618cdf659760ec068a724	ASV_01861	0	0	0	0	0	0	0	0	0	0	0	0	0	0	0	0	0	0	0	0	0	0	0	0	0	0	0	0	0	0	0	0	0	0	0	0	0	0	0	0	0	0	0	0	0	0	0	0
e8f5b397e457cabcdc9413ff533fc043	ASV_01862	0	0	0	0	0	0	0	0	0	0	0	0	0	0	0	0	0	0	0	0	0	0	0	0	0	0	0	0	0	0	0	0	0	0	0	0	0	0	0	0	0	0	0	0	0	0	0	0
85c07bef715c041713662054697cca2b	ASV_01863	0	0	0	0	0	0	0	0	0	0	0	0	0	0	0	0	0	0	0	0	0	0	0	0	0	0	0	0	0	0	0	0	0	0	0	0	0	0	0	0	0	0	0	0	0	0	0	0
d5176cfc3ef49a9f0216cbb172dcb253	ASV_01864	0	0	0	0	0	0	0	0	0	0	0	0	0	0	0	0	0	0.0199629	0	0	0	0	0	0	0	0	0	0	0	0	0	0	0	0	0	0	0	0	0	0	0	0	0	0	0	0	0	0
f63a0e6d41870eafff5fbf81d5351d91	ASV_01865	0	0	0	0	0	0	0	0	0	0	0	0	0	0	0	0	0	0	0	0	0	0	0	0	0	0	0	0	0	0	0	0	0	0	0	0	0	0	0	0	0	0	0	0	0	0	0	0
6eadbe486dd13ef4f8b46b5d10b70e06	ASV_01866	0	0	0	0	0.0198827	0	0	0	0	0	0	0	0	0	0	0	0	0	0	0	0	0	0	0	0	0	0	0	0	0	0	0	0	0	0	0	0	0	0	0	0	0	0	0	0	0	0	0
7761e02e45e1545ee18d3b757ccf339c	ASV_01867	0	0	0	0	0	0	0	0	0	0	0	0	0	0	0	0	0	0	0	0	0	0	0	0	0	0	0	0	0	0	0	0	0	0	0	0	0	0	0	0	0	0	0	0	0	0	0	0
a55c801f5140a77377df4f7803a7a843	ASV_01868	0	0	0	0	0	0	0	0	0	0	0	0	0	0	0	0	0	0	0	0	0	0	0	0	0	0	0	0	0	0	0	0	0	0	0	0	0	0	0	0	0	0	0	0	0	0	0	0
d6e318f66070d6967e66939453aa2e95	ASV_01869	0	0	0	0	0	0	0	0	0	0	0	0	0	0	0	0	0	0	0	0	0	0	0	0	0	0	0	0	0	0	0	0	0	0	0	0	0	0	0	0	0	0	0	0	0	0	0	0
fdfa00523f4a1fdef63ec89da65a5a97	ASV_01870	0	0	0	0	0	0	0	0	0	0	0	0	0	0	0	0	0	0	0	0	0	0	0	0	0	0	0	0	0	0	0	0	0	0	0	0	0	0	0	0	0	0	0	0	0	0	0	0
88c703175dfb088029320ee8353c69e1	ASV_01871	0	0	0	0	0	0	0	0	0	0	0	0	0	0	0	0	0	0	0	0	0	0	0	0	0	0	0	0	0	0	0	0	0	0	0	0	0	0	0	0	0	0	0	0	0	0	0	0
5a96a89786afdf722e85381b10ae9616	ASV_01872	0	0	0	0	0	0	0	0	0	0	0	0	0	0	0	0	0	0	0	0	0	0	0	0	0	0	0	0	0	0	0	0	0	0	0	0	0	0	0	0	0	0	0	0	0	0	0	0
41fbf0b45a0ad8d9590f8faf0fe82c7a	ASV_01873	0	0	0	0	0	0	0	0.0197785	0	0	0	0	0	0	0	0	0	0	0	0	0	0	0	0	0	0	0	0	0	0	0	0	0	0	0	0	0	0	0	0	0	0	0	0	0	0	0	0
73e3b2c0be929a37f9d73773bdfc8b46	ASV_01874	0	0	0	0	0	0	0	0.0197785	0	0	0	0	0	0	0	0	0	0	0	0	0	0	0	0	0	0	0	0	0	0	0	0	0	0	0	0	0	0	0	0	0	0	0	0	0	0	0	0
9bab9945bf67b4ffba9baaa1ad392b0f	ASV_01875	0	0	0	0	0	0	0	0	0	0	0	0	0	0	0	0	0	0	0	0	0	0	0	0	0	0	0	0	0	0	0	0	0	0	0	0	0	0	0	0	0	0	0	0	0	0	0	0
28ac9c33d5167f55813cb3449eb97277	ASV_01876	0	0	0	0	0	0	0	0	0	0	0	0	0	0	0	0	0	0	0	0	0	0	0	0	0	0	0	0	0	0	0	0	0	0	0	0	0	0	0	0	0	0	0	0	0	0	0	0
eb284e8db4f464548465f4ee57b2f51b	ASV_01877	0	0	0	0	0	0	0	0	0	0	0	0	0	0	0	0	0	0	0	0	0	0	0	0	0	0	0	0	0	0	0	0	0	0	0	0	0	0	0	0	0	0	0	0	0	0	0	0
9740e5a4c0f697fedec51cb0975878b1	ASV_01878	0	0	0	0	0	0	0	0	0	0	0	0	0	0	0	0	0	0	0	0	0	0	0	0	0	0	0	0	0	0	0	0	0	0	0	0	0	0	0	0	0	0	0	0	0	0	0	0
0ed21f73b913f50048e4fd1b4c7ac0fa	ASV_01879	0	0	0	0	0	0	0	0	0	0	0	0	0	0	0	0	0	0	0	0	0	0	0	0	0	0	0	0	0	0	0	0	0	0	0	0	0	0	0	0	0	0	0	0	0	0	0	0
e8b83b63725e537f6da2cdfc6f76f26e	ASV_01880	0	0	0	0	0	0	0	0	0	0	0	0	0	0	0	0	0	0	0	0	0	0	0	0	0	0	0	0	0	0	0	0	0	0	0	0	0	0	0	0	0	0	0	0	0	0	0	0
995931fb74c686fb4d6e45641ba37d74	ASV_01881	0	0	0	0	0	0	0	0	0	0	0	0	0	0	0	0	0	0	0	0	0	0	0	0	0	0	0	0	0	0	0	0	0	0	0	0	0	0	0	0	0	0	0	0	0	0	0	0
4e5ac59d16cfa2babd721c7d9b3a6d32	ASV_01882	0	0	0	0	0	0	0	0	0	0	0.0195225	0	0	0	0	0	0	0	0	0	0	0	0	0	0	0	0	0	0	0	0	0	0	0	0	0	0	0	0	0	0	0	0	0	0	0	0	0
e09c8d5d15d306dd51db03bdd3b296c7	ASV_01883	0	0	0	0	0	0	0	0	0	0	0	0	0	0	0	0	0	0	0	0	0	0	0	0	0	0	0	0	0	0	0	0	0	0	0	0	0	0	0	0	0	0	0	0	0	0	0	0
0945a0a611a6345d5a0f7555c82eaf01	ASV_01884	0	0	0	0	0	0	0	0	0	0	0	0	0	0	0	0	0	0	0	0	0	0	0	0	0	0	0	0	0	0	0	0	0	0	0	0	0	0	0	0	0	0	0	0	0	0	0	0
5593a1f94bb9b3bbf594a45f4b93fced	ASV_01885	0	0	0	0	0	0	0	0	0	0	0	0	0	0	0	0	0	0	0	0	0	0	0	0	0	0	0	0	0	0	0	0	0	0	0	0	0	0	0	0	0	0	0	0	0	0	0	0
6fafc81053721d8f042f9c53aca228a5	ASV_01886	0	0	0	0	0	0	0	0	0	0	0	0	0	0	0	0	0	0	0	0	0	0	0	0	0	0	0	0	0	0	0	0	0	0	0	0	0	0	0	0	0	0	0	0	0	0	0	0
73a110407b546bebcb6f0922112b5f04	ASV_01887	0	0	0	0	0	0	0	0	0	0	0	0	0	0	0	0	0	0	0	0	0	0	0	0	0	0	0	0	0	0	0	0	0	0	0	0	0	0	0	0	0	0	0	0	0	0	0	0
e3f5521634a6cc317a7577f95e27c5c7	ASV_01888	0	0	0	0	0	0	0	0	0	0	0	0	0	0	0	0	0	0	0	0	0	0	0	0	0	0	0	0	0	0	0	0	0	0.0194527	0	0	0	0	0	0	0	0	0	0	0	0	0	0
ca599d0568fb2114751d895e2d04dddb	ASV_01889	0	0	0	0	0	0	0	0	0	0	0	0	0	0	0	0	0	0	0	0	0	0	0	0	0	0	0	0	0	0	0	0	0	0	0	0	0	0	0	0	0	0	0	0	0	0	0	0
a3b25a9daec097aad386f7fa2ff2958f	ASV_01890	0	0	0	0	0	0	0	0	0	0	0	0	0	0	0	0	0	0	0	0	0	0	0	0	0	0	0	0	0	0	0	0	0	0	0	0	0	0	0	0	0	0	0	0	0	0	0	0
8f67b0e43d01158e687ce267db27cc90	ASV_01891	0	0	0	0	0	0	0	0	0	0	0	0	0	0	0	0	0	0	0	0	0	0	0	0	0	0	0	0	0	0	0	0	0	0	0	0	0	0	0	0	0	0	0	0	0	0	0	0
ae96532e009abbdf7588812926d9fd56	ASV_01892	0	0	0	0	0	0	0	0	0	0	0	0	0	0	0	0	0	0	0	0	0	0	0	0	0	0	0	0	0	0	0	0	0	0	0	0	0	0	0	0	0	0	0	0	0	0	0	0
5d73482550ecf617aaae678b225248f0	ASV_01893	0	0	0	0	0	0	0	0	0	0	0	0	0	0	0	0	0	0	0	0	0	0	0	0	0	0	0	0	0	0	0	0	0	0	0	0	0	0	0	0	0	0	0	0	0	0	0	0
955004669518727786ac1f94d7abc8e6	ASV_01894	0	0	0	0	0	0	0	0	0	0	0	0	0	0	0	0	0	0	0	0	0	0	0	0	0	0	0	0	0	0	0	0	0	0	0	0	0	0	0	0	0.0193561	0	0	0	0	0	0	0
8cf9b02630e74386d1e7f316c3c9cebd	ASV_01895	0	0	0	0	0	0	0	0	0	0	0	0	0	0	0	0	0	0	0	0	0	0	0	0	0	0	0	0	0	0	0	0	0	0	0	0	0	0	0	0	0	0	0	0	0	0	0	0
af81d0575df1d12870c6b4a5d17bcb85	ASV_01896	0	0	0	0	0	0	0	0	0	0	0	0	0	0	0	0	0	0	0	0	0	0	0	0	0	0	0	0	0	0	0	0	0	0	0	0	0	0	0	0	0	0	0	0	0	0	0	0
330da7f825339450dedf30cb7215f760	ASV_01897	0	0	0	0	0	0	0	0	0	0	0	0	0	0	0	0	0	0	0	0	0	0	0	0	0	0	0	0	0	0	0	0	0	0	0	0	0	0	0	0	0	0	0	0	0	0	0	0
70b9f8734b591dc62c57a3e363119e68	ASV_01898	0	0	0	0	0	0	0	0	0	0	0	0	0	0	0	0	0	0	0	0	0	0	0	0	0	0	0	0	0	0	0	0	0	0	0	0	0	0	0	0	0	0	0	0	0	0	0	0
9895273656c1616ef3e617ddab830b11	ASV_01899	0	0	0	0	0	0	0	0	0	0	0	0	0	0	0	0	0	0	0	0	0	0	0	0	0	0	0	0	0	0	0	0	0	0	0	0	0	0	0	0	0	0	0	0	0	0	0	0
a4f1320c0cbedf43d984cd462cbd28e5	ASV_01900	0	0	0	0	0	0	0	0	0	0	0	0	0	0	0	0	0	0	0	0	0	0	0	0	0	0	0	0	0	0	0	0	0	0	0	0	0	0	0	0	0	0	0	0	0	0	0	0
52534536232f10d8effd0bb705f5a421	ASV_01901	0	0	0	0	0	0	0	0	0	0	0	0	0	0	0	0	0	0	0	0	0	0	0	0	0	0	0	0	0	0	0	0	0	0	0	0	0	0	0	0	0	0	0	0	0	0	0	0
fc333b20d8cd7094ee945ad27801c8bb	ASV_01902	0	0	0	0	0	0	0	0	0	0	0	0	0	0	0	0	0	0	0	0	0	0	0	0	0	0	0	0	0	0	0	0	0	0	0	0	0	0	0	0	0	0	0	0	0	0	0	0
5f985afc7b3c1b58ee88248d28ffb834	ASV_01903	0	0	0	0	0	0	0	0	0	0	0	0	0	0	0	0	0	0	0	0	0	0	0	0	0	0	0	0	0	0	0	0	0	0	0	0	0	0	0	0	0	0	0	0	0	0	0	0
c09d97fa65c7aa43ea12d27a59f4cbc3	ASV_01904	0	0	0	0	0	0	0	0	0	0	0	0	0	0	0	0	0	0	0	0	0	0	0	0	0	0	0	0	0	0	0	0	0	0	0	0	0	0	0	0	0	0	0	0	0	0	0	0
bc4ca016c5acf9bd097bd64150629471	ASV_01905	0	0	0	0	0	0	0	0	0	0	0	0	0	0	0	0	0	0	0	0	0	0	0	0	0	0	0	0	0	0	0	0	0	0	0	0	0	0	0	0	0	0	0	0	0	0	0	0
ace1263d09d13a499fa35973b6530b25	ASV_01906	0	0	0	0	0	0	0	0	0	0	0	0	0	0	0	0	0	0	0	0	0	0	0	0	0	0	0	0	0	0	0	0	0	0	0	0	0	0	0	0	0	0	0	0	0	0	0	0
8a163074cb61307fd60fcd3a8a545423	ASV_01907	0	0	0	0	0	0	0	0	0	0	0	0	0	0	0	0	0	0	0	0	0	0	0	0	0	0	0	0	0	0	0	0	0	0	0	0	0	0	0	0	0	0	0	0	0	0	0	0
5f99f7b6c3b3064a98741350aea6673b	ASV_01908	0	0	0	0	0	0	0	0	0	0	0	0	0	0	0	0	0	0	0	0	0	0	0	0	0	0	0	0	0	0	0	0	0	0	0	0	0	0	0	0	0	0	0	0	0	0	0	0
ff273b02a96f8ab68200a475b0cfb561	ASV_01909	0	0	0	0	0	0	0	0	0	0	0	0	0	0	0	0	0	0	0	0	0	0	0	0	0	0	0	0	0	0	0	0	0	0	0	0	0	0	0	0	0	0	0	0	0	0	0	0
d01664a65fc32e3ebdcea45f5c01907a	ASV_01910	0	0	0	0	0	0	0	0	0	0	0	0	0	0	0	0	0	0	0	0	0	0	0	0	0	0	0	0	0	0	0	0	0	0	0	0	0	0	0	0	0	0	0	0	0	0	0	0
5310a938529a1bda17a13d42ef0ab04f	ASV_01911	0	0	0	0	0	0	0	0	0	0	0	0	0	0	0	0	0	0	0	0	0	0	0	0	0	0	0	0	0	0	0	0	0	0	0	0	0	0	0	0.0191152	0	0	0	0	0	0	0	0
d2d094c777ff4a909ecb703c92c5d8eb	ASV_01912	0	0	0	0	0	0	0	0	0	0	0	0	0	0	0	0	0	0	0	0	0	0	0	0	0	0	0	0	0	0	0	0	0	0	0	0	0	0	0	0	0	0	0	0	0	0	0	0
d5dea42597aae738eb3908ea4ae123a9	ASV_01913	0	0	0	0	0	0	0	0	0	0	0	0	0	0	0	0	0	0	0	0	0	0	0	0	0	0	0	0	0	0	0	0	0	0	0	0	0	0	0	0	0	0	0	0	0	0	0	0
7c1f5f45c350c479e96729ad6724353d	ASV_01914	0	0	0	0	0	0	0	0	0	0	0	0	0	0	0	0	0	0	0	0	0	0	0	0	0	0	0	0	0	0	0	0	0	0	0	0	0	0	0	0	0	0	0	0	0	0	0	0
b2cbc36a3f46798489b7ea0ead541ce2	ASV_01915	0	0	0	0	0	0	0	0	0	0	0	0	0	0	0	0	0	0	0	0	0	0	0	0	0	0	0	0	0	0	0	0	0	0	0	0	0	0	0	0	0	0	0	0	0	0	0	0
ee1300e6ea184ce15bdaf9f1e3d6e12c	ASV_01916	0	0	0	0	0	0	0	0	0	0	0	0	0	0	0	0	0	0	0	0	0	0	0	0	0	0	0	0	0	0	0	0	0	0	0	0	0	0	0	0	0	0	0	0	0	0	0	0
a501ce3a13c6578c0a96d4d8418b62bf	ASV_01917	0	0	0	0	0	0	0	0	0	0	0	0	0	0	0	0	0	0	0	0	0	0	0	0	0	0	0	0	0	0	0	0	0	0	0	0	0	0	0	0	0	0	0	0	0	0	0	0
25e9cce4374e904722a440353db24486	ASV_01918	0	0	0	0	0	0	0	0	0	0	0	0	0	0	0	0	0	0	0	0	0	0	0	0	0	0	0	0	0	0	0	0	0	0	0	0	0	0	0	0	0	0	0	0	0	0	0	0
df6c08783703146b12377b6ca5eb7687	ASV_01919	0	0	0	0	0	0	0	0	0	0	0	0	0	0	0	0	0	0	0	0	0	0	0	0	0	0	0	0	0	0	0	0	0	0	0	0	0	0	0	0	0	0	0	0	0	0	0	0
2b50b6c0b6b88718b02e7ddf1a0993a6	ASV_01920	0	0	0	0	0	0	0	0	0	0	0	0	0	0	0	0	0	0	0	0	0	0	0	0	0	0	0	0	0	0	0	0	0	0	0	0	0	0	0	0	0	0	0	0	0	0	0	0
bd7323daf54365f71b05d18dd220b746	ASV_01921	0	0	0	0	0	0	0	0	0	0	0	0	0	0	0	0	0	0	0	0	0	0	0	0	0	0	0	0	0	0	0	0	0	0	0	0	0	0	0	0	0	0	0	0	0	0	0	0
b24db1b6c9bb6e7d6c418ee0803493d6	ASV_01922	0	0	0	0	0	0	0	0	0	0	0	0	0	0	0	0	0	0	0	0	0	0	0	0	0	0	0	0	0	0	0	0	0	0	0	0	0	0	0	0	0	0	0	0	0	0	0	0
3583eaceb25c9574b6c6496ee34b86e3	ASV_01923	0	0	0	0	0	0	0	0	0	0	0	0	0	0	0	0	0	0	0	0	0	0	0	0	0	0	0	0	0	0	0	0	0	0	0	0	0	0	0	0	0	0	0	0	0	0	0	0
31cad603a5b59ab357cf18313d0db95a	ASV_01924	0	0	0	0	0	0	0	0	0	0	0	0	0	0	0	0	0	0	0	0	0	0	0	0	0	0	0	0	0	0	0	0	0	0	0	0	0	0	0	0	0	0	0	0	0	0	0	0
611f6e26be9edd8a2ae219c874ccebda	ASV_01925	0	0	0	0	0	0	0	0	0	0	0	0	0	0	0	0	0	0	0	0	0	0	0	0	0	0	0	0	0	0	0	0	0	0	0	0	0	0	0	0	0	0	0	0	0	0	0	0
32efc0d6ec368c54398217ee691926ea	ASV_01926	0	0	0	0	0	0	0	0	0	0	0	0	0	0	0	0	0	0	0	0	0	0	0	0	0	0	0	0	0	0	0	0	0	0	0	0	0	0	0	0	0	0	0	0	0	0	0	0
ce3358413a5dea45417134d41893a16f	ASV_01927	0	0	0	0	0	0	0	0	0	0	0	0	0	0	0	0	0	0	0	0	0	0	0	0	0	0	0	0	0	0	0	0	0	0	0	0	0	0	0	0	0	0	0	0	0	0	0	0
a34ff839ff2429e80d7566734e7d19ee	ASV_01928	0	0	0	0	0	0	0	0	0	0	0	0	0	0	0	0	0	0	0	0	0	0	0	0	0	0	0	0	0	0	0	0	0	0	0	0	0	0	0	0	0	0	0	0	0	0	0	0
f47c3f66d9c8e49b8a488a6c54a374dd	ASV_01929	0	0	0	0	0	0	0	0	0	0	0	0	0	0	0	0	0	0	0	0	0	0	0	0	0	0	0	0	0	0	0	0	0	0	0	0	0	0	0	0	0	0	0	0	0	0	0.0187976	0
5f09d1535da5715d3b747920877eb360	ASV_01930	0	0	0	0	0	0	0	0	0	0	0	0	0	0	0	0	0	0	0	0	0	0	0	0	0	0	0	0	0	0	0	0	0	0	0	0	0	0	0	0	0	0	0	0	0	0	0	0
dad658f761d4b4cf31fac3f5931dca6d	ASV_01931	0	0	0	0	0	0	0	0	0	0	0	0	0	0	0	0	0	0	0	0	0	0	0	0	0	0	0	0	0	0	0	0	0	0	0	0	0	0	0	0	0	0	0	0	0	0	0	0
c2d92cff769a427044c60dd42dec4730	ASV_01932	0	0	0	0	0	0	0	0	0	0	0	0	0	0	0	0	0	0	0	0	0	0	0	0	0	0	0	0	0	0	0	0	0	0	0	0	0	0	0	0	0	0	0	0	0	0	0	0
a7faad184ba604a5ec9dd4ac4323846c	ASV_01933	0	0	0	0	0	0	0	0	0	0	0	0	0	0	0	0	0	0	0	0.0187281	0	0	0	0	0	0	0	0	0	0	0	0	0	0	0	0	0	0	0	0	0	0	0	0	0	0	0	0
19f85a3f1853b0c661166ef064d1e0b8	ASV_01934	0	0	0	0	0	0	0	0	0	0	0	0	0	0	0	0	0	0	0	0	0	0	0	0	0	0	0	0	0	0	0	0	0	0	0	0	0	0	0	0	0	0	0	0	0	0	0	0
9d6d07e9069af426ccd8be621a41460d	ASV_01935	0	0	0	0	0	0	0	0	0	0	0	0	0	0	0	0	0	0	0	0	0	0	0	0	0	0	0	0	0	0	0	0	0	0	0	0	0	0	0	0	0	0	0	0	0	0	0	0
a4fe34eda0c03c443611a977420b6d3f	ASV_01936	0	0	0	0	0	0	0	0	0	0	0	0	0	0	0	0	0	0	0	0	0	0	0	0	0	0	0	0	0	0	0	0	0	0	0	0	0	0	0	0	0	0	0	0	0	0	0	0
e0e3631c2d7ef8e97c29284f533d3395	ASV_01937	0	0	0	0	0	0	0	0	0	0	0	0	0	0	0	0	0	0	0	0	0	0	0.0185	0	0	0	0	0	0	0	0	0	0	0	0	0	0	0	0	0	0	0	0	0	0	0	0	0
8924be4cab2ef0edc559bb8ac3b26670	ASV_01938	0	0	0	0	0	0	0	0	0	0	0	0	0	0	0	0	0	0	0	0	0	0	0	0	0	0	0	0	0	0	0	0	0	0	0	0	0	0	0	0	0	0	0	0	0	0	0	0
1f7dba10ef491c8c32b27e79485882e5	ASV_01939	0	0	0	0	0	0	0	0	0	0	0	0	0	0	0	0	0	0	0	0	0	0	0	0	0	0	0	0	0	0	0	0	0	0	0	0	0	0	0	0	0	0	0	0	0	0	0	0
18e11f31b6c2bd7cc48b367efe1bdde1	ASV_01940	0	0	0	0	0	0	0	0	0	0	0	0	0	0	0	0	0	0	0	0	0	0	0	0	0	0	0	0	0	0	0	0	0	0	0	0	0	0	0	0	0	0	0	0	0	0	0	0
31f0298b705eccb2dc44a2cac4cb8256	ASV_01941	0	0	0	0	0	0	0	0	0	0	0	0	0	0	0	0	0	0	0	0	0	0	0	0	0	0	0	0	0	0	0	0.0183986	0	0	0	0	0	0	0	0	0	0	0	0	0	0	0	0
fc7a1f60396d2381c51052e70c571b55	ASV_01942	0	0	0	0	0	0	0	0	0	0	0	0	0	0	0	0	0	0	0	0	0	0	0	0	0	0	0	0	0	0	0	0	0	0	0	0	0	0	0	0	0	0	0	0	0	0	0	0
72627d7243bc6a9b9242b715af09c057	ASV_01943	0	0	0	0	0	0	0	0	0	0	0	0	0	0	0	0	0	0	0	0	0	0	0	0	0	0	0	0	0	0	0	0	0	0	0	0	0	0	0	0	0	0	0	0	0	0	0	0
1f90967f9c76a9cdbd9a446b57a12420	ASV_01944	0	0	0	0	0	0	0	0	0	0	0	0	0	0	0	0	0	0	0	0	0	0	0	0	0	0	0	0	0	0	0	0	0	0	0	0	0	0	0	0	0	0	0	0	0	0	0	0
e19193440ce7235af2cd69171c9dddce	ASV_01945	0	0	0	0	0	0	0	0	0	0	0	0	0	0	0	0	0	0	0	0	0	0	0	0	0	0	0	0	0	0	0	0	0	0	0	0	0	0	0	0	0	0	0	0	0	0	0	0
d8d160b5bf1f01b80c12c5818d8d62f8	ASV_01946	0	0	0	0	0	0	0	0	0	0	0	0	0	0	0	0	0	0	0	0	0	0	0	0	0	0	0	0	0	0	0	0	0	0	0	0	0	0	0	0	0	0	0	0	0	0	0	0
9039de43eaeb6d03cbea973fc6647071	ASV_01947	0	0	0	0	0	0	0	0	0	0	0	0	0	0	0	0	0	0	0	0	0	0	0	0	0	0	0	0	0	0	0	0	0	0	0	0	0	0	0	0	0	0	0	0	0	0	0	0
1bdc9b0e1fb3ac692f878d48fa342c14	ASV_01948	0	0	0	0	0	0	0	0	0	0	0	0	0	0	0	0	0	0	0	0	0	0	0	0	0	0	0	0	0	0	0	0	0	0	0	0	0	0	0	0	0	0	0	0	0	0	0	0
1f5de4eece65041718e5fb764e0f6615	ASV_01949	0	0	0	0	0	0	0	0	0	0.018221	0	0	0	0	0	0	0	0	0	0	0	0	0	0	0	0	0	0	0	0	0	0	0	0	0	0	0	0	0	0	0	0	0	0	0	0	0	0
17084521d5d69144b777d5740c241da7	ASV_01950	0	0	0	0	0	0	0	0	0	0.018221	0	0	0	0	0	0	0	0	0	0	0	0	0	0	0	0	0	0	0	0	0	0	0	0	0	0	0	0	0	0	0	0	0	0	0	0	0	0
cea1e930270db1ea0e14bed18d12ddf8	ASV_01951	0	0	0	0	0	0	0	0	0	0	0	0	0	0	0	0	0	0	0	0	0	0	0	0	0	0	0	0	0	0	0	0	0	0	0	0	0	0	0	0	0	0	0	0	0	0	0	0
af0c07bd80c252d3f1e356ab98dead40	ASV_01952	0	0	0	0	0	0	0	0	0	0	0	0	0	0	0	0	0	0	0	0	0	0	0	0	0	0	0	0	0	0	0	0	0	0	0	0	0	0	0	0	0	0	0	0	0	0	0	0
9c58eb833d508f8b81a474878c8dcb11	ASV_01953	0	0	0	0	0	0	0	0	0	0	0	0	0	0	0	0	0.00714048	0	0	0	0	0	0	0	0	0	0	0	0	0	0	0	0	0	0	0	0	0	0	0	0	0	0	0	0	0	0	0
68059382dd1d6a063b19a1ee6eac1cc9	ASV_01954	0	0	0	0	0	0	0	0	0	0	0	0	0	0	0	0	0	0	0	0	0	0	0	0	0	0	0	0	0	0	0	0	0	0	0	0	0	0	0	0	0	0	0	0	0	0	0	0
82b1a11fb0b231d2c6aec6d2eba3e84a	ASV_01955	0	0	0	0	0	0	0	0	0	0	0	0	0	0	0	0	0	0	0	0	0	0	0	0	0	0	0	0	0	0	0	0	0	0	0	0	0	0	0	0	0	0	0	0	0	0	0	0
9435bf920fd49019a410305c4bb2a929	ASV_01956	0	0	0	0	0	0	0	0	0	0	0	0	0	0	0	0	0	0	0.0180045	0	0	0	0	0	0	0	0	0	0	0	0	0	0	0	0	0	0	0	0	0	0	0	0	0	0	0	0	0
a5ccdd14e2fdad5bf48e1ef79502fb9a	ASV_01957	0	0	0	0	0	0	0	0	0	0	0	0	0	0	0	0	0	0	0	0	0	0	0	0	0	0	0	0	0	0	0	0	0	0	0	0	0	0	0	0	0	0	0	0	0	0	0	0
c2d138313081bfad8ecd5697ab63fbc2	ASV_01958	0	0	0	0	0	0	0	0	0	0	0	0	0	0	0	0	0	0	0	0	0	0	0	0	0	0	0	0	0	0	0	0	0	0	0	0	0	0	0	0	0	0	0	0	0	0	0	0
12c013012d9b9e61075b8c4b15d777f9	ASV_01959	0	0	0	0	0	0	0	0	0	0	0	0	0	0	0	0	0	0	0	0	0	0	0	0	0	0	0	0	0	0	0	0	0	0	0	0	0	0	0	0	0	0	0	0	0	0	0	0
adc500100dff2fde382f990d0dd05be9	ASV_01960	0	0	0	0	0	0	0	0	0	0	0	0	0	0	0	0	0	0	0	0	0	0	0	0	0	0	0	0	0	0	0	0	0	0	0	0	0	0	0	0	0	0	0	0	0	0	0	0
e9c5f29e076483b3e20f6a56f326cce6	ASV_01961	0	0	0	0	0	0	0	0	0	0	0	0	0	0	0	0	0	0	0	0	0	0	0	0	0	0	0	0	0	0	0	0	0	0	0	0	0	0	0	0	0	0	0	0	0	0	0	0
0c5f72a69017ca155e7ad2a0204faded	ASV_01962	0	0	0	0	0	0	0	0	0	0	0	0	0	0	0	0	0	0	0	0	0	0	0	0	0	0	0	0	0	0	0	0	0	0	0	0	0	0	0	0	0	0	0	0	0	0	0	0
4beba9423adf9320c4a0dc622120f1d9	ASV_01963	0	0	0	0	0	0	0	0	0	0	0	0	0	0	0	0	0	0	0	0	0	0	0	0	0	0	0	0	0	0	0	0	0	0	0	0	0	0	0	0	0	0	0	0	0	0	0	0
6d94cfb138a9ae2d4b855ca00926fa04	ASV_01964	0	0	0	0	0	0	0	0	0	0	0	0	0	0	0	0	0	0	0	0	0	0	0	0	0	0	0	0	0	0	0	0	0	0	0	0	0	0	0	0	0	0	0	0	0	0	0	0
79bcbfe708d67c1c9c458627af6636c1	ASV_01965	0	0	0	0	0	0	0	0	0	0	0	0	0	0	0	0	0	0	0	0	0	0	0	0	0	0	0	0	0	0	0	0	0	0	0	0	0	0	0	0	0	0	0	0	0.0178974	0	0	0
a5be771fb547ab92956e34a00506e73c	ASV_01966	0	0	0	0	0	0	0	0	0	0	0	0	0	0	0	0	0	0	0	0	0	0	0	0	0	0	0	0	0	0	0	0	0	0	0	0	0	0	0	0	0	0	0	0	0	0	0	0
1fae27d0d589606d3069cc8208ae4893	ASV_01967	0	0	0	0	0	0	0	0	0	0	0	0	0	0	0	0	0	0	0	0	0	0	0	0	0	0	0	0	0	0	0	0	0	0	0	0	0	0	0	0	0	0	0	0	0	0	0	0
cd214df05f80d94c7348332c5c333b60	ASV_01968	0	0	0	0	0	0	0.0177692	0	0	0	0	0	0	0	0	0	0	0	0	0	0	0	0	0	0	0	0	0	0	0	0	0	0	0	0	0	0	0	0	0	0	0	0	0	0	0	0	0
a9e239e2fe0529cf7e14ba80ef92c886	ASV_01969	0	0	0	0	0	0	0	0	0	0	0	0	0	0	0	0	0	0	0	0	0	0	0	0	0	0	0	0	0	0	0	0	0	0	0	0	0	0	0	0	0	0	0	0	0	0	0	0
2b90ca614050564aa10628d44a8a30a6	ASV_01970	0	0	0	0	0	0	0	0	0	0	0	0	0	0	0	0	0	0	0	0	0	0	0	0	0	0	0	0	0	0	0	0	0	0	0	0	0	0	0	0	0	0	0	0	0	0	0	0
231b81845a6561e87858a11fc8e177d2	ASV_01971	0	0	0	0	0	0	0	0	0	0	0	0	0	0	0	0	0	0	0	0	0	0	0	0	0	0	0	0	0	0	0	0	0	0	0	0	0	0	0	0	0	0	0	0	0	0	0	0
cc1e3a33168aac9c7548e0dbe34b786d	ASV_01972	0	0	0	0	0	0	0	0	0	0	0	0	0	0	0	0	0	0	0	0	0	0	0	0	0	0	0	0	0	0	0	0	0	0	0	0	0	0	0	0	0	0	0	0	0	0	0	0
045e27691919d398aa4d4da3d8a9b319	ASV_01973	0	0	0	0	0	0	0	0	0	0	0	0	0	0	0	0	0	0	0	0	0	0	0	0	0	0	0	0	0	0	0	0	0	0	0	0	0	0	0	0	0	0	0	0	0	0	0	0
2868372fcca5d05bba945cf455658809	ASV_01974	0	0	0	0	0	0	0	0	0	0	0	0	0	0	0	0	0	0	0	0	0	0	0	0	0	0	0	0	0	0	0	0	0	0	0	0	0	0	0	0	0	0	0	0	0	0	0	0
a8b00179e9612cc1b0fd224001428a86	ASV_01975	0	0	0	0	0	0	0	0	0	0	0	0	0	0	0	0	0	0	0	0	0	0	0	0	0	0	0	0	0	0	0	0	0	0	0	0	0	0	0	0	0	0	0	0	0	0	0	0
f1bc735a8d9e782d0d38468b29017d1b	ASV_01976	0	0	0	0	0	0	0	0	0	0	0	0	0	0	0	0	0	0	0	0	0	0	0	0	0	0	0	0	0	0	0	0	0	0	0	0	0	0	0	0	0	0	0	0	0	0	0	0
f3ebf1478fb4e1e93800432df2e0af7d	ASV_01977	0	0	0	0	0	0	0	0	0	0	0	0	0	0	0	0	0	0	0	0	0	0	0	0	0	0	0	0	0	0	0	0	0	0	0	0	0	0	0	0	0	0	0	0	0	0	0	0
34bff2473c8e57f848a528bc1ca62112	ASV_01978	0	0	0	0	0	0	0	0	0	0	0	0	0	0	0	0	0	0	0	0	0	0	0	0	0	0	0	0	0	0	0	0	0	0	0	0	0	0	0	0	0	0	0	0	0	0	0	0
5176fe9ee9ad8587282657a6076087a6	ASV_01979	0	0	0	0	0	0	0	0	0	0	0	0	0	0	0	0	0	0	0	0	0	0	0	0	0	0	0	0	0	0	0	0	0	0	0	0	0	0	0	0	0	0	0	0	0	0	0	0
db8910a6c9a3a8112d40e04bdd0146c8	ASV_01980	0	0	0	0	0	0	0	0	0	0	0	0	0	0	0	0	0	0	0	0	0	0	0	0	0	0	0	0	0	0	0	0	0	0	0	0	0	0	0	0	0	0	0	0	0	0	0	0
b5e94c6e66b4735e6d424464a27b1966	ASV_01981	0	0	0	0	0	0	0	0	0	0	0	0	0	0	0	0	0	0	0	0	0	0	0	0	0	0	0	0	0	0	0	0	0	0	0	0	0	0	0	0	0	0	0	0	0	0	0	0
26dced4cab03d81a8eb536bfa529cfa7	ASV_01982	0	0	0	0	0	0	0	0	0	0	0	0	0	0	0	0	0	0	0	0	0	0	0	0	0	0	0	0	0	0	0	0	0	0	0	0	0	0	0	0	0	0	0	0	0	0	0	0
26f2911b78f21aabfaa30985ee5de2a0	ASV_01983	0	0	0	0	0	0	0	0	0	0	0	0	0	0	0	0	0	0	0	0	0	0	0	0	0	0	0	0	0	0	0	0	0	0	0	0	0	0	0	0	0	0	0	0	0	0	0	0
45a26060b00c2c3b67006b5c69e69248	ASV_01984	0	0	0	0	0	0	0	0	0	0	0	0	0	0	0	0	0	0	0	0	0	0	0	0	0	0	0	0	0	0	0	0	0	0	0	0	0	0	0	0	0	0	0	0	0	0	0	0
bea3e3ad44decf6b8886370bcb780fe9	ASV_01985	0	0	0	0	0	0	0	0	0	0	0	0	0	0	0	0	0	0	0	0	0	0	0	0	0	0	0	0	0	0	0	0	0	0	0	0	0	0	0	0	0	0	0	0	0	0	0	0
0ec07352a9a4cee82dac66e61c6d247d	ASV_01986	0	0	0	0	0	0	0	0	0	0	0	0	0	0	0	0	0	0	0	0	0	0	0	0	0	0	0	0	0	0	0	0	0	0	0	0	0	0	0	0	0	0	0	0	0	0	0	0
d3360f3b268cb20b93b70636aeaab9cd	ASV_01987	0	0	0	0	0	0	0	0	0	0	0	0	0	0	0	0	0	0	0	0	0	0	0	0	0	0	0	0	0.0175249	0	0	0	0	0	0	0	0	0	0	0	0	0	0	0	0	0	0	0
afb93f59e2f0647492c8b59f163b9abf	ASV_01988	0	0	0	0	0	0	0	0	0	0	0	0	0	0	0	0	0	0	0	0	0	0	0	0	0	0	0	0	0.0175249	0	0	0	0	0	0	0	0	0	0	0	0	0	0	0	0	0	0	0
d4c4e1ac186f444e88130d32ab97eae8	ASV_01989	0	0	0	0	0	0	0	0	0	0	0	0	0	0	0	0	0	0	0	0	0	0	0	0	0	0	0	0	0	0	0	0	0	0	0	0	0	0	0	0	0	0	0	0	0	0	0	0
961f631c69cbe2e386b58146772052ab	ASV_01990	0	0	0	0	0	0	0	0	0	0	0	0	0	0	0	0	0	0	0	0	0	0	0	0	0	0	0	0	0	0	0	0	0	0	0	0	0	0	0	0	0	0	0	0	0	0	0	0
[truncated: 692 more rows]
[truncated: 207 more columns]
