# Supplementary material for: Marine bacteriophages disturb the associated microbiota of Aurelia aurita with a recoverable effect on host morphology
Source: Front Microbiol. 2024 Mar 11;15:1356337. doi: 10.3389/fmicb.2024.1356337 (PMC10964490; doi:10.3389/fmicb.2024.1356337)
Supplement: Supplementary file 1 [file Data_Sheet_1.ZIP › Supplementary_Material_Stante et al/Supplementary table 3_Stante et al..xlsx]

## Sheet: Metadata_table_HFexperiment_MS_
Supplementary Table S3: Metadata and calculated diversity and richness indices for all samples in the host-fitness experiment. Diversity and richness indices were calculated on samples which were rarefied at 10,000 reads. Faith’s phylogenetic diversity was calculated using a midpoint-rooted phylogenetic tree of the representative sequences and the rarefied reads. Samples NTC and MOCK represent th…
type_time_treat	time_treat	SampleID	NGS code	Sample name	NGS run	Sample type	Subpopulation	Medium	Timepoint (hours)	Treatment	Phage concentration	Replicate number	Host fitness (%)	Host range	Reads (after rarefaction)	ObservedOTUs	Shannon (H’)	Simpson	Inverted Simpson	Chao1	ACE	Faith’s PD	Species Richness
native_polyp_t006_untreated_untreated	t006_untreated_untreated	22Aug1098-DL156	DL156	polyp6h_14_1	22Aug1098	native_polyp	Baltic_sea	Artificial_sea_water	t006	untreated	untreated	1	1	untreated	10000	39	0.62427	0.196061	1.24388	39	39	8.0788	39
native_polyp_t006_untreated_untreated	t006_untreated_untreated	22Aug1098-DL157	DL157	polyp6h_14_2	22Aug1098	native_polyp	Baltic_sea	Artificial_sea_water	t006	untreated	untreated	2	1	untreated	10000	74	1.32077	0.607313	2.54656	84.9091	86.3658	15.6193	74
native_polyp_t012_KMM3_10_6	t012_KMM3_10_6	22Aug1098-DL158	DL158	polyp12h_19_2	22Aug1098	native_polyp	Baltic_sea	Artificial_sea_water	t012	KMM3	10_6	2	0.875	narrow	10000	70	1.3462	0.537217	2.16084	72.7692	75.1767	14.3666	70
native_polyp_t120_untreated_untreated	t120_untreated_untreated	22Aug1098-DL161	DL161	polyp5d_14_6	22Aug1098	native_polyp	Baltic_sea	Artificial_sea_water	t120	untreated	untreated	6	1	untreated	10000	87	1.70736	0.474116	1.90156	87	87	14.2883	87
native_polyp_t120_KMM1_10_6	t120_KMM1_10_6	22Aug1098-DL162	DL162	polyp5d_15_1	22Aug1098	native_polyp	Baltic_sea	Artificial_sea_water	t120	KMM1	10_6	1	0.9583	broad	10000	90	0.950865	0.380738	1.61482	102.214	103.647	15.4371	90
native_polyp_t120_KMM1_10_6	t120_KMM1_10_6	22Aug1098-DL163	DL163	polyp5d_15_2	22Aug1098	native_polyp	Baltic_sea	Artificial_sea_water	t120	KMM1	10_6	2	0.9583	broad	10000	42	0.352223	0.102109	1.11372	42.5	42.9762	8.73318	42
native_polyp_t006_KMM4_10_3	t006_KMM4_10_3	22Aug1098-DL165	DL165	polyp6h_22_1	22Aug1098	native_polyp	Baltic_sea	Artificial_sea_water	t006	KMM4	10_3	1		narrow	10000	49	0.567192	0.192955	1.23909	52.6	54.5857	11.2214	49
native_polyp_t006_KMM4_10_3	t006_KMM4_10_3	22Aug1098-DL166	DL166	polyp6h_22_2	22Aug1098	native_polyp	Baltic_sea	Artificial_sea_water	t006	KMM4	10_3	2		narrow	10000	64	0.73745	0.223166	1.28728	64	64	14.1378	64
native_polyp_t006_KMM4_10_3	t006_KMM4_10_3	22Aug1098-DL167	DL167	polyp6h_22_3	22Aug1098	native_polyp	Baltic_sea	Artificial_sea_water	t006	KMM4	10_3	3		narrow	10000	30	0.207102	0.0640435	1.06843	36.875	42.3633	8.19327	30
native_polyp_t006_KMM4_10_3	t006_KMM4_10_3	22Aug1098-DL168	DL168	polyp6h_22_5	22Aug1098	native_polyp	Baltic_sea	Artificial_sea_water	t006	KMM4	10_3	5		narrow	10000	113	0.831715	0.253992	1.34047	127.526	127.891	17.6557	113
native_polyp_t006_KMM4_10_3	t006_KMM4_10_3	22Aug1098-DL169	DL169	polyp6h_22_6	22Aug1098	native_polyp	Baltic_sea	Artificial_sea_water	t006	KMM4	10_3	6		narrow	10000	47	0.525584	0.15465	1.18294	48.2	48.2183	11.0853	47
native_polyp_t006_cocktail_10_3	t006_cocktail_10_3	22Aug1098-DL174	DL174	polyp6h_26_1	22Aug1098	native_polyp	Baltic_sea	Artificial_sea_water	t006	cocktail	10_3	1		cocktail	10000	52	0.793115	0.301723	1.4321	68.5	59.4643	10.9891	52
native_polyp_t006_cocktail_10_3	t006_cocktail_10_3	22Aug1098-DL177	DL177	polyp6h_26_4	22Aug1098	native_polyp	Baltic_sea	Artificial_sea_water	t006	cocktail	10_3	4		cocktail	10000	23	0.505182	0.227874	1.29513	24.5	25.2518	5.1671	23
native_polyp_t006_cocktail_10_3	t006_cocktail_10_3	22Aug1098-DL178	DL178	polyp6h_26_5	22Aug1098	native_polyp	Baltic_sea	Artificial_sea_water	t006	cocktail	10_3	5		cocktail	10000	63	1.44474	0.555942	2.25196	63.2	63.469	12.8547	63
native_polyp_t006_cocktail_10_3	t006_cocktail_10_3	22Aug1098-DL179	DL179	polyp6h_26_6	22Aug1098	native_polyp	Baltic_sea	Artificial_sea_water	t006	cocktail	10_3	6		cocktail	10000	62	0.941032	0.414715	1.70857	65.6	66.7597	14.1821	62
native_polyp_t012_KMM1_10_3	t012_KMM1_10_3	22Aug1098-DL181	DL181	polyp12h_16_4	22Aug1098	native_polyp	Baltic_sea	Artificial_sea_water	t012	KMM1	10_3	4		broad	10000	62	0.843895	0.31279	1.45516	63.25	64.4172	13.859	62
native_polyp_t012_cocktail_10_3	t012_cocktail_10_3	22Aug1098-DL183	DL183	polyp12h_26_1	22Aug1098	native_polyp	Baltic_sea	Artificial_sea_water	t012	cocktail	10_3	1		cocktail	10000	36	0.23801	0.0733682	1.07918	42.875	43.9105	8.05955	36
native_polyp_t012_cocktail_10_3	t012_cocktail_10_3	22Aug1098-DL185	DL185	polyp12h_26_3	22Aug1098	native_polyp	Baltic_sea	Artificial_sea_water	t012	cocktail	10_3	3		cocktail	10000	111	1.09723	0.324119	1.47955	118.65	122.414	18.9703	111
native_polyp_t012_cocktail_10_3	t012_cocktail_10_3	22Aug1098-DL186	DL186	polyp12h_26_4	22Aug1098	native_polyp	Baltic_sea	Artificial_sea_water	t012	cocktail	10_3	4		cocktail	10000	59	0.593548	0.190437	1.23523	70	66.3819	12.0166	59
native_polyp_t012_cocktail_10_3	t012_cocktail_10_3	22Aug1098-DL187	DL187	polyp12h_26_5	22Aug1098	native_polyp	Baltic_sea	Artificial_sea_water	t012	cocktail	10_3	5		cocktail	10000	68	0.536499	0.155474	1.1841	69.75	72.2595	15.0402	68
native_polyp_t012_cocktail_10_3	t012_cocktail_10_3	22Aug1098-DL188	DL188	polyp12h_26_6	22Aug1098	native_polyp	Baltic_sea	Artificial_sea_water	t012	cocktail	10_3	6		cocktail	10000	57	0.473965	0.152445	1.17986	68.6667	68.5338	11.2824	57
NTC_NTC_NTC_NTC	NTC_NTC_NTC	22Aug1098-DL189	DL189	NTC	22Aug1098	NTC	NTC	NTC	NTC	NTC	NTC	5
MOCK_MOCK_MOCK_MOCK	MOCK_MOCK_MOCK	22Aug1098-DL190	DL190	MOCK	22Aug1098	MOCK	MOCK	MOCK	MOCK	MOCK	MOCK	5			10000	21	2.82146	0.928529	13.9918	21	NA	2.00979	21
generated_native_microbiota_t000_untreated_untreated	t000_untreated_untreated	22Aug1098-DL191	DL191	nm_asw_t0_1	22Aug1098	generated_native_microbiota	Baltic_sea	Artificial_sea_water	t000	untreated	untreated	1		untreated	10000	35	0.241716	0.0702665	1.07558	39.6667	40.7354	7.72238	35
generated_native_microbiota_t000_untreated_untreated	t000_untreated_untreated	22Aug1098-DL192	DL192	nm_asw_t0_2	22Aug1098	generated_native_microbiota	Baltic_sea	Artificial_sea_water	t000	untreated	untreated	2		untreated	10000	46	0.503322	0.141644	1.16502	46	46.2591	9.38003	46
generated_native_microbiota_t000_untreated_untreated	t000_untreated_untreated	22Aug1098-DL193	DL193	nm_asw_t0_3	22Aug1098	generated_native_microbiota	Baltic_sea	Artificial_sea_water	t000	untreated	untreated	3		untreated	10000	210	2.3409	0.715681	3.51717	222.237	225.771	32.8752	210
generated_native_microbiota_t000_untreated_untreated	t000_untreated_untreated	22Aug1098-DL195	DL195	nm_asw_t0_5	22Aug1098	generated_native_microbiota	Baltic_sea	Artificial_sea_water	t000	untreated	untreated	5		untreated	10000	89	0.858615	0.285785	1.40014	100.333	99.79	16.1341	89
generated_native_microbiota_t000_untreated_untreated	t000_untreated_untreated	22Aug1098-DL196	DL196	nm_asw_t0_6	22Aug1098	generated_native_microbiota	Baltic_sea	Artificial_sea_water	t000	untreated	untreated	6		untreated	10000	143	1.1249	0.321047	1.47286	161.474	160	19.8256	143
generated_native_microbiota_t000_untreated_untreated	t000_untreated_untreated	22Aug1098-DL197	DL197	nm_asw_t0_7	22Aug1098	generated_native_microbiota	Baltic_sea	Artificial_sea_water	t000	untreated	untreated	7		untreated	10000	67	0.472514	0.143526	1.16758	84.2727	84.5769	13.0153	67
generated_native_microbiota_t000_untreated_untreated	t000_untreated_untreated	22Aug1098-DL200	DL200	nm_asw_t0_11	22Aug1098	generated_native_microbiota	Baltic_sea	Artificial_sea_water	t000	untreated	untreated	11		untreated	10000	184	1.63167	0.488096	1.95349	207.333	209.351	26.1271	184
generated_native_microbiota_t006_untreated_untreated	t006_untreated_untreated	22Aug1098-DL203	DL203	nm_asw_6h_4	22Aug1098	generated_native_microbiota	Baltic_sea	Artificial_sea_water	t006	untreated	untreated	4		untreated	10000	72	1.60316	0.664612	2.98162	78.6	80.2702	14.7544	72
generated_native_microbiota_t006_untreated_untreated	t006_untreated_untreated	22Aug1098-DL204	DL204	nm_asw_6h_5	22Aug1098	generated_native_microbiota	Baltic_sea	Artificial_sea_water	t006	untreated	untreated	5		untreated	10000	218	1.99736	0.683029	3.15486	239.171	239.327	27.0487	218
generated_native_microbiota_t006_KMM1_10_6	t006_KMM1_10_6	22Aug1098-DL208	DL208	nm_asw_6h_28_1_3	22Aug1098	generated_native_microbiota	Baltic_sea	Artificial_sea_water	t006	KMM1	10_6	3	0.9167	broad
generated_native_microbiota_t006_KMM3_10_6	t006_KMM3_10_6	22Aug1098-DL211	DL211	nm_asw_6h_28_3_1	22Aug1098	generated_native_microbiota	Baltic_sea	Artificial_sea_water	t006	KMM3	10_6	1	0.9375	narrow	5035	58	0.647856	0.173398	1.20977	58	58	10.8064	58
native_polyp_t000_untreated_untreated	t000_untreated_untreated	22Aug1439-DL001	DL001	polypt0_1	22Aug1439	native_polyp	Baltic_sea	Artificial_sea_water	t000	untreated	untreated	1	1	untreated	7713	14	0.197738	0.0605634	1.06447	14	14	4.15484	14
native_polyp_t000_untreated_untreated	t000_untreated_untreated	22Aug1439-DL002	DL002	polypt0_2	22Aug1439	native_polyp	Baltic_sea	Artificial_sea_water	t000	untreated	untreated	2	1	untreated	10000	60	0.850857	0.296952	1.42238	62.5455	64.2709	12.0418	60
native_polyp_t000_untreated_untreated	t000_untreated_untreated	22Aug1439-DL003	DL003	polypt0_3	22Aug1439	native_polyp	Baltic_sea	Artificial_sea_water	t000	untreated	untreated	3	1	untreated	10000	104	1.9676	0.728958	3.68947	107	108.282	19.9943	104
native_polyp_t000_untreated_untreated	t000_untreated_untreated	22Aug1439-DL004	DL004	polypt0_4	22Aug1439	native_polyp	Baltic_sea	Artificial_sea_water	t000	untreated	untreated	4	1	untreated	10000	55	1.14365	0.551046	2.2274	61.875	62.4777	11.7948	55
native_polyp_t000_untreated_untreated	t000_untreated_untreated	22Aug1439-DL005	DL005	polypt0_5	22Aug1439	native_polyp	Baltic_sea	Artificial_sea_water	t000	untreated	untreated	5	1	untreated	10000	34	0.611128	0.241487	1.31837	36	37.146	8.00838	34
native_polyp_t000_untreated_untreated	t000_untreated_untreated	22Aug1439-DL006	DL006	polypt0_6	22Aug1439	native_polyp	Baltic_sea	Artificial_sea_water	t000	untreated	untreated	6	1	untreated	10000	104	2.01518	0.708206	3.42708	108.4	110.923	19.1718	104
native_polyp_t000_untreated_untreated	t000_untreated_untreated	22Aug1439-DL007	DL007	polypt0_7	22Aug1439	native_polyp	Baltic_sea	Artificial_sea_water	t000	untreated	untreated	7	1	untreated	10000	59	1.22374	0.475652	1.90713	63.5	65.6395	11.8688	59
native_polyp_t000_untreated_untreated	t000_untreated_untreated	22Aug1439-DL008	DL008	polypt0_8	22Aug1439	native_polyp	Baltic_sea	Artificial_sea_water	t000	untreated	untreated	8	1	untreated	10000	39	0.687009	0.272345	1.37428	40.875	42.9678	9.79142	39
native_polyp_t000_untreated_untreated	t000_untreated_untreated	22Aug1439-DL009	DL009	polypt0_9	22Aug1439	native_polyp	Baltic_sea	Artificial_sea_water	t000	untreated	untreated	9	1	untreated	10000	24	0.445507	0.151526	1.17859	24	24.2922	6.52608	24
native_polyp_t000_untreated_untreated	t000_untreated_untreated	22Aug1439-DL010	DL010	polypt0_10	22Aug1439	native_polyp	Baltic_sea	Artificial_sea_water	t000	untreated	untreated	10	1	untreated	10000	52	0.925648	0.363033	1.56994	73	66.7258	9.90071	52
native_polyp_t000_untreated_untreated	t000_untreated_untreated	22Aug1439-DL011	DL011	polypt0_11	22Aug1439	native_polyp	Baltic_sea	Artificial_sea_water	t000	untreated	untreated	11	1	untreated	10000	155	2.99966	0.876398	8.09047	159.875	161.442	25.9477	155
native_polyp_t000_untreated_untreated	t000_untreated_untreated	22Aug1439-DL012	DL012	polypt0_12	22Aug1439	native_polyp	Baltic_sea	Artificial_sea_water	t000	untreated	untreated	12	1	untreated	10000	68	1.41196	0.601143	2.50716	68.6667	69.3633	14.3864	68
native_polyp_t006_untreated_untreated	t006_untreated_untreated	22Aug1439-DL015	DL015	polyp6h_14_3	22Aug1439	native_polyp	Baltic_sea	Artificial_sea_water	t006	untreated	untreated	3	1	untreated	10000	118	2.26935	0.770808	4.36315	119.333	121.628	20.4119	118
native_polyp_t006_untreated_untreated	t006_untreated_untreated	22Aug1439-DL016	DL016	polyp6h_14_4	22Aug1439	native_polyp	Baltic_sea	Artificial_sea_water	t006	untreated	untreated	4	1	untreated	10000	153	2.64012	0.800622	5.01559	156.235	157.675	26.5255	153
native_polyp_t006_untreated_untreated	t006_untreated_untreated	22Aug1439-DL017	DL017	polyp6h_14_5	22Aug1439	native_polyp	Baltic_sea	Artificial_sea_water	t006	untreated	untreated	5	1	untreated	10000	41	1.2876	0.622212	2.64699	43	43.2997	9.39248	41
native_polyp_t006_untreated_untreated	t006_untreated_untreated	22Aug1439-DL018	DL018	polyp6h_14_6	22Aug1439	native_polyp	Baltic_sea	Artificial_sea_water	t006	untreated	untreated	6	1	untreated	10000	132	2.30989	0.7582	4.13565	140.5	143.003	21.6127	132
native_polyp_t006_KMM1_10_6	t006_KMM1_10_6	22Aug1439-DL019	DL019	polyp6h_15_1	22Aug1439	native_polyp	Baltic_sea	Artificial_sea_water	t006	KMM1	10_6	1	0.9167	broad	10000	49	0.633401	0.235449	1.30796	59.1111	58.9562	11.5946	49
native_polyp_t006_KMM1_10_6	t006_KMM1_10_6	22Aug1439-DL020	DL020	polyp6h_15_2	22Aug1439	native_polyp	Baltic_sea	Artificial_sea_water	t006	KMM1	10_6	2	0.9167	broad	10000	152	2.97552	0.879418	8.29312	157.353	158.437	25.0439	152
native_polyp_t006_KMM1_10_6	t006_KMM1_10_6	22Aug1439-DL021	DL021	polyp6h_15_3	22Aug1439	native_polyp	Baltic_sea	Artificial_sea_water	t006	KMM1	10_6	3	0.9167	broad	10000	60	1.09609	0.429397	1.75253	67.8571	67.1556	11.9186	60
native_polyp_t006_KMM1_10_6	t006_KMM1_10_6	22Aug1439-DL022	DL022	polyp6h_15_4	22Aug1439	native_polyp	Baltic_sea	Artificial_sea_water	t006	KMM1	10_6	4	0.9167	broad	10000	53	0.729399	0.317013	1.46416	59.5	61.9771	11.3926	53
native_polyp_t006_KMM1_10_6	t006_KMM1_10_6	22Aug1439-DL023	DL023	polyp6h_15_5	22Aug1439	native_polyp	Baltic_sea	Artificial_sea_water	t006	KMM1	10_6	5	0.9167	broad	10000	48	1.2635	0.544578	2.19577	52	53.3837	10.0629	48
native_polyp_t006_KMM1_10_6	t006_KMM1_10_6	22Aug1439-DL024	DL024	polyp6h_15_6	22Aug1439	native_polyp	Baltic_sea	Artificial_sea_water	t006	KMM1	10_6	6	0.9167	broad	10000	79	1.51734	0.615129	2.59827	80.25	81.1602	15.582	79
native_polyp_t006_KMM2_10_6	t006_KMM2_10_6	22Aug1439-DL025	DL025	polyp6h_17_1	22Aug1439	native_polyp	Baltic_sea	Artificial_sea_water	t006	KMM2	10_6	1	0.9375	narrow	10000	103	2.25979	0.738566	3.82505	108	108.002	17.5744	103
native_polyp_t006_KMM2_10_6	t006_KMM2_10_6	22Aug1439-DL026	DL026	polyp6h_17_2	22Aug1439	native_polyp	Baltic_sea	Artificial_sea_water	t006	KMM2	10_6	2	0.9375	narrow	10000	112	2.59566	0.798147	4.9541	114.333	115.22	18.1439	112
native_polyp_t006_KMM2_10_6	t006_KMM2_10_6	22Aug1439-DL027	DL027	polyp6h_17_3	22Aug1439	native_polyp	Baltic_sea	Artificial_sea_water	t006	KMM2	10_6	3	0.9375	narrow	10000	95	1.93159	0.61346	2.58706	97.5455	98.7199	15.8764	95
native_polyp_t006_KMM2_10_6	t006_KMM2_10_6	22Aug1439-DL028	DL028	polyp6h_17_4	22Aug1439	native_polyp	Baltic_sea	Artificial_sea_water	t006	KMM2	10_6	4	0.9375	narrow	10000	138	2.76778	0.836288	6.10829	145.556	149.192	23.0938	138
native_polyp_t006_KMM2_10_6	t006_KMM2_10_6	22Aug1439-DL029	DL029	polyp6h_17_5	22Aug1439	native_polyp	Baltic_sea	Artificial_sea_water	t006	KMM2	10_6	5	0.9375	narrow	10000	63	0.887439	0.287059	1.40264	68.6	66.7773	13.9881	63
native_polyp_t006_KMM2_10_6	t006_KMM2_10_6	22Aug1439-DL030	DL030	polyp6h_17_6	22Aug1439	native_polyp	Baltic_sea	Artificial_sea_water	t006	KMM2	10_6	6	0.9375	narrow	10000	82	1.80421	0.635232	2.74147	87.5	89.7184	12.4659	82
native_polyp_t006_KMM3_10_6	t006_KMM3_10_6	22Aug1439-DL031	DL031	polyp6h_19_1	22Aug1439	native_polyp	Baltic_sea	Artificial_sea_water	t006	KMM3	10_6	1	0.9375	narrow	10000	40	0.508701	0.172287	1.20815	47.5	48.9403	9.71564	40
native_polyp_t006_KMM3_10_6	t006_KMM3_10_6	22Aug1439-DL032	DL032	polyp6h_19_2	22Aug1439	native_polyp	Baltic_sea	Artificial_sea_water	t006	KMM3	10_6	2	0.9375	narrow	10000	109	2.62231	0.8163	5.44366	111.769	112.89	18.6121	109
native_polyp_t006_KMM3_10_6	t006_KMM3_10_6	22Aug1439-DL033	DL033	polyp6h_19_3	22Aug1439	native_polyp	Baltic_sea	Artificial_sea_water	t006	KMM3	10_6	3	0.9375	narrow	10000	96	2.16316	0.720946	3.58353	100.231	101.541	16.7185	96
native_polyp_t006_KMM3_10_6	t006_KMM3_10_6	22Aug1439-DL034	DL034	polyp6h_19_4	22Aug1439	native_polyp	Baltic_sea	Artificial_sea_water	t006	KMM3	10_6	4	0.9375	narrow	10000	95	2.2351	0.754353	4.07089	101.111	100.936	16.5236	95
native_polyp_t006_KMM3_10_6	t006_KMM3_10_6	22Aug1439-DL035	DL035	polyp6h_19_5	22Aug1439	native_polyp	Baltic_sea	Artificial_sea_water	t006	KMM3	10_6	5	0.9375	narrow	10000	49	0.569821	0.180259	1.2199	49.9091	51.7752	11.0562	49
native_polyp_t006_KMM3_10_6	t006_KMM3_10_6	22Aug1439-DL036	DL036	polyp6h_19_6	22Aug1439	native_polyp	Baltic_sea	Artificial_sea_water	t006	KMM3	10_6	6	0.9375	narrow	10000	131	2.7411	0.795573	4.89173	132.909	133.783	21.1994	131
native_polyp_t006_KMM4_10_6	t006_KMM4_10_6	22Aug1439-DL037	DL037	polyp6h_21_1	22Aug1439	native_polyp	Baltic_sea	Artificial_sea_water	t006	KMM4	10_6	1	0.9167	narrow	10000	16	0.105177	0.0283585	1.02919	16.25	17.1262	4.54619	16
native_polyp_t006_KMM4_10_6	t006_KMM4_10_6	22Aug1439-DL038	DL038	polyp6h_21_2	22Aug1439	native_polyp	Baltic_sea	Artificial_sea_water	t006	KMM4	10_6	2	0.9167	narrow	10000	107	2.14346	0.724645	3.63168	108.8	110.825	18.7867	107
native_polyp_t006_KMM4_10_6	t006_KMM4_10_6	22Aug1439-DL039	DL039	polyp6h_21_3	22Aug1439	native_polyp	Baltic_sea	Artificial_sea_water	t006	KMM4	10_6	3	0.9167	narrow	10000	154	3.1813	0.877162	8.1408	155.75	156.962	25.4665	154
native_polyp_t006_KMM4_10_6	t006_KMM4_10_6	22Aug1439-DL040	DL040	polyp6h_21_4	22Aug1439	native_polyp	Baltic_sea	Artificial_sea_water	t006	KMM4	10_6	4	0.9167	narrow	10000	31	0.371177	0.119367	1.13555	31.4286	32.6582	7.33361	31
native_polyp_t006_KMM4_10_6	t006_KMM4_10_6	22Aug1439-DL041	DL041	polyp6h_21_5	22Aug1439	native_polyp	Baltic_sea	Artificial_sea_water	t006	KMM4	10_6	5	0.9167	narrow	10000	72	1.26134	0.436197	1.77367	77	77.2129	13.5981	72
native_polyp_t006_KMM4_10_6	t006_KMM4_10_6	22Aug1439-DL042	DL042	polyp6h_21_6	22Aug1439	native_polyp	Baltic_sea	Artificial_sea_water	t006	KMM4	10_6	6	0.9167	narrow	10000	122	2.49956	0.799948	4.99871	130.5	134.824	20.5199	122
native_polyp_t006_cocktail_10_6	t006_cocktail_10_6	22Aug1439-DL049	DL049	polyp6h_25_1	22Aug1439	native_polyp	Baltic_sea	Artificial_sea_water	t006	cocktail	10_6	1	0.8958	cocktail	10000	22	0.244169	0.0815087	1.08874	27	24.5001	5.22976	22
native_polyp_t006_cocktail_10_6	t006_cocktail_10_6	22Aug1439-DL050	DL050	polyp6h_25_2	22Aug1439	native_polyp	Baltic_sea	Artificial_sea_water	t006	cocktail	10_6	2	0.8958	cocktail	10000	126	2.83795	0.837158	6.14091	127.25	128.152	22.1374	126
native_polyp_t006_cocktail_10_6	t006_cocktail_10_6	22Aug1439-DL051	DL051	polyp6h_25_3	22Aug1439	native_polyp	Baltic_sea	Artificial_sea_water	t006	cocktail	10_6	3	0.8958	cocktail	10000	114	2.63037	0.801682	5.0424	117.273	118.379	20.5131	114
native_polyp_t006_cocktail_10_6	t006_cocktail_10_6	22Aug1439-DL052	DL052	polyp6h_25_4	22Aug1439	native_polyp	Baltic_sea	Artificial_sea_water	t006	cocktail	10_6	4	0.8958	cocktail	10000	10	0.0219995	0.00499234	1.00502	11.5	16.8163	2.94657	10
native_polyp_t006_cocktail_10_6	t006_cocktail_10_6	22Aug1439-DL053	DL053	polyp6h_25_5	22Aug1439	native_polyp	Baltic_sea	Artificial_sea_water	t006	cocktail	10_6	5	0.8958	cocktail	10000	85	1.7626	0.553422	2.23925	85.25	86.1074	16.4426	85
native_polyp_t006_cocktail_10_6	t006_cocktail_10_6	22Aug1439-DL054	DL054	polyp6h_25_6	22Aug1439	native_polyp	Baltic_sea	Artificial_sea_water	t006	cocktail	10_6	6	0.8958	cocktail	10000	114	2.59269	0.781359	4.5737	119.5	121.575	19.6686	114
native_polyp_t012_untreated_untreated	t012_untreated_untreated	22Aug1439-DL055	DL055	polyp12h_14_1	22Aug1439	native_polyp	Baltic_sea	Artificial_sea_water	t012	untreated	untreated	1	1	untreated	10000	115	2.48867	0.756795	4.11175	116.154	117.037	19.5023	115
native_polyp_t012_untreated_untreated	t012_untreated_untreated	22Aug1439-DL056	DL056	polyp12h_14_2	22Aug1439	native_polyp	Baltic_sea	Artificial_sea_water	t012	untreated	untreated	2	1	untreated	10000	92	2.32555	0.792947	4.82968	93	93.7911	17.2849	92
native_polyp_t012_untreated_untreated	t012_untreated_untreated	22Aug1439-DL057	DL057	polyp12h_14_3	22Aug1439	native_polyp	Baltic_sea	Artificial_sea_water	t012	untreated	untreated	3	1	untreated	10000	52	1.1462	0.436618	1.775	55	55.3262	9.49457	52
native_polyp_t012_untreated_untreated	t012_untreated_untreated	22Aug1439-DL058	DL058	polyp12h_14_4	22Aug1439	native_polyp	Baltic_sea	Artificial_sea_water	t012	untreated	untreated	4	1	untreated	10000	116	1.73563	0.539574	2.1719	123.5	123.958	19.7219	116
native_polyp_t012_untreated_untreated	t012_untreated_untreated	22Aug1439-DL059	DL059	polyp12h_14_5	22Aug1439	native_polyp	Baltic_sea	Artificial_sea_water	t012	untreated	untreated	5	1	untreated	10000	69	1.51932	0.530609	2.13042	72	71.5502	13.0631	69
native_polyp_t012_untreated_untreated	t012_untreated_untreated	22Aug1439-DL060	DL060	polyp12h_14_6	22Aug1439	native_polyp	Baltic_sea	Artificial_sea_water	t012	untreated	untreated	6	1	untreated	10000	40	0.9125	0.355626	1.55189	42	42.9608	8.40382	40
native_polyp_t012_KMM1_10_6	t012_KMM1_10_6	22Aug1439-DL061	DL061	polyp12h_15_1	22Aug1439	native_polyp	Baltic_sea	Artificial_sea_water	t012	KMM1	10_6	1	0.9167	broad	10000	33	0.53111	0.186314	1.22897	33.4286	34.5328	8.4251	33
native_polyp_t012_KMM1_10_6	t012_KMM1_10_6	22Aug1439-DL062	DL062	polyp12h_15_2	22Aug1439	native_polyp	Baltic_sea	Artificial_sea_water	t012	KMM1	10_6	2	0.9167	broad	10000	58	1.30574	0.518187	2.0755	58.125	58.5633	10.5374	58
native_polyp_t012_KMM1_10_6	t012_KMM1_10_6	22Aug1439-DL063	DL063	polyp12h_15_3	22Aug1439	native_polyp	Baltic_sea	Artificial_sea_water	t012	KMM1	10_6	3	0.9167	broad	10000	117	2.12945	0.676661	3.09273	122.077	122.707	20.6484	117
native_polyp_t012_KMM1_10_6	t012_KMM1_10_6	22Aug1439-DL064	DL064	polyp12h_15_4	22Aug1439	native_polyp	Baltic_sea	Artificial_sea_water	t012	KMM1	10_6	4	0.9167	broad	10000	89	1.77546	0.599446	2.49654	91.3333	91.431	18.0627	89
native_polyp_t012_KMM1_10_6	t012_KMM1_10_6	22Aug1439-DL065	DL065	polyp12h_15_5	22Aug1439	native_polyp	Baltic_sea	Artificial_sea_water	t012	KMM1	10_6	5	0.9167	broad	10000	50	1.26611	0.506247	2.0253	50.5	51.0929	10.8528	50
native_polyp_t012_KMM1_10_6	t012_KMM1_10_6	22Aug1439-DL066	DL066	polyp12h_15_6	22Aug1439	native_polyp	Baltic_sea	Artificial_sea_water	t012	KMM1	10_6	6	0.9167	broad	10000	81	2.06265	0.721852	3.5952	85	84.3927	14.2184	81
native_polyp_t012_KMM2_10_6	t012_KMM2_10_6	22Aug1439-DL067	DL067	polyp12h_17_1	22Aug1439	native_polyp	Baltic_sea	Artificial_sea_water	t012	KMM2	10_6	1	0.8958	narrow	10000	95	2.00184	0.703857	3.37675	95.5882	97.2246	18.2982	95
native_polyp_t012_KMM2_10_6	t012_KMM2_10_6	22Aug1439-DL068	DL068	polyp12h_17_2	22Aug1439	native_polyp	Baltic_sea	Artificial_sea_water	t012	KMM2	10_6	2	0.8958	narrow	10000	49	1.088	0.56691	2.30899	51.4	53.6736	10.4797	49
native_polyp_t012_KMM2_10_6	t012_KMM2_10_6	22Aug1439-DL069	DL069	polyp12h_17_3	22Aug1439	native_polyp	Baltic_sea	Artificial_sea_water	t012	KMM2	10_6	3	0.8958	narrow	10000	59	1.18644	0.461032	1.8554	60.6667	61.3998	11.7041	59
native_polyp_t012_KMM2_10_6	t012_KMM2_10_6	22Aug1439-DL070	DL070	polyp12h_17_4	22Aug1439	native_polyp	Baltic_sea	Artificial_sea_water	t012	KMM2	10_6	4	0.8958	narrow	10000	115	2.42167	0.814475	5.39011	121.5	120.9	19.4465	115
native_polyp_t012_KMM2_10_6	t012_KMM2_10_6	22Aug1439-DL071	DL071	polyp12h_17_5	22Aug1439	native_polyp	Baltic_sea	Artificial_sea_water	t012	KMM2	10_6	5	0.8958	narrow	10000	68	1.42605	0.613792	2.58927	68.6667	69.4529	12.8631	68
native_polyp_t012_KMM2_10_6	t012_KMM2_10_6	22Aug1439-DL072	DL072	polyp12h_17_6	22Aug1439	native_polyp	Baltic_sea	Artificial_sea_water	t012	KMM2	10_6	6	0.8958	narrow	9093	26	1.33071	0.537283	2.16115	26	26	6.24499	26
native_polyp_t012_KMM3_10_6	t012_KMM3_10_6	22Aug1439-DL073	DL073	polyp12h_19_1	22Aug1439	native_polyp	Baltic_sea	Artificial_sea_water	t012	KMM3	10_6	1	0.875	narrow	10000	109	2.5516	0.84395	6.4082	110.4	111.477	19.0532	109
native_polyp_t012_KMM3_10_6	t012_KMM3_10_6	22Aug1439-DL075	DL075	polyp12h_19_3	22Aug1439	native_polyp	Baltic_sea	Artificial_sea_water	t012	KMM3	10_6	3	0.875	narrow	10000	131	3.02091	0.867461	7.54497	131.857	132.072	23.579	131
native_polyp_t012_KMM3_10_6	t012_KMM3_10_6	22Aug1439-DL076	DL076	polyp12h_19_4	22Aug1439	native_polyp	Baltic_sea	Artificial_sea_water	t012	KMM3	10_6	4	0.875	narrow	10000	109	2.59909	0.852666	6.78729	110.071	110.895	19.44	109
native_polyp_t012_KMM3_10_6	t012_KMM3_10_6	22Aug1439-DL077	DL077	polyp12h_19_5	22Aug1439	native_polyp	Baltic_sea	Artificial_sea_water	t012	KMM3	10_6	5	0.875	narrow	10000	109	2.42758	0.802535	5.0642	110.556	112.682	18.043	109
native_polyp_t012_KMM3_10_6	t012_KMM3_10_6	22Aug1439-DL078	DL078	polyp12h_19_6	22Aug1439	native_polyp	Baltic_sea	Artificial_sea_water	t012	KMM3	10_6	6	0.875	narrow	10000	132	2.77726	0.86401	7.35349	138.562	138.794	22.3202	132
native_polyp_t012_KMM4_10_6	t012_KMM4_10_6	22Aug1439-DL079	DL079	polyp12h_21_1	22Aug1439	native_polyp	Baltic_sea	Artificial_sea_water	t012	KMM4	10_6	1	0.9167	narrow	10000	122	2.55157	0.814337	5.38612	123.235	124.83	21.3235	122
native_polyp_t012_KMM4_10_6	t012_KMM4_10_6	22Aug1439-DL080	DL080	polyp12h_21_2	22Aug1439	native_polyp	Baltic_sea	Artificial_sea_water	t012	KMM4	10_6	2	0.9167	narrow	10000	114	2.48253	0.804367	5.11162	118.714	118.939	19.3856	114
native_polyp_t012_KMM4_10_6	t012_KMM4_10_6	22Aug1439-DL081	DL081	polyp12h_21_3	22Aug1439	native_polyp	Baltic_sea	Artificial_sea_water	t012	KMM4	10_6	3	0.9167	narrow	10000	32	0.388566	0.122954	1.14019	32.8571	33.5544	8.42545	32
native_polyp_t012_KMM4_10_6	t012_KMM4_10_6	22Aug1439-DL082	DL082	polyp12h_21_4	22Aug1439	native_polyp	Baltic_sea	Artificial_sea_water	t012	KMM4	10_6	4	0.9167	narrow	10000	56	1.26449	0.537477	2.16205	56.6	57.4621	10.837	56
native_polyp_t012_KMM4_10_6	t012_KMM4_10_6	22Aug1439-DL083	DL083	polyp12h_21_5	22Aug1439	native_polyp	Baltic_sea	Artificial_sea_water	t012	KMM4	10_6	5	0.9167	narrow	10000	83	2.01518	0.731103	3.7189	86.2727	87.7788	14.1459	83
native_polyp_t012_KMM4_10_6	t012_KMM4_10_6	22Aug1439-DL084	DL084	polyp12h_21_6	22Aug1439	native_polyp	Baltic_sea	Artificial_sea_water	t012	KMM4	10_6	6	0.9167	narrow	10000	24	0.213715	0.0665591	1.07131	31.2	38.2563	5.37064	24
native_polyp_t012_cocktail_10_6	t012_cocktail_10_6	22Aug1439-DL091	DL091	polyp12h_25_1	22Aug1439	native_polyp	Baltic_sea	Artificial_sea_water	t012	cocktail	10_6	1	0.9583	cocktail	10000	60	1.78124	0.625559	2.67064	60.5	61.1292	12.6803	60
native_polyp_t012_cocktail_10_6	t012_cocktail_10_6	22Aug1439-DL092	DL092	polyp12h_25_2	22Aug1439	native_polyp	Baltic_sea	Artificial_sea_water	t012	cocktail	10_6	2	0.9583	cocktail	10000	64	1.58381	0.594064	2.46344	65.2	65.3724	12.7139	64
native_polyp_t012_cocktail_10_6	t012_cocktail_10_6	22Aug1439-DL093	DL093	polyp12h_25_3	22Aug1439	native_polyp	Baltic_sea	Artificial_sea_water	t012	cocktail	10_6	3	0.9583	cocktail	10000	75	1.56078	0.568561	2.31782	78	77.831	13.3816	75
native_polyp_t012_cocktail_10_6	t012_cocktail_10_6	22Aug1439-DL094	DL094	polyp12h_25_4	22Aug1439	native_polyp	Baltic_sea	Artificial_sea_water	t012	cocktail	10_6	4	0.9583	cocktail	10000	76	1.80772	0.661091	2.95064	77.5	78.4343	14.7547	76
NTC_NTC_NTC_NTC	NTC_NTC_NTC	22Aug1439-DL095	DL095	NTC	22Aug1439	NTC	NTC	NTC	NTC	NTC	NTC	1
MOCK_MOCK_MOCK_MOCK	MOCK_MOCK_MOCK	22Aug1439-DL096	DL096	MOCK	22Aug1439	MOCK	MOCK	MOCK	MOCK	MOCK	MOCK	1			10000	21	2.79321	0.924502	13.2454	21	NA	2.00979	21
native_polyp_t012_cocktail_10_6	t012_cocktail_10_6	22Aug1439-DL097	DL097	polyp12h_25_5	22Aug1439	native_polyp	Baltic_sea	Artificial_sea_water	t012	cocktail	10_6	5	0.9583	cocktail	10000	97	2.29905	0.769659	4.34139	102.5	102.653	16.5466	97
native_polyp_t012_cocktail_10_6	t012_cocktail_10_6	22Aug1439-DL098	DL098	polyp12h_25_6	22Aug1439	native_polyp	Baltic_sea	Artificial_sea_water	t012	cocktail	10_6	6	0.9583	cocktail	10000	111	2.36973	0.784468	4.63969	113.571	114.607	21.5296	111
native_polyp_t024_untreated_untreated	t024_untreated_untreated	22Aug1439-DL099	DL099	polyp1d_14_1	22Aug1439	native_polyp	Baltic_sea	Artificial_sea_water	t024	untreated	untreated	1	1	untreated	10000	103	2.6618	0.830018	5.88299	103.667	104.431	19.1633	103
native_polyp_t024_untreated_untreated	t024_untreated_untreated	22Aug1439-DL100	DL100	polyp1d_14_2	22Aug1439	native_polyp	Baltic_sea	Artificial_sea_water	t024	untreated	untreated	2	1	untreated	10000	131	2.68349	0.845942	6.49104	139.25	135.776	21.9285	131
native_polyp_t024_untreated_untreated	t024_untreated_untreated	22Aug1439-DL101	DL101	polyp1d_14_3	22Aug1439	native_polyp	Baltic_sea	Artificial_sea_water	t024	untreated	untreated	3	1	untreated	10000	34	0.348129	0.109461	1.12292	38	41.0006	7.9491	34
native_polyp_t024_untreated_untreated	t024_untreated_untreated	22Aug1439-DL102	DL102	polyp1d_14_4	22Aug1439	native_polyp	Baltic_sea	Artificial_sea_water	t024	untreated	untreated	4	1	untreated	10000	108	2.47045	0.832986	5.98752	109.5	110.703	18.4467	108
native_polyp_t024_untreated_untreated	t024_untreated_untreated	22Aug1439-DL103	DL103	polyp1d_14_5	22Aug1439	native_polyp	Baltic_sea	Artificial_sea_water	t024	untreated	untreated	5	1	untreated	10000	137	3.41631	0.922718	12.9396	137.2	137.366	24.2017	137
native_polyp_t024_untreated_untreated	t024_untreated_untreated	22Aug1439-DL104	DL104	polyp1d_14_6	22Aug1439	native_polyp	Baltic_sea	Artificial_sea_water	t024	untreated	untreated	6	1	untreated	10000	120	3.12124	0.893653	9.40314	120.111	120.579	20.9844	120
native_polyp_t024_KMM1_10_6	t024_KMM1_10_6	22Aug1439-DL105	DL105	polyp1d_15_1	22Aug1439	native_polyp	Baltic_sea	Artificial_sea_water	t024	KMM1	10_6	1	0.9583	broad	10000	66	1.38294	0.487152	1.9499	69	68.9518	13.9453	66
native_polyp_t024_KMM1_10_6	t024_KMM1_10_6	22Aug1439-DL106	DL106	polyp1d_15_2	22Aug1439	native_polyp	Baltic_sea	Artificial_sea_water	t024	KMM1	10_6	2	0.9583	broad	10000	108	2.44543	0.805743	5.14783	111.273	112.505	19.2658	108
native_polyp_t024_KMM1_10_6	t024_KMM1_10_6	22Aug1439-DL107	DL107	polyp1d_15_3	22Aug1439	native_polyp	Baltic_sea	Artificial_sea_water	t024	KMM1	10_6	3	0.9583	broad	10000	3	0.00292443	0.00059986	1.0006	3	4	1.47758	3
native_polyp_t024_KMM1_10_6	t024_KMM1_10_6	22Aug1439-DL108	DL108	polyp1d_15_4	22Aug1439	native_polyp	Baltic_sea	Artificial_sea_water	t024	KMM1	10_6	4	0.9583	broad	10000	144	2.63364	0.78744	4.70455	148.231	148.623	24.6732	144
native_polyp_t024_KMM1_10_6	t024_KMM1_10_6	22Aug1439-DL109	DL109	polyp1d_15_5	22Aug1439	native_polyp	Baltic_sea	Artificial_sea_water	t024	KMM1	10_6	5	0.9583	broad	10000	63	1.32302	0.494219	1.97714	66.5	67.587	12.4323	63
native_polyp_t024_KMM1_10_6	t024_KMM1_10_6	22Aug1439-DL110	DL110	polyp1d_15_6	22Aug1439	native_polyp	Baltic_sea	Artificial_sea_water	t024	KMM1	10_6	6	0.9583	broad	10000	77	1.36142	0.466911	1.87586	82.5	83.745	15.7177	77
native_polyp_t024_KMM2_10_6	t024_KMM2_10_6	22Aug1439-DL111	DL111	polyp1d_17_1	22Aug1439	native_polyp	Baltic_sea	Artificial_sea_water	t024	KMM2	10_6	1	0.9583	narrow	10000	79	1.7681	0.62164	2.64299	80	80.3468	13.8536	79
native_polyp_t024_KMM2_10_6	t024_KMM2_10_6	22Aug1439-DL112	DL112	polyp1d_17_2	22Aug1439	native_polyp	Baltic_sea	Artificial_sea_water	t024	KMM2	10_6	2	0.9583	narrow	10000	90	2.26151	0.771071	4.36816	90.75	91.3186	14.8191	90
native_polyp_t024_KMM2_10_6	t024_KMM2_10_6	22Aug1439-DL113	DL113	polyp1d_17_3	22Aug1439	native_polyp	Baltic_sea	Artificial_sea_water	t024	KMM2	10_6	3	0.9583	narrow	10000	111	2.12768	0.659871	2.94006	133.667	121.31	19.0003	111
native_polyp_t024_KMM2_10_6	t024_KMM2_10_6	22Aug1439-DL114	DL114	polyp1d_17_4	22Aug1439	native_polyp	Baltic_sea	Artificial_sea_water	t024	KMM2	10_6	4	0.9583	narrow	10000	111	1.98697	0.652012	2.87366	114	114.509	20.416	111
native_polyp_t024_KMM2_10_6	t024_KMM2_10_6	22Aug1439-DL115	DL115	polyp1d_17_5	22Aug1439	native_polyp	Baltic_sea	Artificial_sea_water	t024	KMM2	10_6	5	0.9583	narrow	10000	87	1.83886	0.614099	2.59134	87.7692	88.9821	15.778	87
native_polyp_t024_KMM2_10_6	t024_KMM2_10_6	22Aug1439-DL116	DL116	polyp1d_17_6	22Aug1439	native_polyp	Baltic_sea	Artificial_sea_water	t024	KMM2	10_6	6	0.9583	narrow	10000	147	2.55518	0.747882	3.9664	155	155.179	26.5595	147
native_polyp_t024_KMM3_10_6	t024_KMM3_10_6	22Aug1439-DL117	DL117	polyp1d_19_1	22Aug1439	native_polyp	Baltic_sea	Artificial_sea_water	t024	KMM3	10_6	1	0.9792	narrow	10000	70	1.41664	0.510007	2.04085	78.25	77.5684	13.7302	70
native_polyp_t024_KMM3_10_6	t024_KMM3_10_6	22Aug1439-DL118	DL118	polyp1d_19_2	22Aug1439	native_polyp	Baltic_sea	Artificial_sea_water	t024	KMM3	10_6	2	0.9792	narrow	10000	83	1.77125	0.622851	2.65147	89	89.4428	15.4054	83
native_polyp_t024_KMM3_10_6	t024_KMM3_10_6	22Aug1439-DL119	DL119	polyp1d_19_3	22Aug1439	native_polyp	Baltic_sea	Artificial_sea_water	t024	KMM3	10_6	3	0.9792	narrow	10000	119	2.62182	0.832415	5.96714	122	123.875	21.0607	119
native_polyp_t024_KMM3_10_6	t024_KMM3_10_6	22Aug1439-DL120	DL120	polyp1d_19_4	22Aug1439	native_polyp	Baltic_sea	Artificial_sea_water	t024	KMM3	10_6	4	0.9792	narrow	10000	126	2.86655	0.844379	6.42589	126.273	126.706	21.704	126
native_polyp_t024_KMM3_10_6	t024_KMM3_10_6	22Aug1439-DL121	DL121	polyp1d_19_5	22Aug1439	native_polyp	Baltic_sea	Artificial_sea_water	t024	KMM3	10_6	5	0.9792	narrow	10000	97	2.27537	0.742316	3.88073	114.5	106.956	15.9137	97
native_polyp_t024_KMM3_10_6	t024_KMM3_10_6	22Aug1439-DL122	DL122	polyp1d_19_6	22Aug1439	native_polyp	Baltic_sea	Artificial_sea_water	t024	KMM3	10_6	6	0.9792	narrow	10000	101	2.09393	0.709521	3.44259	108.8	107.598	17.1757	101
native_polyp_t024_KMM4_10_6	t024_KMM4_10_6	22Aug1439-DL123	DL123	polyp1d_21_1	22Aug1439	native_polyp	Baltic_sea	Artificial_sea_water	t024	KMM4	10_6	1	1	narrow	10000	96	1.97884	0.62067	2.63623	97	97.8098	17.5035	96
native_polyp_t024_KMM4_10_6	t024_KMM4_10_6	22Aug1439-DL124	DL124	polyp1d_21_2	22Aug1439	native_polyp	Baltic_sea	Artificial_sea_water	t024	KMM4	10_6	2	1	narrow	10000	132	2.71535	0.835697	6.08633	138	138.37	22.2731	132
native_polyp_t024_KMM4_10_6	t024_KMM4_10_6	22Aug1439-DL125	DL125	polyp1d_21_3	22Aug1439	native_polyp	Baltic_sea	Artificial_sea_water	t024	KMM4	10_6	3	1	narrow	10000	55	1.20654	0.45018	1.81878	55.1667	55.6588	10.195	55
native_polyp_t024_KMM4_10_6	t024_KMM4_10_6	22Aug1439-DL126	DL126	polyp1d_21_4	22Aug1439	native_polyp	Baltic_sea	Artificial_sea_water	t024	KMM4	10_6	4	1	narrow	10000	129	2.37926	0.737642	3.81158	132.438	134.063	22.0904	129
native_polyp_t024_KMM4_10_6	t024_KMM4_10_6	22Aug1439-DL127	DL127	polyp1d_21_5	22Aug1439	native_polyp	Baltic_sea	Artificial_sea_water	t024	KMM4	10_6	5	1	narrow	10000	150	2.83438	0.846008	6.49386	160	161.364	25.0336	150
native_polyp_t024_KMM4_10_6	t024_KMM4_10_6	22Aug1439-DL128	DL128	polyp1d_21_6	22Aug1439	native_polyp	Baltic_sea	Artificial_sea_water	t024	KMM4	10_6	6	1	narrow	10000	174	3.4472	0.906338	10.6767	184	181.14	27.9377	174
native_polyp_t024_cocktail_10_6	t024_cocktail_10_6	22Aug1439-DL135	DL135	polyp1d_25_1	22Aug1439	native_polyp	Baltic_sea	Artificial_sea_water	t024	cocktail	10_6	1	0.9583	cocktail	10000	52	0.945073	0.366948	1.57965	53.1111	54.0441	11.3707	52
native_polyp_t024_cocktail_10_6	t024_cocktail_10_6	22Aug1439-DL136	DL136	polyp1d_25_2	22Aug1439	native_polyp	Baltic_sea	Artificial_sea_water	t024	cocktail	10_6	2	0.9583	cocktail	10000	44	1.27422	0.584299	2.40557	47	48.6975	10.172	44
native_polyp_t024_cocktail_10_6	t024_cocktail_10_6	22Aug1439-DL137	DL137	polyp1d_25_3	22Aug1439	native_polyp	Baltic_sea	Artificial_sea_water	t024	cocktail	10_6	3	0.9583	cocktail	10000	83	1.73403	0.639132	2.7711	86.1111	86.7381	15.7759	83
native_polyp_t024_cocktail_10_6	t024_cocktail_10_6	22Aug1439-DL138	DL138	polyp1d_25_4	22Aug1439	native_polyp	Baltic_sea	Artificial_sea_water	t024	cocktail	10_6	4	0.9583	cocktail	10000	36	1.17582	0.541565	2.18133	38	37.8833	7.8383	36
native_polyp_t024_cocktail_10_6	t024_cocktail_10_6	22Aug1439-DL139	DL139	polyp1d_25_5	22Aug1439	native_polyp	Baltic_sea	Artificial_sea_water	t024	cocktail	10_6	5	0.9583	cocktail	10000	87	1.67695	0.655711	2.90454	87.625	89.0455	17.1103	87
native_polyp_t024_cocktail_10_6	t024_cocktail_10_6	22Aug1439-DL140	DL140	polyp1d_25_6	22Aug1439	native_polyp	Baltic_sea	Artificial_sea_water	t024	cocktail	10_6	6	0.9583	cocktail	10000	31	1.0124	0.459296	1.84944	31.75	32.4248	8.07399	31
native_polyp_t120_untreated_untreated	t120_untreated_untreated	22Aug1439-DL141	DL141	polyp5d_14_1	22Aug1439	native_polyp	Baltic_sea	Artificial_sea_water	t120	untreated	untreated	1	1	untreated	5856	17	0.317271	0.104696	1.11694	17	17	5.47147	17
native_polyp_t120_untreated_untreated	t120_untreated_untreated	22Aug1439-DL142	DL142	polyp5d_14_2	22Aug1439	native_polyp	Baltic_sea	Artificial_sea_water	t120	untreated	untreated	2	1	untreated	10000	39	1.2571	0.598515	2.49075	40	41.2751	8.83175	39
native_polyp_t120_untreated_untreated	t120_untreated_untreated	22Aug1439-DL143	DL143	polyp5d_14_3	22Aug1439	native_polyp	Baltic_sea	Artificial_sea_water	t120	untreated	untreated	3	1	untreated	10000	39	0.793813	0.356539	1.5541	41.1429	42.9445	9.73535	39
native_polyp_t120_untreated_untreated	t120_untreated_untreated	22Aug1439-DL144	DL144	polyp5d_14_4	22Aug1439	native_polyp	Baltic_sea	Artificial_sea_water	t120	untreated	untreated	4	1	untreated	10000	29	1.02807	0.410131	1.69529	29	29	6.34338	29
native_polyp_t120_KMM1_10_6	t120_KMM1_10_6	22Aug1439-DL149	DL149	polyp5d_15_3	22Aug1439	native_polyp	Baltic_sea	Artificial_sea_water	t120	KMM1	10_6	3	0.9583	broad	10000	130	2.63299	0.821275	5.59519	132.769	133.377	22.3383	130
native_polyp_t120_KMM1_10_6	t120_KMM1_10_6	22Aug1439-DL150	DL150	polyp5d_15_4	22Aug1439	native_polyp	Baltic_sea	Artificial_sea_water	t120	KMM1	10_6	4	0.9583	broad	10000	19	0.333729	0.10993	1.12351	19	19	5.7635	19
native_polyp_t120_KMM1_10_6	t120_KMM1_10_6	22Aug1439-DL151	DL151	polyp5d_15_5	22Aug1439	native_polyp	Baltic_sea	Artificial_sea_water	t120	KMM1	10_6	5	0.9583	broad	10000	19	0.320399	0.111027	1.12489	19.3333	19.9543	5.31707	19
native_polyp_t120_KMM1_10_6	t120_KMM1_10_6	22Aug1439-DL152	DL152	polyp5d_15_6	22Aug1439	native_polyp	Baltic_sea	Artificial_sea_water	t120	KMM1	10_6	6	0.9583	broad	10000	58	1.27208	0.509595	2.03913	58.5	59.0459	12.634	58
native_polyp_t120_KMM2_10_6	t120_KMM2_10_6	22Aug1439-DL153	DL153	polyp5d_17_1	22Aug1439	native_polyp	Baltic_sea	Artificial_sea_water	t120	KMM2	10_6	1	1	narrow	10000	65	0.916362	0.319186	1.46883	68	68.2454	14.0576	65
native_polyp_t120_KMM2_10_6	t120_KMM2_10_6	22Aug1439-DL155	DL155	polyp5d_17_3	22Aug1439	native_polyp	Baltic_sea	Artificial_sea_water	t120	KMM2	10_6	3	1	narrow	10000	26	0.589483	0.217597	1.27811	26	26	7.92052	26
native_polyp_t120_KMM2_10_6	t120_KMM2_10_6	22Aug1439-DL156	DL156	polyp5d_17_4	22Aug1439	native_polyp	Baltic_sea	Artificial_sea_water	t120	KMM2	10_6	4	1	narrow	10000	80	1.4541	0.582424	2.39477	83.6	84.7068	16.0926	80
native_polyp_t120_KMM2_10_6	t120_KMM2_10_6	22Aug1439-DL157	DL157	polyp5d_17_5	22Aug1439	native_polyp	Baltic_sea	Artificial_sea_water	t120	KMM2	10_6	5	1	narrow	10000	49	1.06337	0.461189	1.85594	50.6667	50.9582	11.5938	49
native_polyp_t120_KMM2_10_6	t120_KMM2_10_6	22Aug1439-DL158	DL158	polyp5d_17_6	22Aug1439	native_polyp	Baltic_sea	Artificial_sea_water	t120	KMM2	10_6	6	1	narrow	10000	31	0.71036	0.288158	1.40481	32.6667	33.7516	7.99933	31
native_polyp_t120_KMM3_10_6	t120_KMM3_10_6	22Aug1439-DL159	DL159	polyp5d_19_1	22Aug1439	native_polyp	Baltic_sea	Artificial_sea_water	t120	KMM3	10_6	1	0.9792	narrow	10000	47	0.933915	0.344751	1.52614	47.1667	47.5154	10.4321	47
native_polyp_t120_KMM3_10_6	t120_KMM3_10_6	22Aug1439-DL160	DL160	polyp5d_19_2	22Aug1439	native_polyp	Baltic_sea	Artificial_sea_water	t120	KMM3	10_6	2	0.9792	narrow	10000	39	0.715213	0.243612	1.32207	42	39.842	9.02178	39
native_polyp_t120_KMM3_10_6	t120_KMM3_10_6	22Aug1439-DL161	DL161	polyp5d_19_3	22Aug1439	native_polyp	Baltic_sea	Artificial_sea_water	t120	KMM3	10_6	3	0.9792	narrow	10000	152	2.93204	0.845641	6.47841	157.5	156.722	24.8383	152
native_polyp_t120_KMM3_10_6	t120_KMM3_10_6	22Aug1439-DL162	DL162	polyp5d_19_4	22Aug1439	native_polyp	Baltic_sea	Artificial_sea_water	t120	KMM3	10_6	4	0.9792	narrow	10000	20	0.222478	0.0681582	1.07314	20	20	5.29932	20
native_polyp_t120_KMM3_10_6	t120_KMM3_10_6	22Aug1439-DL163	DL163	polyp5d_19_5	22Aug1439	native_polyp	Baltic_sea	Artificial_sea_water	t120	KMM3	10_6	5	0.9792	narrow	10000	89	1.57506	0.494722	1.97911	94.1429	93.7879	16.7155	89
native_polyp_t120_KMM3_10_6	t120_KMM3_10_6	22Aug1439-DL164	DL164	polyp5d_19_6	22Aug1439	native_polyp	Baltic_sea	Artificial_sea_water	t120	KMM3	10_6	6	0.9792	narrow	10000	102	2.49952	0.759522	4.15838	102.143	102.514	18.5563	102
native_polyp_t120_KMM4_10_6	t120_KMM4_10_6	22Aug1439-DL165	DL165	polyp5d_21_1	22Aug1439	native_polyp	Baltic_sea	Artificial_sea_water	t120	KMM4	10_6	1	1	narrow	10000	74	1.37073	0.471625	1.8926	74.0833	74.6086	14.301	74
native_polyp_t120_KMM4_10_6	t120_KMM4_10_6	22Aug1439-DL166	DL166	polyp5d_21_2	22Aug1439	native_polyp	Baltic_sea	Artificial_sea_water	t120	KMM4	10_6	2	1	narrow	10000	102	1.43577	0.448402	1.81291	104.812	106.795	17.4503	102
native_polyp_t120_KMM4_10_6	t120_KMM4_10_6	22Aug1439-DL167	DL167	polyp5d_21_3	22Aug1439	native_polyp	Baltic_sea	Artificial_sea_water	t120	KMM4	10_6	3	1	narrow	10000	95	1.98168	0.651608	2.87033	102.091	103.043	17.3752	95
native_polyp_t120_KMM4_10_6	t120_KMM4_10_6	22Aug1439-DL168	DL168	polyp5d_21_4	22Aug1439	native_polyp	Baltic_sea	Artificial_sea_water	t120	KMM4	10_6	4	1	narrow	10000	147	2.9214	0.818277	5.50287	149.25	150.997	24.2349	147
native_polyp_t120_KMM4_10_6	t120_KMM4_10_6	22Aug1439-DL169	DL169	polyp5d_21_5	22Aug1439	native_polyp	Baltic_sea	Artificial_sea_water	t120	KMM4	10_6	5	1	narrow	10000	120	2.52368	0.780443	4.55462	120.938	122.098	19.6373	120
native_polyp_t120_KMM4_10_6	t120_KMM4_10_6	22Aug1439-DL170	DL170	polyp5d_21_6	22Aug1439	native_polyp	Baltic_sea	Artificial_sea_water	t120	KMM4	10_6	6	1	narrow	10000	17	0.242429	0.0831471	1.09069	17.75	19.0363	4.98863	17
native_polyp_t120_cocktail_10_6	t120_cocktail_10_6	22Aug1439-DL177	DL177	polyp5d_25_1	22Aug1439	native_polyp	Baltic_sea	Artificial_sea_water	t120	cocktail	10_6	1	1	cocktail	10000	103	2.16268	0.711759	3.46932	104.75	106.543	18.3616	103
native_polyp_t120_cocktail_10_6	t120_cocktail_10_6	22Aug1439-DL178	DL178	polyp5d_25_2	22Aug1439	native_polyp	Baltic_sea	Artificial_sea_water	t120	cocktail	10_6	2	1	cocktail	10000	53	0.733343	0.238339	1.31292	66.2	61.9227	12.0406	53
native_polyp_t120_cocktail_10_6	t120_cocktail_10_6	22Aug1439-DL179	DL179	polyp5d_25_3	22Aug1439	native_polyp	Baltic_sea	Artificial_sea_water	t120	cocktail	10_6	3	1	cocktail	10000	105	2.05127	0.659717	2.93873	109.231	110.99	19.1369	105
native_polyp_t120_cocktail_10_6	t120_cocktail_10_6	22Aug1439-DL180	DL180	polyp5d_25_4	22Aug1439	native_polyp	Baltic_sea	Artificial_sea_water	t120	cocktail	10_6	4	1	cocktail	10000	129	2.38329	0.700292	3.33659	131.571	132.628	22.5204	129
native_polyp_t120_cocktail_10_6	t120_cocktail_10_6	22Aug1439-DL181	DL181	polyp5d_25_5	22Aug1439	native_polyp	Baltic_sea	Artificial_sea_water	t120	cocktail	10_6	5	1	cocktail	10000	38	0.636103	0.229424	1.29773	41.5	42.8651	9.91952	38
native_polyp_t120_cocktail_10_6	t120_cocktail_10_6	22Aug1439-DL182	DL182	polyp5d_25_6	22Aug1439	native_polyp	Baltic_sea	Artificial_sea_water	t120	cocktail	10_6	6	1	cocktail	10000	124	1.73919	0.546652	2.20581	141.769	138.611	21.8396	124
native_polyp_t006_KMM1_10_3	t006_KMM1_10_3	22Aug1439-DL183	DL183	polyp6h_16_1	22Aug1439	native_polyp	Baltic_sea	Artificial_sea_water	t006	KMM1	10_3	1		broad	10000	102	2.35479	0.782724	4.60245	107.5	108.702	19.543	102
native_polyp_t006_KMM1_10_3	t006_KMM1_10_3	22Aug1439-DL184	DL184	polyp6h_16_2	22Aug1439	native_polyp	Baltic_sea	Artificial_sea_water	t006	KMM1	10_3	2		broad	10000	100	2.46913	0.844309	6.42298	107.5	110.293	19.0218	100
native_polyp_t006_KMM1_10_3	t006_KMM1_10_3	22Aug1439-DL185	DL185	polyp6h_16_3	22Aug1439	native_polyp	Baltic_sea	Artificial_sea_water	t006	KMM1	10_3	3		broad	10000	61	2.20748	0.831739	5.94314	64.5	66.2078	11.4258	61
native_polyp_t006_KMM1_10_3	t006_KMM1_10_3	22Aug1439-DL186	DL186	polyp6h_16_4	22Aug1439	native_polyp	Baltic_sea	Artificial_sea_water	t006	KMM1	10_3	4		broad	10000	11	0.104987	0.0308918	1.03188	11	11.8073	3.38019	11
native_polyp_t006_KMM1_10_3	t006_KMM1_10_3	22Aug1439-DL187	DL187	polyp6h_16_5	22Aug1439	native_polyp	Baltic_sea	Artificial_sea_water	t006	KMM1	10_3	5		broad	10000	88	2.05208	0.688537	3.21065	88	88.2918	15.0773	88
native_polyp_t006_KMM1_10_3	t006_KMM1_10_3	22Aug1439-DL188	DL188	polyp6h_16_6	22Aug1439	native_polyp	Baltic_sea	Artificial_sea_water	t006	KMM1	10_3	6		broad	10000	47	0.79427	0.291508	1.41145	51	52.3882	11.2488	47
native_polyp_t006_KMM2_10_3	t006_KMM2_10_3	22Aug1439-DL189	DL189	polyp6h_18_1	22Aug1439	native_polyp	Baltic_sea	Artificial_sea_water	t006	KMM2	10_3	1		narrow	10000	72	1.27336	0.449133	1.81532	72.0588	72.7372	14.9018	72
native_polyp_t006_KMM2_10_3	t006_KMM2_10_3	22Aug1439-DL190	DL190	polyp6h_18_2	22Aug1439	native_polyp	Baltic_sea	Artificial_sea_water	t006	KMM2	10_3	2		narrow	10000	179	3.32456	0.883117	8.55553	186.773	188.933	28.5631	179
NTC_NTC_NTC_NTC	NTC_NTC_NTC	22Aug1439-DL191	DL191	NTC	22Aug1439	NTC	NTC	NTC	NTC	NTC	NTC	2
MOCK_MOCK_MOCK_MOCK	MOCK_MOCK_MOCK	22Aug1439-DL192	DL192	MOCK	22Aug1439	MOCK	MOCK	MOCK	MOCK	MOCK	MOCK	2			10000	22	2.8462	0.930996	14.4919	22	NA	2.10906	22
native_polyp_t006_KMM2_10_3	t006_KMM2_10_3	22Aug1439-DL193	DL193	polyp6h_18_3	22Aug1439	native_polyp	Baltic_sea	Artificial_sea_water	t006	KMM2	10_3	3		narrow	10000	50	0.917869	0.363238	1.57044	59.4286	59.4005	11.1914	50
native_polyp_t006_KMM2_10_3	t006_KMM2_10_3	22Aug1439-DL194	DL194	polyp6h_18_4	22Aug1439	native_polyp	Baltic_sea	Artificial_sea_water	t006	KMM2	10_3	4		narrow	10000	132	2.14913	0.729788	3.70079	140.5	142.557	24.2072	132
native_polyp_t006_KMM2_10_3	t006_KMM2_10_3	22Aug1439-DL195	DL195	polyp6h_18_5	22Aug1439	native_polyp	Baltic_sea	Artificial_sea_water	t006	KMM2	10_3	5		narrow	10000	164	3.51446	0.931834	14.67	167	170.522	26.4397	164
native_polyp_t006_KMM2_10_3	t006_KMM2_10_3	22Aug1439-DL196	DL196	polyp6h_18_6	22Aug1439	native_polyp	Baltic_sea	Artificial_sea_water	t006	KMM2	10_3	6		narrow	10000	25	0.199835	0.0619427	1.06603	37	35.0315	7.67138	25
native_polyp_t006_KMM3_10_3	t006_KMM3_10_3	22Aug1439-DL197	DL197	polyp6h_20_1	22Aug1439	native_polyp	Baltic_sea	Artificial_sea_water	t006	KMM3	10_3	1		narrow	10000	67	1.14081	0.429809	1.7538	71.5	72.3212	14.3409	67
native_polyp_t006_KMM3_10_3	t006_KMM3_10_3	22Aug1439-DL198	DL198	polyp6h_20_2	22Aug1439	native_polyp	Baltic_sea	Artificial_sea_water	t006	KMM3	10_3	2		narrow	10000	195	2.51758	0.739931	3.84513	206.5	205.36	29.4314	195
native_polyp_t006_KMM3_10_3	t006_KMM3_10_3	22Aug1439-DL199	DL199	polyp6h_20_3	22Aug1439	native_polyp	Baltic_sea	Artificial_sea_water	t006	KMM3	10_3	3		narrow	10000	50	0.727699	0.256668	1.34529	53.1111	54.9936	11.5486	50
native_polyp_t006_KMM3_10_3	t006_KMM3_10_3	22Aug1439-DL200	DL200	polyp6h_20_4	22Aug1439	native_polyp	Baltic_sea	Artificial_sea_water	t006	KMM3	10_3	4		narrow	10000	74	1.29448	0.477864	1.91521	77.75	79.3851	14.7644	74
native_polyp_t006_KMM3_10_3	t006_KMM3_10_3	22Aug1439-DL201	DL201	polyp6h_20_5	22Aug1439	native_polyp	Baltic_sea	Artificial_sea_water	t006	KMM3	10_3	5		narrow	10000	106	1.61478	0.548937	2.21699	111.25	113.913	17.831	106
native_polyp_t006_KMM3_10_3	t006_KMM3_10_3	22Aug1439-DL202	DL202	polyp6h_20_6	22Aug1439	native_polyp	Baltic_sea	Artificial_sea_water	t006	KMM3	10_3	6		narrow	10000	16	0.183719	0.0625782	1.06676	21	23.5821	4.20673	16
native_polyp_t006_KMM4_10_3	t006_KMM4_10_3	22Aug1439-DL204	DL204	polyp6h_22_2	22Aug1439	native_polyp	Baltic_sea	Artificial_sea_water	t006	KMM4	10_3	2		narrow	8848	39	0.522842	0.149543	1.17584	39	39	8.71676	39
native_polyp_t006_KMM4_10_3	t006_KMM4_10_3	22Aug1439-DL206	DL206	polyp6h_22_4	22Aug1439	native_polyp	Baltic_sea	Artificial_sea_water	t006	KMM4	10_3	4		narrow	10000	255	2.74466	0.740792	3.85791	262.241	262.831	33.8912	255
native_polyp_t012_KMM1_10_3	t012_KMM1_10_3	22Aug1439-DL221	DL221	polyp12h_16_1	22Aug1439	native_polyp	Baltic_sea	Artificial_sea_water	t012	KMM1	10_3	1		broad	10000	32	0.296974	0.0910414	1.10016	33.4286	34.2533	9.54974	32
native_polyp_t012_KMM1_10_3	t012_KMM1_10_3	22Aug1439-DL222	DL222	polyp12h_16_2	22Aug1439	native_polyp	Baltic_sea	Artificial_sea_water	t012	KMM1	10_3	2		broad	10000	191	2.5871	0.670418	3.03415	194.6	193.755	23.0918	191
native_polyp_t012_KMM1_10_3	t012_KMM1_10_3	22Aug1439-DL225	DL225	polyp12h_16_5	22Aug1439	native_polyp	Baltic_sea	Artificial_sea_water	t012	KMM1	10_3	5		broad	10000	124	1.73462	0.677976	3.10536	130.667	130.853	18.1252	124
native_polyp_t012_KMM1_10_3	t012_KMM1_10_3	22Aug1439-DL226	DL226	polyp12h_16_6	22Aug1439	native_polyp	Baltic_sea	Artificial_sea_water	t012	KMM1	10_3	6		broad	10000	74	0.782764	0.247951	1.3297	78.4	81.4595	14.4889	74
native_polyp_t012_KMM2_10_3	t012_KMM2_10_3	22Aug1439-DL227	DL227	polyp12h_18_1	22Aug1439	native_polyp	Baltic_sea	Artificial_sea_water	t012	KMM2	10_3	1		narrow	10000	70	1.22377	0.442256	1.79294	75.1429	73.6098	13.5263	70
native_polyp_t012_KMM2_10_3	t012_KMM2_10_3	22Aug1439-DL228	DL228	polyp12h_18_2	22Aug1439	native_polyp	Baltic_sea	Artificial_sea_water	t012	KMM2	10_3	2		narrow	10000	34	0.347114	0.116101	1.13135	41.2	43.3633	9.91337	34
native_polyp_t012_KMM2_10_3	t012_KMM2_10_3	22Aug1439-DL229	DL229	polyp12h_18_3	22Aug1439	native_polyp	Baltic_sea	Artificial_sea_water	t012	KMM2	10_3	3		narrow	10000	76	1.37017	0.521655	2.09054	84	90.3243	13.8542	76
native_polyp_t012_KMM2_10_3	t012_KMM2_10_3	22Aug1439-DL230	DL230	polyp12h_18_4	22Aug1439	native_polyp	Baltic_sea	Artificial_sea_water	t012	KMM2	10_3	4		narrow	10000	80	0.907651	0.308731	1.44662	86.6667	90.7809	14.922	80
native_polyp_t012_KMM2_10_3	t012_KMM2_10_3	22Aug1439-DL231	DL231	polyp12h_18_5	22Aug1439	native_polyp	Baltic_sea	Artificial_sea_water	t012	KMM2	10_3	5		narrow	10000	42	0.403608	0.127341	1.14592	50.25	52.9307	10.3414	42
native_polyp_t012_KMM2_10_3	t012_KMM2_10_3	22Aug1439-DL232	DL232	polyp12h_18_6	22Aug1439	native_polyp	Baltic_sea	Artificial_sea_water	t012	KMM2	10_3	6		narrow	10000	27	0.272759	0.0885828	1.09719	31.2	32.9028	6.8879	27
native_polyp_t012_KMM3_10_3	t012_KMM3_10_3	22Aug1439-DL233	DL233	polyp12h_20_1	22Aug1439	native_polyp	Baltic_sea	Artificial_sea_water	t012	KMM3	10_3	1		narrow	10000	72	1.05008	0.386551	1.63013	77.5	79.7656	13.8861	72
native_polyp_t012_KMM3_10_3	t012_KMM3_10_3	22Aug1439-DL234	DL234	polyp12h_20_2	22Aug1439	native_polyp	Baltic_sea	Artificial_sea_water	t012	KMM3	10_3	2		narrow	10000	43	0.608731	0.213538	1.27152	45.8	48.651	9.60193	43
generated_native_microbiota_t006_KMM1_10_6	t006_KMM1_10_6	22Aug1439-DL235	DL235	nm_asw_6h_28_1_6	22Aug1439	generated_native_microbiota	Baltic_sea	Artificial_sea_water	t006	KMM1	10_6	6		narrow	10000	86	1.27396	0.425633	1.74105	94	98.5789	15.6439	86
generated_native_microbiota_t006_KMM2_10_6	t006_KMM2_10_6	22Aug1439-DL236	DL236	nm_asw_6h_28_2_1	22Aug1439	generated_native_microbiota	Baltic_sea	Artificial_sea_water	t006	KMM2	10_6	1		narrow	10000	49	0.836606	0.300127	1.42883	51.5	52.5832	10.393	49
generated_native_microbiota_t006_KMM2_10_6	t006_KMM2_10_6	22Aug1439-DL237	DL237	nm_asw_6h_28_2_2	22Aug1439	generated_native_microbiota	Baltic_sea	Artificial_sea_water	t006	KMM2	10_6	2		narrow	10000	58	1.05108	0.392522	1.64615	64.875	65.7474	11.4885	58
generated_native_microbiota_t006_KMM2_10_6	t006_KMM2_10_6	22Aug1439-DL238	DL238	nm_asw_6h_28_2_3	22Aug1439	generated_native_microbiota	Baltic_sea	Artificial_sea_water	t006	KMM2	10_6	3		narrow	10000	52	0.560655	0.188355	1.23207	58.4286	58.4418	10.1544	52
generated_native_microbiota_t006_KMM2_10_6	t006_KMM2_10_6	22Aug1439-DL239	DL239	nm_asw_6h_28_2_4	22Aug1439	generated_native_microbiota	Baltic_sea	Artificial_sea_water	t006	KMM2	10_6	4		narrow	10000	48	0.550805	0.183466	1.22469	51.6	55.3187	10.3741	48
generated_native_microbiota_t006_KMM2_10_6	t006_KMM2_10_6	22Aug1439-DL240	DL240	nm_asw_6h_28_2_5	22Aug1439	generated_native_microbiota	Baltic_sea	Artificial_sea_water	t006	KMM2	10_6	5		narrow	10000	59	0.804959	0.280401	1.38966	81.75	69.5993	11.789	59
generated_native_microbiota_t006_KMM2_10_6	t006_KMM2_10_6	22Aug1439-DL241	DL241	nm_asw_6h_28_2_6	22Aug1439	generated_native_microbiota	Baltic_sea	Artificial_sea_water	t006	KMM2	10_6	6		narrow	10000	165	2.40631	0.801539	5.03877	180.03	186.583	26.3987	165
native_polyp_t012_KMM3_10_3	t012_KMM3_10_3	22Aug1439-DL242	DL242	polyp12h_20_3	22Aug1439	native_polyp	Baltic_sea	Artificial_sea_water	t012	KMM3	10_3	3		narrow	10000	37	0.390278	0.134614	1.15555	44.2	43.8479	9.51247	37
native_polyp_t012_KMM3_10_3	t012_KMM3_10_3	22Aug1439-DL243	DL243	polyp12h_20_4	22Aug1439	native_polyp	Baltic_sea	Artificial_sea_water	t012	KMM3	10_3	4		narrow	10000	6	0.0253951	0.00658348	1.00663	6	6.65021	1.85619	6
native_polyp_t012_KMM3_10_3	t012_KMM3_10_3	22Aug1439-DL244	DL244	polyp12h_20_5	22Aug1439	native_polyp	Baltic_sea	Artificial_sea_water	t012	KMM3	10_3	5		narrow	10000	139	2.69439	0.823977	5.68107	149	147.845	23.9222	139
native_polyp_t012_KMM3_10_3	t012_KMM3_10_3	22Aug1439-DL245	DL245	polyp12h_20_6	22Aug1439	native_polyp	Baltic_sea	Artificial_sea_water	t012	KMM3	10_3	6		narrow	10000	57	1.04646	0.386321	1.62952	60.1111	61.6322	11.7524	57
native_polyp_t012_KMM4_10_3	t012_KMM4_10_3	22Aug1439-DL246	DL246	polyp12h_22_1	22Aug1439	native_polyp	Baltic_sea	Artificial_sea_water	t012	KMM4	10_3	1		narrow	10000	107	1.31564	0.436427	1.77439	114.65	118.662	19.4827	107
native_polyp_t012_KMM4_10_3	t012_KMM4_10_3	22Aug1439-DL247	DL247	polyp12h_22_2	22Aug1439	native_polyp	Baltic_sea	Artificial_sea_water	t012	KMM4	10_3	2		narrow	10000	79	1.16483	0.391144	1.64242	86.0909	86.7317	15.6819	79
native_polyp_t012_KMM4_10_3	t012_KMM4_10_3	22Aug1439-DL248	DL248	polyp12h_22_3	22Aug1439	native_polyp	Baltic_sea	Artificial_sea_water	t012	KMM4	10_3	3		narrow	10000	83	1.81992	0.625294	2.66876	85.5	85.3332	14.9506	83
native_polyp_t012_KMM4_10_3	t012_KMM4_10_3	22Aug1439-DL249	DL249	polyp12h_22_4	22Aug1439	native_polyp	Baltic_sea	Artificial_sea_water	t012	KMM4	10_3	4		narrow	10000	137	2.29626	0.736098	3.78929	145.143	147.827	22.0884	137
native_polyp_t012_KMM4_10_3	t012_KMM4_10_3	22Aug1439-DL250	DL250	polyp12h_22_5	22Aug1439	native_polyp	Baltic_sea	Artificial_sea_water	t012	KMM4	10_3	5		narrow	10000	65	1.17835	0.44019	1.78632	67.5455	68.777	12.7741	65
native_polyp_t012_KMM4_10_3	t012_KMM4_10_3	22Aug1439-DL251	DL251	polyp12h_22_6	22Aug1439	native_polyp	Baltic_sea	Artificial_sea_water	t012	KMM4	10_3	6		narrow	10000	33	0.660779	0.265997	1.36239	42	39.916	8.74078	33
generated_native_microbiota_t000_untreated_untreated	t000_untreated_untreated	22Aug1439-DL273	DL273	nm_asw_t0_10	22Aug1439	generated_native_microbiota	Baltic_sea	Artificial_sea_water	t000	untreated	untreated	10		untreated	10000	62	0.211824	0.0514746	1.05427	64.2917	66.8321	12.0491	62
generated_native_microbiota_t006_untreated_untreated	t006_untreated_untreated	22Aug1439-DL277	DL277	nm_asw_6h_2	22Aug1439	generated_native_microbiota	Baltic_sea	Artificial_sea_water	t006	untreated	untreated	2		untreated	10000	58	0.765439	0.277802	1.38466	61	62.5277	13.408	58
generated_native_microbiota_t006_untreated_untreated	t006_untreated_untreated	22Aug1439-DL278	DL278	nm_asw_6h_3	22Aug1439	generated_native_microbiota	Baltic_sea	Artificial_sea_water	t006	untreated	untreated	3		untreated	10000	60	0.660794	0.242467	1.32007	68.25	67.2237	11.5826	60
MOCK_MOCK_MOCK_MOCK	MOCK_MOCK_MOCK	22Aug1439-DL288	DL288	MOCK	22Aug1439	MOCK	MOCK	MOCK	MOCK	MOCK	MOCK	3			10000	25	2.85462	0.929157	14.1157	26	29.0889	3.01971	25
generated_native_microbiota_t006_KMM3_10_6	t006_KMM3_10_6	22Aug1439-DL290	DL290	nm_asw_6h_28_3_2	22Aug1439	generated_native_microbiota	Baltic_sea	Artificial_sea_water	t006	KMM3	10_6	2		narrow	10000	39	0.59338	0.186263	1.2289	39.2	39.7978	7.76205	39
generated_native_microbiota_t006_KMM3_10_6	t006_KMM3_10_6	22Aug1439-DL291	DL291	nm_asw_6h_28_3_3	22Aug1439	generated_native_microbiota	Baltic_sea	Artificial_sea_water	t006	KMM3	10_6	3		narrow	10000	21	0.29475	0.087188	1.09552	21	21.3907	5.31098	21
generated_native_microbiota_t006_KMM3_10_6	t006_KMM3_10_6	22Aug1439-DL292	DL292	nm_asw_6h_28_3_4	22Aug1439	generated_native_microbiota	Baltic_sea	Artificial_sea_water	t006	KMM3	10_6	4		narrow	10000	40	0.280032	0.0776673	1.08421	41.25	42.5766	8.2197	40
generated_native_microbiota_t006_KMM3_10_6	t006_KMM3_10_6	22Aug1439-DL293	DL293	nm_asw_6h_28_3_5	22Aug1439	generated_native_microbiota	Baltic_sea	Artificial_sea_water	t006	KMM3	10_6	5		narrow	10000	46	0.614317	0.191543	1.23692	46.2	46.5276	8.23786	46
generated_native_microbiota_t006_KMM3_10_6	t006_KMM3_10_6	22Aug1439-DL294	DL294	nm_asw_6h_28_3_6	22Aug1439	generated_native_microbiota	Baltic_sea	Artificial_sea_water	t006	KMM3	10_6	6		narrow	10000	34	0.286097	0.0848362	1.0927	45.25	44.3841	6.93511	34
generated_native_microbiota_t006_KMM4_10_6	t006_KMM4_10_6	22Aug1439-DL295	DL295	nm_asw_6h_28_4_1	22Aug1439	generated_native_microbiota	Baltic_sea	Artificial_sea_water	t006	KMM4	10_6	1		narrow	10000	40	2.05261	0.827496	5.79697	46	41.3853	7.57093	40
generated_native_microbiota_t006_KMM4_10_6	t006_KMM4_10_6	22Aug1439-DL296	DL296	nm_asw_6h_28_4_2	22Aug1439	generated_native_microbiota	Baltic_sea	Artificial_sea_water	t006	KMM4	10_6	2		narrow	10000	44	2.06376	0.827562	5.7992	47	47.5699	6.81174	44
generated_native_microbiota_t006_KMM4_10_6	t006_KMM4_10_6	22Aug1439-DL297	DL297	nm_asw_6h_28_4_3	22Aug1439	generated_native_microbiota	Baltic_sea	Artificial_sea_water	t006	KMM4	10_6	3		narrow	10000	57	2.18848	0.841628	6.31426	63	63.2491	10.5592	57
generated_native_microbiota_t006_KMM4_10_6	t006_KMM4_10_6	22Aug1439-DL298	DL298	nm_asw_6h_28_4_4	22Aug1439	generated_native_microbiota	Baltic_sea	Artificial_sea_water	t006	KMM4	10_6	4		narrow	10000	34	1.70441	0.700593	3.33994	34.3333	34.7471	5.05511	34
generated_native_microbiota_t006_KMM4_10_6	t006_KMM4_10_6	22Aug1439-DL299	DL299	nm_asw_6h_28_4_5	22Aug1439	generated_native_microbiota	Baltic_sea	Artificial_sea_water	t006	KMM4	10_6	5		narrow	10000	47	2.10417	0.833326	5.99975	47.1429	47.8629	8.3163	47
generated_native_microbiota_t006_KMM4_10_6	t006_KMM4_10_6	22Aug1439-DL300	DL300	nm_asw_6h_28_4_6	22Aug1439	generated_native_microbiota	Baltic_sea	Artificial_sea_water	t006	KMM4	10_6	6		narrow	10000	47	2.17991	0.837903	6.16913	47	47	8.21776	47
generated_native_microbiota_t006_cocktail_10_6	t006_cocktail_10_6	22Aug1439-DL307	DL307	nm_asw_6h_28_6_1	22Aug1439	generated_native_microbiota	Baltic_sea	Artificial_sea_water	t006	cocktail	10_6	1		cocktail	10000	33	0.202119	0.0556865	1.05897	34.1111	35.6432	7.75349	33
generated_native_microbiota_t006_cocktail_10_6	t006_cocktail_10_6	22Aug1439-DL308	DL308	nm_asw_6h_28_6_2	22Aug1439	generated_native_microbiota	Baltic_sea	Artificial_sea_water	t006	cocktail	10_6	2		cocktail	10000	35	0.275939	0.0824285	1.08983	37.5	37.008	7.70751	35
generated_native_microbiota_t006_cocktail_10_6	t006_cocktail_10_6	22Aug1439-DL309	DL309	nm_asw_6h_28_6_3	22Aug1439	generated_native_microbiota	Baltic_sea	Artificial_sea_water	t006	cocktail	10_6	3		cocktail	10000	28	0.250522	0.0780187	1.08462	31.5	34.531	6.8673	28
generated_native_microbiota_t006_cocktail_10_6	t006_cocktail_10_6	22Aug1439-DL311	DL311	nm_asw_6h_28_6_5	22Aug1439	generated_native_microbiota	Baltic_sea	Artificial_sea_water	t006	cocktail	10_6	5		cocktail	10000	25	0.189362	0.0520218	1.05488	25	25.3276	6.56648	25
generated_native_microbiota_t006_cocktail_10_6	t006_cocktail_10_6	22Aug1439-DL312	DL312	nm_asw_6h_28_6_6	22Aug1439	generated_native_microbiota	Baltic_sea	Artificial_sea_water	t006	cocktail	10_6	6		cocktail	10000	33	0.223262	0.0643327	1.06876	39.4286	44.4985	8.34832	33
generated_native_microbiota_t000_untreated_untreated	t000_untreated_untreated	22Aug1439-DL313	DL313	nm_r2a_t0_1	22Aug1439	generated_native_microbiota	Baltic_sea	R2A	t000	untreated	untreated	1		untreated	10000	41	0.45719	0.15119	1.17812	44.5	46.9724	8.65286	41
generated_native_microbiota_t000_untreated_untreated	t000_untreated_untreated	22Aug1439-DL314	DL314	nm_r2a_t0_2	22Aug1439	generated_native_microbiota	Baltic_sea	R2A	t000	untreated	untreated	2		untreated	10000	15	0.116124	0.0315086	1.03253	15	15.3778	4.27733	15
generated_native_microbiota_t000_untreated_untreated	t000_untreated_untreated	22Aug1439-DL315	DL315	nm_r2a_t0_3	22Aug1439	generated_native_microbiota	Baltic_sea	R2A	t000	untreated	untreated	3		untreated	10000	84	1.09224	0.383685	1.62255	95.7692	98.4624	15.8601	84
generated_native_microbiota_t000_untreated_untreated	t000_untreated_untreated	22Aug1439-DL316	DL316	nm_r2a_t0_4	22Aug1439	generated_native_microbiota	Baltic_sea	R2A	t000	untreated	untreated	4		untreated	10000	15	0.0763601	0.0198795	1.02028	15.75	16.9835	3.50134	15
generated_native_microbiota_t000_untreated_untreated	t000_untreated_untreated	22Aug1439-DL317	DL317	nm_r2a_t0_5	22Aug1439	generated_native_microbiota	Baltic_sea	R2A	t000	untreated	untreated	5		untreated	10000	24	0.214206	0.0633643	1.06765	25	27.9107	5.81977	24
generated_native_microbiota_t000_untreated_untreated	t000_untreated_untreated	22Aug1439-DL318	DL318	nm_r2a_t0_6	22Aug1439	generated_native_microbiota	Baltic_sea	R2A	t000	untreated	untreated	6		untreated	10000	19	0.0877694	0.0216693	1.02215	19.75	20.8095	5.15773	19
generated_native_microbiota_t000_untreated_untreated	t000_untreated_untreated	22Aug1439-DL319	DL319	nm_r2a_t0_7	22Aug1439	generated_native_microbiota	Baltic_sea	R2A	t000	untreated	untreated	7		untreated	10000	37	0.432603	0.152143	1.17944	41.2	40.9062	8.61114	37
generated_native_microbiota_t000_untreated_untreated	t000_untreated_untreated	22Aug1439-DL320	DL320	nm_r2a_t0_8	22Aug1439	generated_native_microbiota	Baltic_sea	R2A	t000	untreated	untreated	8		untreated	10000	41	0.357647	0.102883	1.11468	41.75	42.9856	9.23434	41
generated_native_microbiota_t000_untreated_untreated	t000_untreated_untreated	22Aug1439-DL321	DL321	nm_r2a_t0_9	22Aug1439	generated_native_microbiota	Baltic_sea	R2A	t000	untreated	untreated	9		untreated	10000	52	0.482974	0.16969	1.20437	53.8667	56.5356	11.2705	52
generated_native_microbiota_t000_untreated_untreated	t000_untreated_untreated	22Aug1439-DL322	DL322	nm_r2a_t0_10	22Aug1439	generated_native_microbiota	Baltic_sea	R2A	t000	untreated	untreated	10		untreated	10000	41	0.421303	0.124392	1.14206	44.3333	43.077	8.26816	41
generated_native_microbiota_t000_untreated_untreated	t000_untreated_untreated	22Aug1439-DL323	DL323	nm_r2a_t0_11	22Aug1439	generated_native_microbiota	Baltic_sea	R2A	t000	untreated	untreated	11		untreated	10000	13	0.125441	0.0396246	1.04126	13.3333	13.9781	3.13227	13
generated_native_microbiota_t000_untreated_untreated	t000_untreated_untreated	22Aug1439-DL324	DL324	nm_r2a_t0_12	22Aug1439	generated_native_microbiota	Baltic_sea	R2A	t000	untreated	untreated	12		untreated	10000	36	0.304171	0.0862535	1.0944	39.3333	38.0605	7.4547	36
generated_native_microbiota_t006_untreated_untreated	t006_untreated_untreated	22Aug1439-DL325	DL325	nm_r2a_6h_1	22Aug1439	generated_native_microbiota	Baltic_sea	R2A	t006	untreated	untreated	1		untreated	10000	52	0.837674	0.265356	1.3612	52.2	52.6311	11.7998	52
generated_native_microbiota_t006_untreated_untreated	t006_untreated_untreated	22Aug1439-DL326	DL326	nm_r2a_6h_2	22Aug1439	generated_native_microbiota	Baltic_sea	R2A	t006	untreated	untreated	2		untreated	10000	84	1.4828	0.537186	2.16069	87.2353	90.5684	15.417	84
generated_native_microbiota_t006_untreated_untreated	t006_untreated_untreated	22Aug1439-DL327	DL327	nm_r2a_6h_3	22Aug1439	generated_native_microbiota	Baltic_sea	R2A	t006	untreated	untreated	3		untreated	10000	48	0.873993	0.321273	1.47335	48.3	49.2192	10.8247	48
generated_native_microbiota_t006_untreated_untreated	t006_untreated_untreated	22Aug1439-DL328	DL328	nm_r2a_6h_4	22Aug1439	generated_native_microbiota	Baltic_sea	R2A	t006	untreated	untreated	4		untreated	10000	56	0.925726	0.386443	1.62984	59.1111	59.8199	11.2834	56
generated_native_microbiota_t006_untreated_untreated	t006_untreated_untreated	22Aug1439-DL329	DL329	nm_r2a_6h_5	22Aug1439	generated_native_microbiota	Baltic_sea	R2A	t006	untreated	untreated	5		untreated	10000	36	0.409282	0.150172	1.17671	39	40.8028	8.83946	36
generated_native_microbiota_t006_untreated_untreated	t006_untreated_untreated	22Aug1439-DL330	DL330	nm_r2a_6h_6	22Aug1439	generated_native_microbiota	Baltic_sea	R2A	t006	untreated	untreated	6		untreated	10000	78	1.09901	0.42774	1.74746	86.2727	85.9009	13.9944	78
generated_native_microbiota_t006_KMM1_10_6	t006_KMM1_10_6	22Aug1439-DL331	DL331	nm_r2a_6h_30_1_1	22Aug1439	generated_native_microbiota	Baltic_sea	R2A	t006	KMM1	10_6	1		broad	10000	75	1.72918	0.697639	3.30731	76	76.9531	15.967	75
generated_native_microbiota_t006_KMM1_10_6	t006_KMM1_10_6	22Aug1439-DL332	DL332	nm_r2a_6h_30_1_2	22Aug1439	generated_native_microbiota	Baltic_sea	R2A	t006	KMM1	10_6	2		broad	10000	53	1.28311	0.588894	2.43246	54.4286	54.819	9.03623	53
generated_native_microbiota_t006_KMM1_10_6	t006_KMM1_10_6	22Aug1439-DL333	DL333	nm_r2a_6h_30_1_3	22Aug1439	generated_native_microbiota	Baltic_sea	R2A	t006	KMM1	10_6	3		broad	10000	85	1.88874	0.72153	3.59105	89.2308	90.9077	15.1467	85
generated_native_microbiota_t006_KMM1_10_6	t006_KMM1_10_6	22Aug1439-DL334	DL334	nm_r2a_6h_30_1_4	22Aug1439	generated_native_microbiota	Baltic_sea	R2A	t006	KMM1	10_6	4		broad	10000	53	1.21512	0.543406	2.19013	56	56.4108	11.0201	53
generated_native_microbiota_t006_KMM1_10_6	t006_KMM1_10_6	22Aug1439-DL335	DL335	nm_r2a_6h_30_1_5	22Aug1439	generated_native_microbiota	Baltic_sea	R2A	t006	KMM1	10_6	5		broad	10000	49	1.17707	0.508074	2.03282	49.2	50.2362	9.33305	49
generated_native_microbiota_t006_KMM1_10_6	t006_KMM1_10_6	22Aug1439-DL336	DL336	nm_r2a_6h_30_1_6	22Aug1439	generated_native_microbiota	Baltic_sea	R2A	t006	KMM1	10_6	6		broad	10000	70	1.37408	0.54474	2.19655	74.5	75.0207	14.2456	70
generated_native_microbiota_t006_KMM2_10_6	t006_KMM2_10_6	22Aug1439-DL337	DL337	nm_r2a_6h_30_2_1	22Aug1439	generated_native_microbiota	Baltic_sea	R2A	t006	KMM2	10_6	1		narrow	10000	45	0.456941	0.162	1.19332	54.4286	55.9515	8.77187	45
generated_native_microbiota_t006_KMM2_10_6	t006_KMM2_10_6	22Aug1439-DL338	DL338	nm_r2a_6h_30_2_2	22Aug1439	generated_native_microbiota	Baltic_sea	R2A	t006	KMM2	10_6	2		narrow	10000	42	0.628579	0.227108	1.29384	43.875	45.855	9.20628	42
generated_native_microbiota_t006_KMM2_10_6	t006_KMM2_10_6	22Aug1439-DL339	DL339	nm_r2a_6h_30_2_3	22Aug1439	generated_native_microbiota	Baltic_sea	R2A	t006	KMM2	10_6	3		narrow	10000	103	1.74083	0.603978	2.52511	109.562	111.998	18.0031	103
generated_native_microbiota_t006_KMM2_10_6	t006_KMM2_10_6	22Aug1439-DL340	DL340	nm_r2a_6h_30_2_4	22Aug1439	generated_native_microbiota	Baltic_sea	R2A	t006	KMM2	10_6	4		narrow	10000	84	1.4806	0.540942	2.17837	85.4	88.2808	14.2048	84
generated_native_microbiota_t006_KMM2_10_6	t006_KMM2_10_6	22Aug1439-DL341	DL341	nm_r2a_6h_30_2_5	22Aug1439	generated_native_microbiota	Baltic_sea	R2A	t006	KMM2	10_6	5		narrow	10000	19	0.198196	0.064296	1.06871	19.2	20.0765	4.82215	19
generated_native_microbiota_t006_KMM2_10_6	t006_KMM2_10_6	22Aug1439-DL342	DL342	nm_r2a_6h_30_2_6	22Aug1439	generated_native_microbiota	Baltic_sea	R2A	t006	KMM2	10_6	6		narrow	10000	47	0.614468	0.214837	1.27362	47.2727	48.2696	8.45678	47
generated_native_microbiota_t006_KMM3_10_6	t006_KMM3_10_6	22Aug1439-DL343	DL343	nm_r2a_6h_30_3_1	22Aug1439	generated_native_microbiota	Baltic_sea	R2A	t006	KMM3	10_6	1		narrow	10000	51	0.98326	0.376379	1.60354	53.5	53.5771	10.0179	51
generated_native_microbiota_t006_KMM3_10_6	t006_KMM3_10_6	22Aug1439-DL344	DL344	nm_r2a_6h_30_3_2	22Aug1439	generated_native_microbiota	Baltic_sea	R2A	t006	KMM3	10_6	2		narrow	10000	56	0.887664	0.345636	1.5282	60	60.6696	11.1884	56
generated_native_microbiota_t006_KMM3_10_6	t006_KMM3_10_6	22Aug1439-DL345	DL345	nm_r2a_6h_30_3_3	22Aug1439	generated_native_microbiota	Baltic_sea	R2A	t006	KMM3	10_6	3		narrow	10000	90	1.65113	0.583677	2.40198	93.4615	95.0421	15.3551	90
generated_native_microbiota_t006_KMM3_10_6	t006_KMM3_10_6	22Aug1439-DL346	DL346	nm_r2a_6h_30_3_4	22Aug1439	generated_native_microbiota	Baltic_sea	R2A	t006	KMM3	10_6	4		narrow	10000	85	2.08754	0.730516	3.71079	87.3333	88.3841	14.3125	85
generated_native_microbiota_t006_KMM3_10_6	t006_KMM3_10_6	22Aug1439-DL347	DL347	nm_r2a_6h_30_3_5	22Aug1439	generated_native_microbiota	Baltic_sea	R2A	t006	KMM3	10_6	5		narrow	10000	71	1.19452	0.454497	1.83317	74.2143	76.8998	14.1783	71
generated_native_microbiota_t006_KMM3_10_6	t006_KMM3_10_6	22Aug1439-DL348	DL348	nm_r2a_6h_30_3_6	22Aug1439	generated_native_microbiota	Baltic_sea	R2A	t006	KMM3	10_6	6		narrow	10000	55	0.917515	0.322574	1.47618	58.5	58.3535	10.1547	55
generated_native_microbiota_t006_KMM4_10_6	t006_KMM4_10_6	22Aug1439-DL349	DL349	nm_r2a_6h_30_4_1	22Aug1439	generated_native_microbiota	Baltic_sea	R2A	t006	KMM4	10_6	1		narrow	10000	58	2.22488	0.833754	6.01518	59.1111	60.5569	11.0034	58
generated_native_microbiota_t006_KMM4_10_6	t006_KMM4_10_6	22Aug1439-DL350	DL350	nm_r2a_6h_30_4_2	22Aug1439	generated_native_microbiota	Baltic_sea	R2A	t006	KMM4	10_6	2		narrow	10000	63	2.20908	0.829196	5.85467	65.4	69.5981	11.0619	63
generated_native_microbiota_t006_KMM4_10_6	t006_KMM4_10_6	22Aug1439-DL351	DL351	nm_r2a_6h_30_4_3	22Aug1439	generated_native_microbiota	Baltic_sea	R2A	t006	KMM4	10_6	3		narrow	10000	76	2.56026	0.877046	8.13315	78.1	79.2095	14.4942	76
generated_native_microbiota_t006_KMM4_10_6	t006_KMM4_10_6	22Aug1439-DL352	DL352	nm_r2a_6h_30_4_4	22Aug1439	generated_native_microbiota	Baltic_sea	R2A	t006	KMM4	10_6	4		narrow	10000	43	1.85671	0.780718	4.56033	44	44.4545	7.56472	43
generated_native_microbiota_t006_KMM4_10_6	t006_KMM4_10_6	22Aug1439-DL353	DL353	nm_r2a_6h_30_4_5	22Aug1439	generated_native_microbiota	Baltic_sea	R2A	t006	KMM4	10_6	5		narrow	10000	58	2.25575	0.835417	6.07596	58	58.2953	11.0573	58
generated_native_microbiota_t006_KMM4_10_6	t006_KMM4_10_6	22Aug1439-DL354	DL354	nm_r2a_6h_30_4_6	22Aug1439	generated_native_microbiota	Baltic_sea	R2A	t006	KMM4	10_6	6		narrow	10000	52	2.11628	0.818668	5.51474	52.125	52.6646	10.6523	52
generated_native_microbiota_t006_cocktail_10_6	t006_cocktail_10_6	22Aug1439-DL361	DL361	nm_r2a_6h_30_6_1	22Aug1439	generated_native_microbiota	Baltic_sea	R2A	t006	cocktail	10_6	1		cocktail	10000	81	2.36979	0.829042	5.84939	82.25	82.813	13.5874	81
generated_native_microbiota_t006_cocktail_10_6	t006_cocktail_10_6	22Aug1439-DL362	DL362	nm_r2a_6h_30_6_2	22Aug1439	generated_native_microbiota	Baltic_sea	R2A	t006	cocktail	10_6	2		cocktail	10000	54	1.66778	0.61922	2.62619	54.4286	54.9802	10.0405	54
generated_native_microbiota_t006_cocktail_10_6	t006_cocktail_10_6	22Aug1439-DL363	DL363	nm_r2a_6h_30_6_3	22Aug1439	generated_native_microbiota	Baltic_sea	R2A	t006	cocktail	10_6	3		cocktail	10000	69	1.88431	0.684756	3.17215	69.9091	71.5534	12.9108	69
generated_native_microbiota_t006_cocktail_10_6	t006_cocktail_10_6	22Aug1439-DL364	DL364	nm_r2a_6h_30_6_4	22Aug1439	generated_native_microbiota	Baltic_sea	R2A	t006	cocktail	10_6	4		cocktail	10000	64	1.76681	0.654383	2.89338	68.0909	70.6058	12.2732	64
generated_native_microbiota_t006_cocktail_10_6	t006_cocktail_10_6	22Aug1439-DL365	DL365	nm_r2a_6h_30_6_5	22Aug1439	generated_native_microbiota	Baltic_sea	R2A	t006	cocktail	10_6	5		cocktail	10000	84	2.29686	0.789885	4.7593	91.8571	89.8823	15.4893	84
generated_native_microbiota_t006_cocktail_10_6	t006_cocktail_10_6	22Aug1439-DL366	DL366	nm_r2a_6h_30_6_6	22Aug1439	generated_native_microbiota	Baltic_sea	R2A	t006	cocktail	10_6	6		cocktail	10000	36	0.742749	0.255841	1.3438	41	40.819	6.73738	36
NTC_NTC_NTC_NTC	NTC_NTC_NTC	22Aug1439-DL367	DL367	NTC	22Aug1439	NTC	NTC	NTC	NTC	NTC	NTC	4
MOCK_MOCK_MOCK_MOCK	MOCK_MOCK_MOCK	22Aug1439-DL368	DL368	MOCK	22Aug1439	MOCK	MOCK	MOCK	MOCK	MOCK	MOCK	4			10000	25	2.82289	0.927181	13.7326	25	25	2.73559	25
