# Supplementary material for: Marine bacteriophages disturb the associated microbiota of Aurelia aurita with a recoverable effect on host morphology
Source: Front Microbiol. 2024 Mar 11;15:1356337. doi: 10.3389/fmicb.2024.1356337 (PMC10964490; doi:10.3389/fmicb.2024.1356337)
Supplement: Supplementary file 1 [file Data_Sheet_1.ZIP › Supplementary_Material_Stante et al/Supplementary table 4_Stante et al..xlsx]

## Sheet: Sheet1
Supplementary Table S4: Relative abundance of primary phage target hosts. Relative abundances of primary target bacteria (Pseudomonas, Citrobacter, and Staphylococcus) are shown, including untreated native polyps at 0 h (control) and the phage-treated native polyps at 6, 12, 24, and 120 h.
		control polyp	KMM1				KMM2				KMM3				KMM4				cocktail
ASV ID	genus	0h	6 h	12 h	24 h	120 h	6 h	12 h	24 h	120 h	6 h	12 h	24 h	120 h	6 h	12 h	24 h	120 h	6 h	12 h	24 h	120 h
ASV_01802	Pseudomonas sp.	0.478536	0.349929	1.09482	0.5867	0.492237	1.76115	0.604296	1.40899	0.0851547	0.949566	1.459	1.20915	0.438156	1.01318	0.32497	1.01681	0.518306	1.03241	1.09816	0.0644747	0.487186
ASV_02594	Pseudomonas sp.	0.0102275	0.0341288	0.430229	0.19087	0.161102	0.232144	0.107842	0.145336	0.0458064	0.197177	0.280152	0.222216	0.227036	0.0207414	0.0274927	0.0516589	0.0186536	0.258012	0.480911	0.00947463	0.785219
ASV_02304	Pseudomonas sp.	0.0155107	0	0.0557154	0.0344185	0.0492159	0	0	0.0194704	0	0.0125808	0.105686	0.0896257	0.0177214	0.105966	0.162933	0.194054	0.27731	0	0	0	0.0125388
ASV_02176	Citrobacter sp.	0.0220783	0.0244002	0.00778323	0.0378656	0.0367046	0	0	0	0	0	0	0	0	0	0.0325149	0.0179409	0	0.513373	0	0	0
ASV_01703	Staphylococcus sp.	0.00261785	0	0	0	0	0	0	0	0.00882732	0	0	0	0	0	0	0	0	0	0	0	0
ASV_02001	Staphylococcus sp.	0.0010417	0	0	0	0	0.00415973	0	0	0.0119784	0	0	0	0	0	0	0	0	0	0	0	0
ASV_02708	Staphylococcus sp.	0.0696907	0	0	0	0	0	0	0.00326381	0.0286342	0.00720747	0.0152854	0.0308672	0.0561837	0.00718391	0.00582154	0	0.0132587	0	0.0300219	0	0.0567569
ASV_00642	Staphylococcus sp.	0.0801435	0.00377597	0	0	0	0	0.00159945	0	0.0081483	0	0	0	0	0	0	0.0302028	0.0165621	0	0	0.016351	0.00813919
ASV_00246	Staphylococcus sp.	0.00631094	0	0	0	0	0	0	0.00215785	0	0	0.00488568	0	0	0.0081767	0	0	0	0	0	0	0
